# Supplementary material for: A DNA replication-independent function of pre-replication complex genes during cell invasion in C. elegans
Source: PLoS Biol. 2022 Feb 22;20(2):e3001317. doi: 10.1371/journal.pbio.3001317 (PMC8863262; doi:10.1371/journal.pbio.3001317)
Supplement: S1 Table — List of human genes (first column) that changed their expression with a log2 fold change ≥1 after SOX9 overexpression, TGF-ß stimulation, under hypoxia or during NC cell migration as indicated by a +. The names of the C. elegans orthologs that were screened by RNAi for AC invasion defects are indicated in the sixth and seventh column. Pvl indicates a protruding vulva phenotype at the adult stage, which is characteristic of vulval morphogenesis or AC invasion defects. The frequencies of BM breaching defects or of delayed BM breaching (after the Pn.pxx stage) are indicated. RNAi of genes causing a BM breaching defect are highlighted in green, and the negative control RNAi with the empty vector in red. n refers to the number of animals scored. AC, anchor cell; BM, basement membrane; NC, neural crest. (XLSX) [file pbio.3001317.s011.xlsx]

## Sheet: Sheet1
human gene	Sox9 OE	TGFb	Hypoxia	NC	C. elegans gene	Sequence	NO	Del	Yes	Pvl/Evl	% no invasion	% delayed	n
CDC6	+				cdc-6	C43E11.10	12	1	10	+	31.5789	5	38
CCND1		+		+	cyd-1	Y38F1A.5	8	4	5		21.6216	20	37
CRKRS	+			+	cdk-12	B0285.1	2	1	10	+	6.66667	8.33333	30
TUBB2B		+			mec-7	ZK154.3	3	0	20	+	6.97674	0	43
SENP1	+			+	ulp-1	T10F2.3	2	0	22		5.88235	0	34
COX5A			+	+	cco-2	Y37D8A.14	2	3	9		9.09091	14.2857	22
UBE2I		+		+	ubc-9	F29B9.6	2	0	11	+	9.09091	0	22
TRIO		+			unc-73	F55C7.7	5	0	17	+	13.1579	0	38
SLMO2	+			+	F15D3.6	F15D3.6	1	2	24		2.5641	0	39
PLSCR3		+		+	scrm-2	ZK1053.5	1	0	20		2.38095	0	42
SUMO1	+			+	smo-1	K12C11.2	1	2	15	+	5.55556	11.1111	18
NES		+		+	ifc-1	F37B4.2	2	0	24		7.69231	0	26
CYCS					cyc-2.1	E04A4.7	2	0	19		9.52381	0	21
KCNN4	+	+	+		kcnl-1	B0399.1	1	0	20		4.7619	0	21
SOX4	+	+		+	sem-2	C32E12.5	1	0	12		7.69231	0	13
DLX1			+	+	ceh-43	C28A5.4	1	0	18		5.26316	0	19
IRF2BP1					tag-260	M04G12.1	1	0	19		5	0	20
PIKFYVE	+			+	ppk-3	VF11C1L.1	1	0	23		4.16667	0	24
TYR					tyr-5	Y44E3B.2	0	0	21		0	0	21
EXOC7					exoc-7	C43E11.8	0	1	20		0	4.7619	21
MOV10	+			+	eri-7	C41D11.7	0	0	15		0	0	15
AEBP1		+	+		cpd-1	F59A3.1	0	0	20		0	0	20
LMO4	+			+	lim-7	C04F1.3	0	0	20		0	0	20
RUNX2	+	+		+	rnt-1	B0414.2	0	0	20		0	0	20
RORA					nhr-23	C01H6.5	0	0	18		0	0	18
IMPA1	+			+	ttx-7	F13G3.5	0	0	24		0	0	24
ASMTL		+		+	dod-18	C54G4.6	0	0	15		0	0	15
KCNN4	+	+	+		kcnl-2	F08A10.1	0	0	21		0	0	21
COL15A1		+		+	cle-1	C36B1.1	0	0	24	+	0	0	24
LMNB1	+				lmn-1	DY3.2	0	1	29	+	0	3.33333	30
MEF2C		+		+	mef-2	W10D5.1	0	1	20		0	4.7619	21
PRDM1	+	+		+	blmp-1	F25D7.3	0	0	12	+	0	0	12
EXOC4					sec-8	Y106G6H.7	0	0	19	+	0	0	19
PLSCR3		+		+	scrm-1	T22H2.5	0	2	18		0	10	20
SOCS3		+		+	F39B2.5	F39B2.5	0	0	27		0	0	27
NES		+		+	ifb-1	F10C1.2	0	0	20		0	0	20
ARRDC3		+	+		arrd-6	F40F8.8	0	0	19		0	0	19
NR4A2	+			+	nhr-6	C48D5.1	0	0	19		0	0	19
UAP1	+			+	C36A4.4	C36A4.4	0	0	22		0	0	22
XBP1	+			+	xbp-1	R74.3	0	0	22		0	0	22
UBE2I		+		+	uev-2	F56D2.4	0	0	23		0	0	23
ALDOC		+	+		aldo-2	F01F1.12	0	2	26		0	7.14286	28
ACSL4	+			+	acs-4	F37C12.7	0	0	27		0	0	27
- grp-1		+		+	grp-1	K06H7.4	0	0	20		0	0	20
ALDOC		+	+		aldo-1	T05D4.1	0	0	23		0	0	23
UAP1	+			+	K06B9.2	K06B9.2	0	0	23		0	0	23
SLC5A3		+	+		ZK822.5	ZK822.5	0	0	20		0	0	20
SLC5A7					cho-1	C48D1.3	0	0	28		0	0	28
CTSB		+		+	W07B8.4	W07B8.4	0	0	20	+	0	0	20
CRNKL1	+			+	M03F8.3	M03F8.3	0	0	5		0	0	5
CALR		+		+	crt-1	Y38A10A.5	0	0	26		0	0	26
BMP2		+		+	dbl-1	T25F10.2	0	0	20		0	0	20
GLB1L		+		+	T19B10.3	T19B10.3	0	0	20		0	0	20
ZFP36L1	+		+	+	ccch-1	F38B7.1	0	0	23		0	0	23
CTSB		+		+	cpr-1	C52E4.1	0	0	27	+	0	0	27
CYCS					cyc2.2	ZC116.2	0	1	20		0	4.7619	21
CTSB		+		+	F32H5.1	F32H5.1	0	0	22	+	0	0	22
CTSB		+		+	cpr-3	T10H4.12	0	0	34	+	0	0	34
NES		+		+	ifc-2	M6.1	0	2	19	+	0	9.52381	21
NES		+		+	ifd-2	F25E2.4	0	0	21		0	0	21
WDR54		+	+		F39H12.2	F39H12.2	0	0	20		0	0	20
RAB12	+			+	K02E10.1	K02E10.1	0	1	22		0	4.34783	23
NES		+		+	ifa-4	K05B2.3	0	0	22		0	0	22
KCNN4	+	+	+		kcnl-3	C03F11.1	0	0	25		0	0	25
SOX13					egl-13	T22B7.1	0	0	10	+	0	0	10
ACSL3	+			+	acs-17	C46F4.2	0	0	20		0	0	20
CTSB		+		+	cpr-6	C25B8.3	0	0	19	+	0	0	19
GLB1L		+		+	H22K11.2	H22K11.2	0	0	21		0	0	21
AKR1B10		+		+	C07D8.6	C07D8.6	0	0	21		0	0	21
NES		+		+	ifd-1	R04E5.10	0	0	24		0	0	24
NES		+		+	ifp-1	C43C3.1	0	0	20		0	0	20
MSX1	+			+	vab-15	R07B1.1	0	1	26		0	3.7037	27
L1CAM	+	+		+	egl-15	F58A3.2	0	1	20	+	0	4.7619	21
NES		+		+	ifa-1	F38B2.1	0	2	24		0	7.69231	26
SPAG4		+	+		unc-84	F54B11.3	0	0	21		0	0	21
FAM20C		+	+		H03A11.1	H03A11.1	0	0	35		0	0	35
AEBP1		+	+		cpd-2	T27A8.1	0	0	20		0	0	20
NES		+		+	mua-6	W10G6.3	0	1	10		0	9.09091	11
NES		+		+	ifa-3	F52E10.5	0	0	20		0	0	20
AEBP1		+	+		egl-21	F01D4.4	0	0	20	+	0	0	20
NES		+		+	ifb-2	F10C1.7	0	0	22		0	0	22
L1CAM	+			+	lad-2	Y54G2A.25	0	1	23		0	4.16667	24
DENND2A		+	+		rme-4	F46F6.1	0	0	20		0	0	20
AKR1B10		+		+	ZC443.1	ZC443.1	0	0	19		0	0	19
GINS1					psf-1	F25B5.7	0	0	11	+	0	0	11
FMNL2	+			+	frl-1	Y48G9A.4	0	1	20		0	4.7619	21
CTSB		+		+	cpr-2	F36D3.9	0	0	25	+	0	0	25
KCNN4	+	+	+		kcnl-4	C53A5.5	0	0	20		0	0	20
SNX6	+			+	Y59A8B.22	Y59A8B.22	0	1	20		0	4.7619	21
CTSB		+		+	W07B8.1	W07B8.1	0	0	21	+	0	0	21
CTSB		+		+	Y65B4A.2	Y65B4A.2	0	1	39	+	0	2.5	40
LRRFIP2					flap-1	F57B9.7	0	0	20		0	0	20
PRKRIP1		+	+		F37A4.2	F37A4.2	0	0	18		0	0	18
AKR1B10		+		+	Y39G8B.2	Y39G8B.2	0	1	42		0	2.32558	43
JUNC					jun-1	T24H10.7	0	0	29	+	0	0	29
NIPBL					sop-3	Y71F9B.10	0	1	25		0	3.84615	26
H2AFV		+		+	htz-1	R08C7.3	0	0	16	+	0	0	16
SLC25A25					F55A11.4	F55A11.4	0	0	24	+	0	0	24
CSNK2A1	+				kin-3	B0205.7	0	0	21	+	0	0	21
MITF					hlh-30	F38C2.8	0	0	20	+	0	0	20
HNRNPA3	+				hrp-1	F42A6.7	0	0	19	+	0	0	19
MCM6	+				mcm-6	ZK632.1	0	0	20	+	0	0	20
TUSC3	+				ZK686.3	ZK686.3	0	0	20	+	0	0	20
LMNB1					lmn-1	DY3.2	0	0	20	+	0	0	20
FOS1 (pos. Control)	+	+		+	fos-1	F29G9.4				+
EVI1 (pos. Control)					egl-43	R53.3				+
neg. control					empty vector	L4440					0	0	20
