# Supplementary material for: A DNA replication-independent function of pre-replication complex genes during cell invasion in C. elegans
Source: PLoS Biol. 2022 Feb 22;20(2):e3001317. doi: 10.1371/journal.pbio.3001317 (PMC8863262; doi:10.1371/journal.pbio.3001317)
Supplement: S2 Table — Genes encoding different pre-IC components were analyzed by RNAi for their potential to breach the BM at the P6.p.xx stage as described in Fig 2. Observed BM breaching defects are indicated in absolute numbers. AC, anchor cell; BM, basement membrane; pre-IC, pre-initiation complex. (XLSX) [file pbio.3001317.s012.xlsx]

## Sheet: Sheet1
		Invasion defects/ animals scored
Sequence name	Gene name
DNA replication initiation factors: Go-ichi-ni-san (GINS) complex
R53.6	psf-1(gk3079)	0/35
F31C3.5	psf-2	0/67
Y65B4BR.8	psf-3	0/44
Y113G7B.24	sld-5	0/36
Other DNA replication initiation factors
F34D10.2	cdc-45	1/62
Y47D3A.28	mcm-10	0/40
Core DNA replication machinery
W03D2.4	pcn-1	0/30
C34G6.5	cdc-7	0/81
negative control
L4440	empty vector	0/159
