# Supplementary material for: A DNA replication-independent function of pre-replication complex genes during cell invasion in C. elegans
Source: PLoS Biol. 2022 Feb 22;20(2):e3001317. doi: 10.1371/journal.pbio.3001317 (PMC8863262; doi:10.1371/journal.pbio.3001317)
Supplement: S3 Table — (XLSX) [file pbio.3001317.s013.xlsx]

## Sheet: strains
	Supplementary Table S5. List of C. elegans strains used.
	Strain	Genotype	Reference
	AH3438	maIs103[rnr-1>gfp]; rrf-3(pk1426) II; qyls10 [lam-1>lam-1::gfp] IV; qyIs50[cdh-3>mCherry::moeABD] V	This study
	AH3065	rrf-3(pk1426) II; qyIs10 [lam-1>lam-1::gfp] IV	This study
	AH3066	qyIs102 [fos-1a>rde-1]; rrf-3(pk1426) II; qyIs10 [lam-1>lam-1::gfp] IV; rde-1(ne219)V	This study
	AH3093	zhEx418 [lin-31>rde-1]; rrf-3(pk1426) II; qyIs10 [lam-1>lam-1::gfp] IV; rde-1(ne219) V	This study
	AH3173	rrf-3(pk1426) II; qyIs10 [lam-1>lam-1::gfp] IV; qyIs50 [cdh-3>mCherry::moeABD] V	This study
	AH3339	zhEx334.1 [egl-17p>cki-1]; qyIs127 [lam-1>lam-1::mCherry]; ayIs4 [egl-17>gfp]I; him-5(e1490) V	This study
	AH3438	maIs103 [rnr::gfp]; rrf-3(pk1426) II; qyls10 [lam-1>lam-1::gfp] IV; qyIs50 [cdh-3>mCherry::moeABD] V	This study
	AH4650	rrf-3(pk1426) II; syIs107 [lin-3∆pes10>gfp] III	This study
	AH4651	rrf-3(pk1426) II; syIs68 [zmp-1∆pes-10>cfp] IV	This study
	AH4652	ayIs4 [egl-17>gfp] I; rrf-3(pk1426) II	This study
	AH4741	qyIs10 [lam-1>lam-1::gfp] IV; zh118 [frt-gfp::mcm-7] V	This study
	AH4743	qyIs23 [cdh-3>mCherry::PLCδPH] II; qyIs10 [lam-1>lam-1::gfp] IV; zh118 [frt::gfp::mcm-7] V	This study
	AH4736	syIs118[ fos-1a::YFP-TX] I; rrf-3(pk1426) II; qyIs10[lam-1>lam-1::gfp] IV; qyIs50[cdh-3>mCherry::moeABD] V	This study
	AH4754	zhIs119[lin-3ACEL∆pes10>mcm-7(wt)::cfp::mcm-7 3' UTR, unc-119(+)] III	This study
	AH4758	zhIs131 [cyd-1>cyd-1(exon1,2)::gfp] II	This study
	AH5067	zhIs118 [egl-43L>nls::GFP]I; rrf-3(pk1426) II; qyIs10 [lam-1>lam-1::gfp] IV; qyIs50 [cdh-3>mCherry::moeABD] V	This study
	AH5218	ZhIs127 [lin-3ACEL∆pes10>mCherry]I; rrf-3(pk1426) II; qyIs10 [lam-1>lam-1::gfp] IV; zh118 [frt-gfp::mcm-7] V	This study
	AH5589	wgIs373 [nhr-67::TY1::EGFP::3xFLAG ]; ZhIs127 [lin-3ACEL∆pes10>mCherry] I;qyIs10 [lam-1>lam-1::gfp] IV	This study
	AH5613	zhIs119[ACEL-pes10>mcm-7::CFP::mcm-7 3' UTR, unc-119(+)] III;qyIs10[lam-1::gfp; unc-119(+)] IV;qyIs23[cdh-3>mCherry::PH; unc-119(+)] II;	This study
	AH5621	zhIs107 [hda-1>hda-1::rfp] II; rrf-3(pk1426) II; qyIs10 [lam-1>lam-1::gfp] IV; syIs52 [cdh-3>cfp] X	This study
	AH5623	R53.6(gk3079)/mIn1; qyIs23 [cdh-3>mCherry::PLCδPH] II; qyIs10 [lam-1>lam-1::gfp] IV	This study
	AH5656	zhIs130 [lin-3ACEL∆pes10>CDK sensor::egfp] I; rrf-3(pk1426) II; qyIs10 [lam-1>lam-1::gfp] IV; qyIs50 [cdh-3>mCherry::moeABD] V	This study
	AH5749	zhIs142[lin-3ACEL∆pes10>mcm-7(mut)::cfp::mcm-7 3' UTR] III	This study
	AH5751	zhEx648[hs>flp]; qyIs23[cdh-3>mCherry::PLCδPH] II; zhIs119[lin-3ACEL∆pes10>mcm-7(wt)::cfp::mcm-7 3' UTR] III; qyIs10[lam-1>lam-1::gfp] IV; zh118[gfp-frt::mcm-7] V	This study
	AH5752	zhEx648[hs>flp]; qyIs23[cdh-3>mCherry::PLCδPH] II; zhIs142[lin-3ACEL∆pes10>mcm-7(mut)::cfp::mcm-7 3' UTR] III; qyIs10[lam-1>lam-1::gfp] IV; zh118[gfp-frt::mcm-7] V	This study
	AH5753	zhEx648[hs>flp]; qyIs23[cdh-3>mCherry::PLCδPH] II; qyIs10[lam-1>lam-1::gfp] IV; zh118[gfp-frt::mcm-7] V	This study
	PS4444	syIs129 [him-4>∆SP::gfp] III	CGC
	AH6016	rrf-3(pk1426) II; akt-1(mg144gf) V; qyIs10[lam-1::gfp]IV; qyIs50[cdh-3>mCherry::moeABD]V;	This study
	AH6020	rrf-3(pk1426) II; daf-18(ok480)IV; qyIs10[lam-1::gfp] IV; qyIs50[cdh-3>mCherry::moeABD]V	This study
	AH6153	rrf-3(pk1426) II; zh178[aap-1::gfp]; qyIs50[cdh-3>mCherry::moeABD] V	This study
	AH6154	rrf-3(pk1426) II; zh161[gfp::age-1]; qyIs50[cdh-3>mCherry::moeABD] V	This study
	AH6232	zhIs120[cdt-1p>cdt-1::GFP::unc-54 3' UTR, unc-119(+)] II; qyIs50[cdh-3>mCherry::moeABD; unc-119(+)]	This study
	AH6247	age-1(mg44)/mnC1[dpy-10(e128) unc-52(e444) nIs190 let-?]] II, qyIs10[lam-1>lam-1::gfp] IV	This study
