# Supplementary material for: A DNA replication-independent function of pre-replication complex genes during cell invasion in C. elegans
Source: PLoS Biol. 2022 Feb 22;20(2):e3001317. doi: 10.1371/journal.pbio.3001317 (PMC8863262; doi:10.1371/journal.pbio.3001317)
Supplement: S4 Table — (XLSX) [file pbio.3001317.s014.xlsx]

## Sheet: oligos
		Supplementary Table S4. List of oligonucleotide primers used.
		Primer	Sequence
		oCL22	CACCCTAGGGTTATGTTTGGTATATTGGG
		oEL201	CACactagtCATAGTAGGAACGATGCGCAC
		oEL202	CACACTAGTGGCACATTGTTGAGTCC
		oEL203	CACCCTAGGCCCATAGACACTACTCC
		oEL278	cgcgcaccgtacgtcCACCTGTGTATTTTATGCTGG
		oEL279	gagaccatCTGAGCTCGGTACCCTCC
		oEL280	gagctcagATGGTCTCAAAGGGTGAAGAAGATAACATGG
		oEL281	ggtaccagagctcacCGCGCCCAAGCGAGGACA
		oTD29	GTTCTTCTCCTTTACTCATATGAAATTTGAGAGATCTTG
		oTD30	CAAGATCTCTCAAATTTCATATGAGTAAAGGAGAAGAAC
		oTD70	CGCGCGTTGGCCGATTCATTAATGCAGCTGCACCTGTGTATTTTATGCTGG
		oTD71	TTGGCCAATCCCCGGAACACCTGTGTGTACAGTTTTC
		oTD72	CTGTACACACAGGTGTTCCGGGGATTGGCCAAAGG
		oTD73	AATATACCAAATTGTGGCATTTTTACGCGTAATCAATGCCTGAAAGTTAAAAATTAC
		oTD78	TTGACTAGAGGGTACCAGAGCTCACCTAGGGGTGTAGGGGAGATGGG
		oTD79	GCACCGTACGTCTCGAGGAATTCCTGCAGGCCGTACGGCCGACTAGT
		oTD128	TTGACTAGAGGGTACCAGAGCTCACCTAGGGATCTTCTTCATCACCTCC
		oTD129	TGAGGCTCCgctagcTCCCTCTGTCTTCTGACGCTTTTCAC
		oTD130	GCGTCAGAAGACAGAGGGAgctagcGGAGCCTCAGGAGCATCGAT
		oTD131	ttacttgcacttaTAATACGACTCACTAGTCTAGTTTTCCTTCCTCCTC
		oTD136	GGTACCAGAGCTCACCTAGGCACCTGTGTATTTTATGCTGG
		oTD138	TTAACTTTCAGGCATTGATTATGAAAACCACCACTTACAAC
		oTD139	ctgatcttacttgcacttaAAACGGGCAAAATCGG
		oTD140	GCATCAGTCAGTAGCATCGCACAATTCTACTCTTGAAAC
		oTD141	GTTCTTCTCCTTTACTCATGGTGAGTGAGATTATAAGATTATAGAGCCGAGCTG
		oTD162	TGACTAGAGGGTACCAGAGCTCACCTAGGCACCTGTGTATTTTATGCTG
		oTD171	GCATCAGTCAGTAGCATCGCTGTACTTCTACGTGCTCGG
		oTD172	GTTCTTCTCCTTTACTCATTTTCTGAAATTAAAATTGAAAAATAG
		oTD195	TAGAGGGTACCAGAGCTCACCTAGGGCACATCATGTGTCAAGTG
		oTD199	tgcacttaTAATACGACTCACTAGTCATTTAAGGCAAAAACCCC
		oTD223	GACCTGCAGGCATGCAAGCTCGTTAGTGCCGCTTGTG
		oTD224	CCATCACAAGCGGCACTAACGAGCTTGCATGCCTGCAG
		oTD277	CGTTGGTCATttttGGCGCGCCAATCAATGCCTGAAAGTTAA
		oTD278	TTTTAACTTTCAGGCATTGATTGGCGCGCCaaaaATGACC
		oTD279	acttaTAATACGACTCACTAGTGTATCTAGAACCGGTGACGTCAC
		oTD353	CCGAGAAGTTGAGCTGCAGCAAC
		oTD354	CAGGAGTTGCTGCAGCTCAACTTC
		oTD355	TCATCTTATCGAACGCGGCAATGC
		oTD356	TGCTGCATTGCCGCGTTCGAT
		oTD463	CAGCATCAGTCAGTAGCATCGGGCCCAACTCCTCAATTCTC
		oTD464	GTTCTTCTCCTTTACTCATCTTAAAATCTTAAAATGAAAGCTTGCAG
		oTD465	AAGGATGACGATGACAAGAGAATGTCTATGGGACGAAGCCCCTCAACG
		oTD466	ACAGCTATGACCATGACTAGCGTGGAGCTCTAATTTCGAC
		oTD511	CATCAGTCAGTAGCATCGGCTCGCTATCGGATCGCTC
		oTD512	GTTCTTCTCCTTTACTCATTTCCGGGATGGATTTAGGAAG
		oTD513	GATGACGATGACAAGAGATAGTTATATATTTAAATCAATTACTTAC
		oTD514	GCTATGACCATGACTAGCCACGGCAATTGACAACGC
