# Supplementary material for: A DNA replication-independent function of pre-replication complex genes during cell invasion in C. elegans
Source: PLoS Biol. 2022 Feb 22;20(2):e3001317. doi: 10.1371/journal.pbio.3001317 (PMC8863262; doi:10.1371/journal.pbio.3001317)
Supplement: S5 Table — (XLSX) [file pbio.3001317.s015.xlsx]

## Sheet: plasmid constructs
Suppl. Table S5. Plasmid constructs to generate C. elegans reporter lines
Transgene	Integration	Plasmid	Construct	PCR amplification					Vector Backbone
					Fragment	Fw Primer	Rv Primer	Template
zhIs131	MosSCI	pEV30	cyd-1>cyd-1(exon1,2) ::gfp::unc-54 3'UTR	PCR1	cyd-1>cyd-1(exon1,2)	oEL201	oCL22	N2 genomic DNA	pCFJ151 (AvrII/SpeI)
				PCR2	gfp::unc-54 3'UTR	oEL202	oEL203	pPD96.04
zhIs118	MosSCI	pEV35	egl-43L>nls::gfp ::unc-54 3'UTR	PCR1	1.7kb egl-43 promoter	oTD195	oTD223	N2 genomic DNA	pCFJ151 (AvrII/SpeI)
				PCR2	nls::gfp::lacZ::unc-54 3'UTR	oTD224	oTD199	pPD96.04
zhIs127	MosSCI	pEV42	lin-3ACEL-∆pes10> mCherry::unc-54 3' UTR	PCR1	lin-3ACEL-∆pes10	oEL278	oEL279	pTD14	pCFJ151 (AvrII/SpeI)
				PCR2	mcherry::unc-54 3'UTR	oEL280	oEL281	AH3173 genomic DNA
zhIs120	MosSCI	pTD09	cdt-1p>cdt-1::gfp::unc-54 3' UTR	PCR1	cdt-1p>cdt-1	oTD78	oTD29	N2 genomic DNA	pCFJ151 (AvrII/SbfI)
				PCR2	gfp::unc-54 3'UTR	OTD30	OTD79	pPD95.75
zhIs107	MosSCI	pTD12	hda-1>hda-1::rfp::let858 3' UTR	PCR1	hda-1>hda-1	oTD128	oTD129	N2 genomic DNA	pCFJ151 (AvrII/SpeI)
				PCR2	rfp::let-858 3'UTR	oTD130	oTD131	pDD286
zhIs119	MosSCI	pTD14	lin-3ACEL-∆pes10>mcm-7(wt)::cfp::mcm-7 3' UTR	PCR1	lin-3ACEL	oTD70	oTD71	N2 genomic DNA	pCFJ151 (AvrII/SpeI)
				PCR2	∆pes10	oTD72	oTD73	AH3173 genomic DNA
				PCR3	mcm-7::cfp::mcm-7 3'UTR	oTD138	oTD139	pTD11
zh118	CRISPR	pTD16	frt-gfp::mcm-7	PCR1	5' homology arm	oTD140	oTD141	N2 genomic DNA	pMW75
				PCR2	3' homology arm	oTD171	oTD172	N2 genomic DNA
zhIs130	MosSCI	pTD30	lin-3ACEL-∆pes10>CDK sensor::GFP::tbb-2 3'UTR	PCR1	lin-3ACEL-∆pes10	oTD162	oTD277	pTD02	pCFJ151 (AvrII/SpeI)
				PCR2	CDK sensor::GFP::tbb-2 3'UTR	oTD278	oTD279	SV1667 genomic DNA
zhIs142	MosSCI	pTD49	lin-3ACEL-∆pes10>mcm-7(mut) ::cfp::mcm-7 3'UTR	PCR1	lin-3ACEL-∆pes10>mcm-7 part 1	oTD136	oTD353	pTD14	pCFJ151 (AvrII/SpeI)
				PCR2	mcm-7 part 2(mut)	oTD354	oTD355	N2 genomic DNA
				PCR3	mcm-7 part 3::cfp::mcm-7 3'UTR	oTD356	oTD139	pTD14
zh161	CRISPR	pTD60	gfp::age-1	PCR1	5' homology arm	oTD463	oTD464	N2 genomic DNA	pMW75
				PCR2	3' homology arm	oTD465	oTD466	N2 genomic DNA
zh178	CRISPR	pTD72	aap-1::gfp	PCR1	5' homology arm	oTD511	oTD512	N2 genomic DNA	pMW75
				PCR2	3' homology arm	oTD513	oTD514	N2 genomic DNA
