# Supplementary material for: A DNA replication-independent function of pre-replication complex genes during cell invasion in C. elegans
Source: PLoS Biol. 2022 Feb 22;20(2):e3001317. doi: 10.1371/journal.pbio.3001317 (PMC8863262; doi:10.1371/journal.pbio.3001317)
Supplement: S1 Data — (XLSX) [file pbio.3001317.s016.xlsx]

## Sheet: Figure 2D
		no excision					uterus					1°VPCs					both tissues
Strain	Exp	No inv	Inv	n	%invasion defect	SEM	No inv	Inv	n	%invasion defect	SEM	No inv	Inv	n	%invasion defect	SEM	No inv	Inv	n	%invasion defect	SEM
frt::gfp::mcm-7 alone	1	0	20	20	0		4	14	18	22.2222		0	22	22	0		10	19	29	34.4828
	2	0	26	26	0		11	22	33	33.3333		0	20	20	0		13	19	32	40.625
	3	2	25	27	7.40741		11	27	38	28.9474		2	20	22	9.09091		7	10	17	41.1765
	mean	2	71	73	2.46914	2.46914	26	63	89	28.1676	3.23111	2	62	64	3.0303	3.0303	30	48	78	38.7614	2.14524
frt::gfp::mcm-7 + ACEL>mcm-7(wt)::cfp	1	0	46	46	0		2	29	31	6.45161		2	58	60	3.33333		6	33	39	15.3846
	2	0	22	22	0		4	29	33	12.1212		1	15	16	6.25		8	32	40	20
	3	0	29	29	0		4	35	39	10.2564		0	19	19	0		2	20	22	9.09091
	mean	0	97	97	0	0	10	93	103	9.60975	1.6683	3	92	95	3.19444	1.80556	16	85	101	14.8252	3.16158
frt::gfp::mcm-7 + ACEL>mcm-7(mut)::cfp	1	1	12	13	7.69231		8	27	35	22.8571		1	13	14	7.14286		13	43	56	23.2143
	2	3	33	36	8.33333		6	13	19	31.5789		4	29	33	12.1212		5	15	20	25
	3	1	23	24	4.16667		7	20	27	25.9259		1	34	35	2.85714		14	25	39	35.8974
	mean	5	68	73	6.73077	1.29534	21	60	81	26.7873	2.55434	6	76	82	7.37374	2.6768	32	83	115	28.0372	3.96376
Kruskal-Wallis test
Dunn's multiple comparisons test	Adjusted P Value
uterus, no transgene vs. uterus, ACEL> mcm-7(wt)	0.002
uterus, no transgene vs. uterus, ACEL> mcm-7(mut)	>.999
Dunn's multiple comparisons test	Adjusted P Value
both, no transgene vs. both, ACEL> mcm-7(wt)	0.001
both, no transgene vs. both, ACEL> mcm-7(mut)	0.202

## Sheet: Figure 3D
	control	mcm-7i	nhr-67i
1	0.475358	0.673614	0.771421
2	0.44073	0.398698	0.779706
3	0.412545	0.714967	0.610151
4	0.535748	0.464626	0.641491
5	0.498133	0.374721	0.695724
6	0.455719	0.394215	0.784729
7	0.525809	0.516444	0.936956
8	0.577327	0.489328	0.863888
9	0.395072	0.498537	0.69013
10	0.468366	0.571673	0.836179
11	0.564394	0.459801	1.18082
12	0.446234	0.553871	0.728541
13	0.833122	0.734096	0.68313
14	0.513685	0.444557	0.996766
15	0.726468	0.50176	0.898182
16	0.717372	0.544243	0.952302
17	0.402703	0.80582	0.956266
18	0.491974	0.538301	0.805967
19	0.440836	0.523045	0.957652
20	0.364166	0.513857	1.02788
21	0.462045	0.413833	1.0876
22		0.685134	0.842115
23		0.692568	0.699645
24		0.678027	0.876708
25		0.370648	0.925485
26			0.850411
27			0.91942
28			0.740649
29			0.742087
average	0.5118	0.542255	0.844207
median	0.475358	0.516444	0.842115
t-test		0.399434	8.96173e-12

## Sheet: Figure 4B
control																	mcm-7i
1	2	3	4	5	6	7	8	9	10	11	12	13	14	15	16	17	1	2	3	4	5	6	7	8	9	10	11
0	0	0	0	0	0	0	0	0	0	0	0	0	0	0	0	0	958.751	0	0	0	0	0	0	0	1289.58	0	0
0	0	0	0	0	0	0	0	0	0	0	0	0	0	0	0	0	1145.22	0	0	0	0	0	0	0	1295.74	0	0
0	0	0	0	0	0	0	0	0	0	0	0	0	0	0	0	0	1136.35	0	0	0	0	0	0	0	1355.03	0	0
0	0	0	0	0	0	0	0	0	0	0	0	0	0	0	0	0	1106.06	0	0	0	0	0	0	0	1332.47	380.802	0
0	0	0	2286.68	0	0	0	858.041	579.528	0	0	0	0	0	0	0	1930.88	1054.74	2836.2	0	0	0	0	0	0	1415.49	632.704	0
3905.85	6257.91	0	2934.99	0	0	707.143	852.179	733.12	0	10172.8	4187.5	0	1468.92	12806.5	0	2156.05	1017.47	4282.28	0	0	1966.07	0	0	0	1444.46	953.13	0
6193.63	9889.6	0	3346.52	2944.74	0	891.394	873.305	1035.99	1222.58	20215.8	7110.13	3938.42	2144.32	15983	2616.61	2413.62	1104.47	5514.69	984.18	0	3252.66	0	0	0	1456.24	713.216	13562.1
6516.69	11104.6	1809.47	4062.21	3085.42	0	986.001	869.373	1138.43	1651.28	29673	11293.6	4437.2	2408.74	17925.6	3360.69	2585.58	1071.96	6281.38	1015.24	0	3565.6	0	0	0	1523.18	692.591	14996.6
6497.5	11695.8	2035.51	5054.03	3442.71	0	1143.37	1076.34	1192.15	1737.43	34500.3	15174	5361.37	2343.06	19473.4	4083.64	2673.73	1150.39	5136.8	995.782	0	4765.26	3250.77	0	0	1568.83	752.409	16513.9
6902.53	10999.6	2286.73	5765.67	3641.61	0	1229.79	1113.41	1064.53	1690.75	36356.1	17343.1	6221.22	2508.65	20499.7	4797.33	2709.2	1247.49	4754.67	1116.38	0	7106.03	3417.32	0	0	1537.16	818.027	17450.5
7898.05	11191.1	2633.34	6554.49	3729.47	0	1231.44	1304.61	1071.87	2298.25	34829.1	17066.2	6120.78	2230.92	21600.9	5427.95	2759.05	1402.62	4322.06	1148.99	0	8121.49	3570.42	0	7186.98	1539.46	803.721	17291.3
7989.12	11122.5	2693.18	6897.96	4100.32	3578.09	1254.11	1310.8	974.241	3426.43	35575.4	16061.2	6719.62	2636.3	23018.5	5656.41	2810.16	1545.94	4470.31	1150.24	0	8989.77	3696.78	0	7077.95	1583.17	838.545	17054.1
7534.43	10669.1	2904.21	6885.8	3886.64	4128.22	1250.63	1292.92	1033.04	4462.48	33791.1	15406.3	7121.05	2978.91	24577.3	5888.56	2760.59	1585.37	4844.53	1206.06	0	9641.02	3613.94	2685.64	7604.97	1609.88	874.787	16902.9
6970.41	11081.3	2967.03	6512.87	3654.79	5229.12	1502.41	1370.86	962.668	4688.46	32111.2	15572.2	7091.2	2998.77	27551.4	6062.04	2906.29	1448.31	5161.52	1367.43	0	9622.09	3380.95	2619.93	8517.22	1615.45	819.413	16476.1
7035.94	11778.8	3053.56	6316.38	4091	6320.36	1598.11	1289.76	959.573	4148.66	32663	17404.8	7892.61	2962.79	32689.1	6421.35	3153.22	1477.63	5534.42	1739.53	4914.55	9473.66	3286.26	2728.49	9069.69	1685.18	869.602	16124.1
7007.96	13260.2	3476.8	6590.89	4354.61	7397.75	2029.1	1318.2	867.444	4222.55	36418.2	22263.4	9715.83	3275.53	42345.5	7223.21	3462.23	1488.61	5097.58	2044.49	5577.71	9268.11	3183.79	2776.8	8475.6	1754.13	916.292	16815.4
7174.92	16176.5	4049.62	6770.38	4880.71	8033.7	2595.03	1365.37	822.962	4183.79	43123	28270	12643.6	4011.4	60815.9	7965.05	4060.64	1402.32	5382.13	2188.64	9560.2	8423.24	3274.87	2903.1	8082.21	1729.95	912.366	19464.7
8151.25	21089.4	5381.73	8317.46	5351.33	8487.98	3058.01	1582.9	834.91	3960.07	59769.7	26419.5	16390.2	4042.04	80393.4	10004.2	5220.6	1428.71	5680.58	2343.22	12050	7811.79	3266.82	2988.24	7900.58	1776.1	885.459	23154.2
9037.3	25575	7000.06	10661.1	6452.49	7771.25	3521.46	1874.76	936.405	3835.37	73279.9	21112.5	22027.4	3687.04	92675.4	15733.4	7291.37	1393.63	6193.61	2448.89	15143.8	7813.44	3319.11	3014.24	7432.96	1755.83	856.542	25817.9
9514.3	29352.8	9469.8	13008.3	8123.06	7217.96	3812.66	2278.06	953.679	3514.04	69389	21989	30644.2	4319.95	87493.2	24205.4	12077.9	1414.88	7020.59	2397.81	19875.5	8511.25	3592.66	2926.85	7669.62	1725.29	907.912	28260.3
10447.1	33565.9	14030.1	14554.9	10376	7478.69	4165.48	3093.01	1127.1	3588.19	70206.3	31484.3	39345.8	5220.85	85087.2	27467.9	20489	1572.67	7328.81	2670.75	23276.9	9168.45	3601.98	2935.27	7942.06	1787.45	1142.31	29970
12765	38362.9	24806	15922.7	11922.6	6731.82	3662.87	4150.15	1163.04	4102.52	94616.3	44627.4	48754.3	6988.55	94459.7	26694.1	22224.5	1728.47	7408.33	2961.18	23135.7	8572.65	3717.99	2875.34	8036.92	1833.92	1247.62	33555.1
16882.6	55744.8	40257.9	18705.2	14481.3	6710.14	3833.81	5324.85	1097.94	4454.08	116279	57079.1	56192.2	10750.2	104079	23534	17747.1	1819.35	5935.06	3117.79	25147.1	8044.86	4001.09	2855.65	8542.3	1693.57	1137.87	37086.3
21234.9	92353	51519.1	23444.8	19023.2	7696.06	4990.3	6534.67	980.373	5130.26	133425	72349.2	54548.1	13584.2	74150.2	23225.4	13118.8	1999.16	4242.45	2937	26595.5	7726.57	4098.4	2875.44	9135.02	1693.46	967.469	38569.2
27748.5	117725	48759.1	29917.1	22130.6	8024.89	7471.38	7530.42	1072.95	5785.5	139465	77783.6	41794.1	14143.4	42933.9	25870.8	8169.63	2062.54	3108.64	2791.84	30829.9	7717.39	4503.28	2874.96	10169	1685.95	773.517	40985.7
34535.2	105107	39176.3	36737.1	23841.5	8248.62	9202.02	8927.01	1328.59	5798.13	154012	75539.8	30456.1	16289.1	26229.9	24647.7	6683.7	1967.24	2918.45	2762.29	33154.1	6599.99	5141.63	2934.32	11891	1779.75	784.812	46014.5
39198.4	70416.3	27175.7	44343.5	28180.6	8415.23	7896.77	9227.96	1495.36	6406.54	152303	76382	25929.9	16586.8	14447.6	11867.8	5141.08	2009.64	0	2744.3	23992.5	5062.83	5708	2977.23	13933.3	1737.75	713.526	57091.6
41318.7	74483.3	14431.1	41279.4	32543.1	8991.4	6313.06	9267.33	1639.35	8305.71	117122	82118.5	14780.3	16060.6	0	5933.22	3068.72	2030.52	0	2684.33	12729.4	4165.45	6038.41	3229.99	13933.6	1747.78	687.367	81109.1
50659.6	35446.1	6992.63	37568.5	40789	9552.48	3712.66	9360.69	1827.39	11695.7	82073.1	48202.1	11577.2	10047.4	0	2897.64	1945.47	1880.4	0	2601.18	7216.66	3407.19	6227.72	3657.6	11364.7	1526.27	765.54	112847
64385.5	12371.3	6967.23	41563.4	43628	10882.1	2065.52	9822.16	1976.76	16289.8	33599.4	19376.9	11744.7	8581.58	0	0	0	1885.62		2626.91	0	3071.22	6455.41	4216.84	8748.43	1397.58	794.574	139010
84041.9	0	8444.88	44015.1	36816.3	12413.7	1529.12	11153.3	2567.92	19584.1	17425.5	10297.5	11700.9	9438.43	0	0	0	1767.33		2555.39	0	2855.61	5842.07	4262.45	7075.33	1385.44	837.677	127334
76745.9	0	3777.84	37904.1	24795.5	15689.9	1111.1	8683.07	3505.9	16969.7	13694.1	6073.61	13774.9	9112.28	0	0	0	1765.12		2538.39	0	2566.28	6224.84	4067.87	6083.03	1402.68	811.323	78751.9
59499.9	0	1927.44	26929.2	28702.6	21393	834.672	6429.07	4173.75	17634.1	10281.7	3955.4	17057.3	6668.62	0	0	0	1655.34		2631.3	0	2218.68	6697.69	3343.17	0	1240.11	820.947	37384.9
48591.2	0	0	8141.91	33068.5	30149.5	732.907	3252.1	4675.81	19102.7	0	0	15302.2	7657.21	0	0	0	1795.63		2689.54	0	1884.8	6935.84	2940.67	0	1280.84	939.705	20848.9
35432.2	0	0	0	19407.4	44344.7	0	1553.61	4588.26	20027.4	0	0	8935.19	7169.94	0	0	0	1902.35		2696.15	0	0	7339.19	2732.56	0	0	902.033	15730.6
17770.1	0	0	0	9467.62	59202.2	0	853.819	4036.64	16857.5	0	0	7647.03	4914.05		0		2023.41		2662.14	0	0	7687.68	2743.19	0	0	999.979	13287.8
4991.99		0	0	2732.31	67589.3	0	667.227	3469	15010.3	0	0	6850.63	2349.86				2099.28		2310.06	0	0	7506.32	0	0	0	955.527	0
0			0	0	61984		0	4071.53	10518.3	0	0	2867.6	0				2173.5		1727.38	0	0	7818.58	0	0	0	754.359	0
0			0	0	42264.9		0	5774.54	5148.68	0		0	0				2349.21		1068.07	0	0	7513.52	0	0		571.178	0
0				0	30138.2		0	6112.44	2973.98			0	0				2488.73		0		0	6462.36	0			514.672	0
0				0	30839.3			4954.28	1335.45			0	0				2520.68		0			5597.92	0			431.128
0					47473.7			4189.43	0			0	0				2556.94		0			4921.49				401.407
					62163.2			2852.62	0			0					2443.38		0			4698.16				428.732
					46697.2			1349.6	0			0					2336.49		0			4558.55				441.638
					34858.7			691.278	0								2215.71		0			3938.17				0
					27963			0	0								1983.9		0			3484.09
					18766.9			0									1552.44					0
					10988.7			0									1286.43					0
					7410.27												1122.31					0
					6039.84												890.999					0
					0												0					0
					0												0
					0												0
					0												0
					0												0
																	0

## Sheet: Figure 4D
	control	mcm-7i
1	1.21498	1.19496
2	1.34677	0.111067
3	1.47716	1.39036
4	1.06229	0.165245
5	1.69575	0.0986231
6	1.53574	0.246101
7	1.53874	1.92634
8	0.967574	0.921371
9	1.84616	0.338672
10	1.13058	0.805569
11	1.10345	0.358353
12	0.563113	0.349355
13	0.611184	0.288355
14	0.844056	2.04144
15	0.302877	1.19504
16	0.380262	1.54608
17	0.442666	0.297044
18	0.57856	0.200184
19	0.59189	0.281014
20	1.06677	0.288544
21	0.699434	0.345503
22		0.291441
23		0.405027
24		0.310424
25		0.400797
26		4.26405
27		0.248066
median	1.06229	0.345503
t-test		0.0057

## Sheet: Figure 4F
	control	mcm-7i
1	0	0
2	0.055923	0
3	0.069314	0
4	0.097806	0
5	0.113629	0
6	0.139938	0
7	0.154366	0
8	0.167322	0.003481
9	0.236196	0.003522
10	0.296167	0.004033
11	0.388806	0.01943
12	0.413448	0.028784
13	0.513908	0.050452
14	0.556055	0.10572
15	0.60723	0.132577
16	0.709488	0.206613
17	0.767436	0.363352
18	0.909048	0.649896
19	0.932005	0.872226
20	0.994972	1.19352
21	1.14034	1.26802
22	1.19457	1.61885
23	1.19625	3.85675
24	1.39515	4.08249
25	1.40488	4.48803
26	1.69116	4.86842
27	1.97696	5.86226
28	2.32603
29	2.91592
30	3.57306
31	4.0626
median	0.709488	0.10572
t-test		0.0473

## Sheet: Figure 4H
	control	cdc-6i
1	0.36	0.03
2	0.2	0.15
3	0.87	0.02
4	0.57	0.04
5	0.98	0.04
6	0.9	0.05
7	1.94	0.03
8	0.93	2.86
9	1.1	1.74
10	0.93	0.05
11	0.57	0.05
12	1.18	0.29
13	0.37	0.13
14	2.35	0.04
15	0.94	0.76
16	1.27	0.08
17	2.47	0.03
18	1.75
19	2.38
20	0.65
21	0.87
22	0.16
23	0.1
24	1.5
25	0.81
26	0.4
27	0.45
28	0.99
median	0.915	0.05
t-test		<0.0001

## Sheet: Figure 4J
	control	mcm-7i
1	0.348334	0.47184
2	0.427302	0.250252
3	0.323687	1.7167
4	0.235063	1.9118
5	0.332153	0.742063
6	1.01371	1.79314
7	1.20301	0.544528
8	1.02922	1.76341
9	0.905826	1.36895
10	1.03377	0.747313
11	0.908009	0.085905
12	0.87216
13	0.862921
14	1.9256
15	1.70599
16	1.09128
17	1.35446
18	1.434
19	1.55136
20	1.22479
21	1.21737
median	1.02922	0.747313
t-test		0.8619

## Sheet: Figure 4L
	control	mcm-7i
1	1.2047	0.2046
2	0.3875	0.6495
3	0.7259	1.2695
4	1.4694	1.6908
5	0.8669	0.7904
6	0.4461	0.8788
7	0.7329	0.8756
8	1.0269	0.8553
9	1.1005	0.4169
10	0.9935	0.4575
11	1.2422	0.914
12	1.6113	0.7579
13	1.0462	0.406
14	0.4721	0.7107
15	1.2794	1.5287
16	1.7868	0.8596
17	0.8609	0.1605
18	0.9241	1.7663
19	0.9091	0.7278
20	0.6305	0.3261
21	1.2831	1.4625
median	0.9935	0.7904
t-test		0.3234

## Sheet: Figure 5A
	A375												A549
	shMCM7			mean	stdev	shScramble			mean	stdev			shMCM7			stdev	shScramble			mean	stdev
PIK3R2	-1.89543	-3.67886	-3.37217	-2.98215	0.953538	-0.996142	-0.906017	-1.00506	-0.969074	0.054791		PIK3R2	-5.25992	-4.5942	-4.27245	1.05732	-0.860957	-1.05938	-1.25226	-1.05753	0.195658
PIK3R3	-1.99124	-3.37486	-3.56922	-2.97844	0.860444	-1.076	-1.15018	-1.12838	-1.11819	0.0381236		PIK3R3	-2.37769	-3.43146	-3.12419	0.569804	-1.22721	-1.02094	-1.12865	-1.1256	0.103169
PIK3CD	-0.910819	-1.39493	-1.25058	-1.18544	0.248544	-1.87592	-1.21779	-0.978616	-1.35744	0.464667		PIK3CD	-2.50989	-1.90925	-2.24984	0.316049	-0.753247	-1.06511	-0.999661	-0.93934	0.16445
AKT3	-1.5363	-2.16667	-2.20188	-1.96828	0.374522	-1.00372	-1.16667	-1.03016	-1.06685	0.0874513		AKT3	-1.82927	-1.70542	-1.76982	0.964356	-1.18883	-0.921429	-0.846106	-0.985456	0.18011
MCM7	-1.70578	-4.61995	-4.63855	-3.65476	1.68789	-0.957013	-0.973971	-0.986528	-0.972504	0.0148119		MCM7	-3.75598	-3.28145	-3.47973	0.23833	-0.931943	-0.994605	-1.04434	-0.990296	0.0563224

## Sheet: Figure 5B
		shMCM7 -Dox			mean	stdev	shMCM7 +Dox			mean	stdev	shScramble -Dox			mean	stdev	shScramble +Dox			mean	stdev
A549	A549 Starvation	0.099273	0.0336555	0.107813	0.0802473	0.040575	0.00998864	0.0127569	0.0277906	0.0168454	0.00957936	0.067751	0.0243966	0.105123	0.0657571	0.0404004	0.0552333	0.0357598	0.0895523	0.0601818	0.0272355
	A549 +EGF	0.779202	0.355042	0.602706	0.578983	0.213072	0.285706	0.250341	0.329416	0.288488	0.0396108	0.941508	0.376784	0.716788	0.67836	0.284316	0.511449	0.451528	0.843189	0.602055	0.210966
	A549 +Insulin	1	1	1	1	0	0.605233	0.816307	0.593002	0.671514	0.125543	1	1	0.700894	0.900298	0.172689	0.996011	0.864402	1	0.953471	0.0771615
A375	A375 Starvation	0.0247398	0.00727526	0.00155334	0.0111895	0.0120786	0.00161729	0.00375222	0.00305225	0.00280725	0.00108835	0	0.00319141	0	0.0010638	0.00184256	0	0.00594672	0	0.00198224	0.00343334
	A375 +EGF	0.0172384	0.00162767	0.00521871	0.00802825	0.0081758	0.00580589	0.00152175	0.00247918	0.00326894	0.00224861	0	0.0133241	0	0.00444137	0.00769268	0	0.0176322	0.0121673	0.00993319	0.00902594
	A375+Insulin	1	1	1	1	0	0.771129	0.600476	0.628213	0.666606	0.0915755	1	0.925206	0.889513	0.938239	0.0563851	0.662335	1	1	0.887445	0.194951
	Multiple unpaired t-tests
	shMCM7 +/-Dox	p-value
	A549 Starvation	0.000308
	A549 +EGF	0.018974
	A549 +Insulin	0.004223
	A375 Starvation	0.804803
	A375 +EGF	0.081978
	A375+Insulin	0.003234

[truncated: 14 more sheets: Figure 5D, Figure 5F, Figure 5G, Figure 5H , Figure S3B, Figure S3D, Figure S3F, Figure S4C, Figure S5B,  Figure S6B, Figure S7E,  Figure S9A, Figure S9B, Figurte S9C]
