# Supplementary material for: A DNA replication-independent function of pre-replication complex genes during cell invasion in C. elegans
Source: PLoS Biol. 2022 Feb 22;20(2):e3001317. doi: 10.1371/journal.pbio.3001317 (PMC8863262; doi:10.1371/journal.pbio.3001317)
Supplement: S2 Data — Genes with a >1.5-fold expression change with p < 0.01 and an FDR <0.05 are included. The data for each individual cell line as well as the overlap between the 2 lines are shown. FDR, false discovery rate. (XLSX) [file pbio.3001317.s017.xlsx]

## Sheet: A549
	Identifier	gene_name	description	log2 Ratio	pValue	FDR	sh_Dox_1 [normalized count]	sh_Dox_2 [normalized count]	sh_Dox_3 [normalized count]	sh_NT_1 [normalized count]	sh_NT_2 [normalized count]	sh_NT_3 [normalized count]	wt_Dox_1 [normalized count]	wt_Dox_2 [normalized count]	wt_Dox_3 [normalized count]	wt_NT_1 [normalized count]	wt_NT_2 [normalized count]	wt_NT_3 [normalized count]		Criteria:
	ENSG00000184524	CEND1	cell cycle exit and neuronal differentiation 1 [Source:HGNC Symbol;Acc:HGNC:24153]	2.829	1.442e-09	9.199e-08	224.9	361.9	371	53.94	28.07	25.72	37.96	17.8	26.51	22.52	34.97	28.32		≥1.5 fold change
	ENSG00000078018	MAP2	microtubule associated protein 2 [Source:HGNC Symbol;Acc:HGNC:6839]	2.743	7.298e-10	5.565e-08	299.9	193	306.4	23.12	25.83	43.82	33.62	26.18	51.19	30.62	35.97	68.63		p <0.01
	ENSG00000155961	RAB39B	RAB39B, member RAS oncogene family [Source:HGNC Symbol;Acc:HGNC:16499]	2.739	2.78e-12	1.317e-09	320.8	271.7	322.2	31.78	34.81	43.82	50.98	26.18	45.7	28.82	31.97	20.7		FDR <0.05
	ENSG00000113140	SPARC	secreted protein acidic and cysteine rich [Source:HGNC Symbol;Acc:HGNC:11219]	2.627	4.988e-13	3.583e-10	545.7	607.4	473.2	73.2	80.84	81.92	41.22	39.79	45.7	43.23	32.97	37.04
	ENSG00000132718	SYT11	synaptotagmin 11 [Source:HGNC Symbol;Acc:HGNC:19239]	2.424	3.502e-13	3.301e-10	511.3	501.4	570.1	87.65	83.09	97.16	52.06	58.64	83.18	70.25	55.95	81.71
	ENSG00000149591	TAGLN	transgelin [Source:HGNC Symbol;Acc:HGNC:11553]	2.42	1.45e-11	3.666e-09	1338	1821	1932	329.4	350.3	243.8	265.7	335.1	266.9	246.8	353.7	242.9
	ENSG00000198417	MT1F	metallothionein 1F [Source:HGNC Symbol;Acc:HGNC:7398]	2.391	1.306e-11	3.428e-09	214.5	217.2	227	37.56	29.19	33.34	37.96	36.65	30.17	32.42	45.96	19.61
	ENSG00000108821	COL1A1	collagen type I alpha 1 chain [Source:HGNC Symbol;Acc:HGNC:2197]	2.265	4.486e-13	3.583e-10	1170	1316	1324	263.9	289.7	211.5	417.6	311	194.7	189.1	351.7	222.2
	ENSG00000146216	TTBK1	tau tubulin kinase 1 [Source:HGNC Symbol;Acc:HGNC:19140]	2.192	1.329e-08	4.762e-07	44.78	47.21	42.78	0.9632	1.123	3.81	2.169	0	0	2.702	0.9991	0
	ENSG00000134516	DOCK2	dedicator of cytokinesis 2 [Source:HGNC Symbol;Acc:HGNC:2988]	2.156	1.781e-11	4.341e-09	347.8	315.8	320.4	69.35	72.98	54.29	58.57	74.35	61.24	64.85	59.95	62.1
	ENSG00000050438	SLC4A8	solute carrier family 4 member 8 [Source:HGNC Symbol;Acc:HGNC:11034]	2.084	5.592e-12	1.908e-09	575.9	522.4	528.2	100.2	135.9	122.9	56.4	59.69	67.64	61.25	62.94	72.99
	ENSG00000104081	BMF	Bcl2 modifying factor [Source:HGNC Symbol;Acc:HGNC:24132]	2.047	7.784e-09	3.259e-07	128.1	94.42	139.7	21.19	25.83	18.1	8.677	12.57	8.227	11.71	13.99	10.89
	ENSG00000173567	ADGRF3	adhesion G protein-coupled receptor F3 [Source:HGNC Symbol;Acc:HGNC:18989]	2.001	4.725e-08	1.17e-06	56.24	46.16	71.59	8.668	5.614	6.668	11.93	11.52	9.141	6.305	8.992	8.715
	ENSG00000127129	EDN2	endothelin 2 [Source:HGNC Symbol;Acc:HGNC:3177]	1.927	3.124e-10	3.137e-08	545.7	775.3	610.3	132.9	176.3	173.4	130.2	161.3	119.7	118.9	160.9	144.9
	ENSG00000183091	NEB	nebulin [Source:HGNC Symbol;Acc:HGNC:7720]	1.897	3.022e-05	0.0001885	150	102.8	40.16	25.04	15.72	14.29	113.9	67.02	30.17	72.06	46.96	25.06
	ENSG00000168280	KIF5C	kinesin family member 5C [Source:HGNC Symbol;Acc:HGNC:6325]	1.889	2.221e-10	2.406e-08	313.5	345.1	367.5	73.2	77.48	101.9	48.81	40.84	80.44	57.64	43.96	53.38
	ENSG00000015592	STMN4	stathmin 4 [Source:HGNC Symbol;Acc:HGNC:16078]	1.864	4.593e-06	4.149e-05	14.58	20.98	41.91	0	0	0	0	4.188	0	1.801	0	0
	ENSG00000221946	FXYD7	FXYD domain containing ion transport regulator 7 [Source:HGNC Symbol;Acc:HGNC:4034]	1.842	1.143e-07	2.35e-06	24.99	24.13	31.43	0	0	0.9525	2.169	1.047	0	0	1.998	0
	ENSG00000111799	COL12A1	collagen type XII alpha 1 chain [Source:HGNC Symbol;Acc:HGNC:2188]	1.812	5.017e-14	7.163e-11	1504	1451	1488	396.8	435.7	402	472.9	505.8	459.8	471.1	492.6	418.3
	ENSG00000171246	NPTX1	neuronal pentraxin 1 [Source:HGNC Symbol;Acc:HGNC:7952]	1.777	1.884e-07	3.402e-06	2671	2444	1513	769.6	716.4	411.5	677.9	651.3	508.2	600.8	678.4	566.5
	ENSG00000091592	NLRP1	NLR family pyrin domain containing 1 [Source:HGNC Symbol;Acc:HGNC:14374]	1.765	3.62e-08	9.843e-07	113.5	180.4	146.7	35.64	32.56	39.05	20.61	23.04	21.94	23.42	25.98	22.88
	ENSG00000256043	CTSO	cathepsin O [Source:HGNC Symbol;Acc:HGNC:2542]	1.726	1.609e-08	5.427e-07	131.2	108.1	137.9	26.97	29.19	36.2	44.47	21.99	21.94	30.62	37.97	34.86
	ENSG00000100311	PDGFB	platelet derived growth factor subunit B [Source:HGNC Symbol;Acc:HGNC:8800]	1.711	1.239e-06	1.453e-05	277	309.5	405.1	57.79	76.35	144.8	87.86	119.4	94.15	90.07	101.9	113.3
	ENSG00000127561	SYNGR3	synaptogyrin 3 [Source:HGNC Symbol;Acc:HGNC:11501]	1.701	3.509e-10	3.286e-08	555.1	616.8	718.5	176.3	161.7	217.2	201.7	156	137.1	145.9	173.8	175.4
	ENSG00000187498	COL4A1	collagen type IV alpha 1 chain [Source:HGNC Symbol;Acc:HGNC:2202]	1.696	1.439e-14	3.929e-11	7018	6846	6879	1970	2119	2237	1699	1677	1419	1704	1766	1589
	ENSG00000279108	AC008537.3		1.673	1.984e-07	3.522e-06	54.15	49.31	68.1	12.52	11.23	9.525	8.677	3.141	15.54	6.305	10.99	6.536
	ENSG00000145882	PCYOX1L	prenylcysteine oxidase 1 like [Source:HGNC Symbol;Acc:HGNC:28477]	1.642	4.228e-11	7.305e-09	542.6	522.4	557.9	145.4	167.3	182.9	163.8	161.3	171.8	140.5	139.9	185.2
	ENSG00000136274	NACAD	NAC alpha domain containing [Source:HGNC Symbol;Acc:HGNC:22196]	1.624	1.703e-05	0.0001186	21.87	46.16	41.03	7.705	6.737	0.9525	4.339	3.141	2.742	1.801	5.995	6.536
	ENSG00000137491	SLCO2B1	solute carrier organic anion transporter family member 2B1 [Source:HGNC Symbol;Acc:HGNC:10962]	1.597	2.925e-11	5.622e-09	472.8	529.8	489.8	159.9	156.1	153.4	70.5	104.7	170.9	90.07	105.9	162.3
	ENSG00000151233	GXYLT1	glucoside xylosyltransferase 1 [Source:HGNC Symbol;Acc:HGNC:27482]	1.593	4.736e-13	3.583e-10	2856	2605	2361	841.8	827.5	878.2	788.5	874.3	945.2	953.8	863.2	922.7
	ENSG00000173391	OLR1	oxidized low density lipoprotein receptor 1 [Source:HGNC Symbol;Acc:HGNC:8133]	1.577	1.09e-05	8.291e-05	49.99	40.91	78.57	7.705	10.11	19.05	11.93	14.66	14.63	14.41	23.98	20.7
	ENSG00000159784	FAM131B	family with sequence similarity 131 member B [Source:HGNC Symbol;Acc:HGNC:22202]	1.575	1.461e-06	1.664e-05	43.74	43.01	68.1	8.668	11.23	12.38	5.423	11.52	8.227	9.908	8.992	14.16
	ENSG00000109654	TRIM2	tripartite motif containing 2 [Source:HGNC Symbol;Acc:HGNC:15974]	1.575	2.174e-06	2.282e-05	163.5	91.27	161.5	35.64	30.32	52.39	102	78.53	73.13	108.1	93.92	65.36
	ENSG00000116774	OLFML3	olfactomedin like 3 [Source:HGNC Symbol;Acc:HGNC:24956]	1.572	3.069e-14	5.789e-11	3093	3138	3132	1093	989.2	1018	1316	1264	1070	1297	1114	919.5
	ENSG00000163346	PBXIP1	PBX homeobox interacting protein 1 [Source:HGNC Symbol;Acc:HGNC:21199]	1.57	3.81e-12	1.545e-09	1191	1300	1381	409.3	406.5	457.2	444.7	400	330	404.4	406.6	412.9
	ENSG00000166106	ADAMTS15	ADAM metallopeptidase with thrombospondin type 1 motif 15 [Source:HGNC Symbol;Acc:HGNC:16305]	1.561	3.238e-10	3.137e-08	330.1	360.9	361.4	100.2	122.4	112.4	107.4	116.2	102.4	90.97	119.9	107.9
	ENSG00000168398	BDKRB2	bradykinin receptor B2 [Source:HGNC Symbol;Acc:HGNC:1030]	1.557	1.524e-10	1.874e-08	1072	974.6	985.7	268.7	369.4	365.8	355.8	381.1	351	325.1	341.7	339.9
	ENSG00000060718	COL11A1	collagen type XI alpha 1 chain [Source:HGNC Symbol;Acc:HGNC:2186]	1.543	1.799e-08	5.888e-07	352	247.6	250.6	96.32	92.07	80.96	190.9	158.1	129.8	218.9	168.8	138.4
	ENSG00000163513	TGFBR2	transforming growth factor beta receptor 2 [Source:HGNC Symbol;Acc:HGNC:11773]	1.541	3.475e-12	1.53e-09	11280	10650	12040	3509	3665	4381	4083	4221	4574	4693	4057	4580
	ENSG00000163531	NFASC	neurofascin [Source:HGNC Symbol;Acc:HGNC:29866]	1.537	2.461e-06	2.525e-05	108.3	139.5	131	55.86	22.46	30.48	24.95	27.22	24.68	26.12	20.98	23.97
	ENSG00000109846	CRYAB	crystallin alpha B [Source:HGNC Symbol;Acc:HGNC:2389]	1.535	1.695e-06	1.872e-05	35.41	35.67	41.03	5.779	3.369	9.525	4.339	8.377	7.313	10.81	6.994	6.536
	ENSG00000137801	THBS1	thrombospondin 1 [Source:HGNC Symbol;Acc:HGNC:11785]	1.522	3.393e-14	5.789e-11	3571	3505	3799	1237	1235	1263	1117	1249	1205	1199	1276	1119
	ENSG00000166483	WEE1	WEE1 G2 checkpoint kinase [Source:HGNC Symbol;Acc:HGNC:12761]	1.507	3.617e-12	1.543e-09	1631	1424	1507	501.8	498.5	570.6	441.5	503.7	616.1	484.6	470.6	595.9
	ENSG00000146674	IGFBP3	insulin like growth factor binding protein 3 [Source:HGNC Symbol;Acc:HGNC:5472]	1.499	1.231e-10	1.585e-08	8757	7969	8205	2508	2677	3539	3376	3581	3527	3862	3431	3517
	ENSG00000134198	TSPAN2	tetraspanin 2 [Source:HGNC Symbol;Acc:HGNC:20659]	1.49	1.905e-07	3.424e-06	92.69	97.56	87.3	29.86	29.19	20	4.339	11.52	10.06	10.81	10.99	10.89
	ENSG00000137075	RNF38	ring finger protein 38 [Source:HGNC Symbol;Acc:HGNC:18052]	1.483	1.082e-12	6.715e-10	1593	1441	1495	501.8	536.7	548.7	508.7	475.4	581.4	535	528.5	614.4
	ENSG00000128872	TMOD2	tropomodulin 2 [Source:HGNC Symbol;Acc:HGNC:11872]	1.478	1.66e-11	4.119e-09	656.1	614.7	637.3	226.3	214.5	219.1	237.5	194.8	270.6	218.9	182.8	199.4
	ENSG00000066032	CTNNA2	catenin alpha 2 [Source:HGNC Symbol;Acc:HGNC:2510]	1.47	0.000112	0.0005437	90.6	53.5	59.37	26.97	22.46	4.763	8.677	10.47	13.71	12.61	11.99	18.52
	ENSG00000164463	CREBRF	CREB3 regulatory factor [Source:HGNC Symbol;Acc:HGNC:24050]	1.46	6.539e-08	1.478e-06	240.6	183.6	223.5	57.79	88.7	69.53	58.57	52.36	81.35	56.74	58.95	104.6
	ENSG00000143494	VASH2	vasohibin 2 [Source:HGNC Symbol;Acc:HGNC:25723]	1.45	3.774e-08	1.011e-06	475.9	388.2	310.8	132.9	155	120	187.6	164.4	152.7	187.3	171.8	168.9
	ENSG00000137449	CPEB2	cytoplasmic polyadenylation element binding protein 2 [Source:HGNC Symbol;Acc:HGNC:21745]	1.449	1.075e-11	2.934e-09	2453	1956	2159	767.6	752.3	843.9	885.1	822	871.1	868.3	834.3	885.7
	ENSG00000104368	PLAT	plasminogen activator, tissue type [Source:HGNC Symbol;Acc:HGNC:9051]	1.444	2.488e-08	7.432e-07	259.3	285.3	283.7	78.02	85.34	119.1	83.52	78.53	94.15	81.96	82.93	117.7
	ENSG00000144476	ACKR3	atypical chemokine receptor 3 [Source:HGNC Symbol;Acc:HGNC:23692]	1.431	3.896e-08	1.028e-06	329.1	363	275.9	124.2	126.9	86.68	104.1	82.72	107.9	88.27	79.93	84.97
	ENSG00000165244	ZNF367	zinc finger protein 367 [Source:HGNC Symbol;Acc:HGNC:18320]	1.424	2.874e-12	1.317e-09	1369	1441	1381	522	471.6	535.3	468.6	482.7	581.4	580.9	459.6	583.9
	ENSG00000187193	MT1X	metallothionein 1X [Source:HGNC Symbol;Acc:HGNC:7405]	1.423	2.14e-10	2.356e-08	595.7	645.2	576.2	238.9	221.2	193.4	195.2	218.8	216.6	164.8	238.8	181.9
	ENSG00000213626	LBH	limb bud and heart development [Source:HGNC Symbol;Acc:HGNC:29532]	1.417	1.588e-10	1.902e-08	4874	4658	5023	1556	1657	2169	2631	2804	2300	2893	2893	2640
	ENSG00000106829	TLE4	transducin like enhancer of split 4 [Source:HGNC Symbol;Acc:HGNC:11840]	1.41	1.103e-10	1.476e-08	1036	934.7	1160	352.5	413.2	386.7	302.6	315.2	368.4	360.3	309.7	337.7
	ENSG00000139200	PIANP	PILR alpha associated neural protein [Source:HGNC Symbol;Acc:HGNC:25338]	1.402	4.764e-06	4.269e-05	24.99	33.57	33.18	7.705	3.369	4.763	6.508	3.141	1.828	5.404	9.991	3.268
	ENSG00000203867	RBM20	RNA binding motif protein 20 [Source:HGNC Symbol;Acc:HGNC:27424]	1.401	3.251e-10	3.137e-08	748.8	675.6	833.7	248.5	285.2	297.2	339.5	296.3	270.6	275.6	301.7	278.9
	ENSG00000258691	AL355102.2		1.399	1.121e-07	2.315e-06	187.5	153.2	186.8	48.16	72.98	60.01	71.59	67.02	53.93	58.54	54.95	58.83
	ENSG00000100027	YPEL1	yippee like 1 [Source:HGNC Symbol;Acc:HGNC:12845]	1.384	5.728e-06	4.944e-05	56.24	43.01	75.08	13.48	17.97	17.15	7.593	19.9	15.54	8.106	9.991	16.34
	ENSG00000114544	SLC41A3	solute carrier family 41 member 3 [Source:HGNC Symbol;Acc:HGNC:31046]	1.367	3.943e-11	6.9e-09	1020	1009	1051	434.4	360.4	369.6	385	410.5	397.6	393.6	406.6	375.8
	ENSG00000105810	CDK6	cyclin dependent kinase 6 [Source:HGNC Symbol;Acc:HGNC:1777]	1.365	2.793e-13	2.933e-10	6528	5799	6389	2419	2385	2382	2200	2143	2260	2264	1987	2100
	ENSG00000280143	AP000892.3		1.362	5.015e-06	4.444e-05	29.16	33.57	41.03	9.632	6.737	5.715	7.593	6.283	9.141	6.305	3.996	2.179
	ENSG00000168916	ZNF608	zinc finger protein 608 [Source:HGNC Symbol;Acc:HGNC:29238]	1.355	4.38e-08	1.111e-06	214.5	207.7	234	63.57	93.2	80.96	65.08	53.4	44.79	59.45	52.95	61.01
	ENSG00000182752	PAPPA	pappalysin 1 [Source:HGNC Symbol;Acc:HGNC:8602]	1.353	2.272e-12	1.184e-09	7057	5966	6362	2516	2627	2362	2719	2458	2453	2626	2420	2273
	ENSG00000188177	ZC3H6	zinc finger CCCH-type containing 6 [Source:HGNC Symbol;Acc:HGNC:24762]	1.349	1.644e-07	3.078e-06	130.2	128	136.2	38.53	55.02	42.86	41.22	41.88	38.39	36.93	37.97	40.31
	ENSG00000169031	COL4A3	collagen type IV alpha 3 chain [Source:HGNC Symbol;Acc:HGNC:2204]	1.347	3.974e-08	1.039e-06	339.5	291.6	337	93.43	123.5	142.9	211.5	156	149	190	197.8	207
	ENSG00000100592	DAAM1	dishevelled associated activator of morphogenesis 1 [Source:HGNC Symbol;Acc:HGNC:18142]	1.344	1.117e-09	7.507e-08	708.2	617.9	747.3	244.6	244.8	302	251.6	291.1	303.5	307.1	273.8	314.8
	ENSG00000112139	MDGA1	MAM domain containing glycosylphosphatidylinositol anchor 1 [Source:HGNC Symbol;Acc:HGNC:19267]	1.339	8.431e-11	1.196e-08	889.4	1078	992.6	366	393	383.9	387.2	366.5	284.3	307.1	394.6	348.6
	ENSG00000073910	FRY	FRY microtubule binding protein [Source:HGNC Symbol;Acc:HGNC:20367]	1.331	3.422e-05	0.0002092	32.28	35.67	38.41	2.889	7.86	13.34	18.44	16.75	10.06	10.81	12.99	21.79
	ENSG00000205809	KLRC2	killer cell lectin like receptor C2 [Source:HGNC Symbol;Acc:HGNC:6375]	1.317	5.42e-05	0.0003024	18.75	14.69	27.94	2.889	0	3.81	4.339	1.047	7.313	4.503	2.997	2.179
	ENSG00000164161	HHIP	hedgehog interacting protein [Source:HGNC Symbol;Acc:HGNC:14866]	1.313	5.065e-07	7.165e-06	102.1	101.8	116.1	29.86	43.79	37.15	61.82	61.78	52.1	54.94	67.94	51.2
	ENSG00000133466	C1QTNF6	C1q and TNF related 6 [Source:HGNC Symbol;Acc:HGNC:14343]	1.312	5.716e-09	2.663e-07	1476	1566	1680	496	607.5	763.9	619.3	550.8	582.3	466.6	587.5	651.5
	ENSG00000104765	BNIP3L	BCL2 interacting protein 3 like [Source:HGNC Symbol;Acc:HGNC:1085]	1.307	1.067e-11	2.934e-09	2991	2516	2674	1055	1032	1171	1064	985.3	1159	1231	958.1	1136
	ENSG00000139112	GABARAPL1	GABA type A receptor associated protein like 1 [Source:HGNC Symbol;Acc:HGNC:4068]	1.305	2.079e-10	2.339e-08	1364	1259	1339	480.6	480.6	608.7	628	551.8	536.6	628.7	626.4	649.3
	ENSG00000174456	C12orf76	chromosome 12 open reading frame 76 [Source:HGNC Symbol;Acc:HGNC:33790]	1.304	2.371e-09	1.319e-07	428	472.1	492.4	167.6	206.6	169.5	199.6	194.8	233.1	169.3	210.8	250.6
	ENSG00000146411	SLC2A12	solute carrier family 2 member 12 [Source:HGNC Symbol;Acc:HGNC:18067]	1.303	1.266e-06	1.476e-05	146.8	134.3	128.3	36.6	44.91	64.77	47.72	41.88	59.42	36.93	40.96	50.11
	ENSG00000196159	FAT4	FAT atypical cadherin 4 [Source:HGNC Symbol;Acc:HGNC:23109]	1.291	4.363e-08	1.109e-06	446.8	373.5	399	176.3	179.7	121.9	142.1	122.5	112.4	126.1	134.9	119.8
	ENSG00000151388	ADAMTS12	ADAM metallopeptidase with thrombospondin type 1 motif 12 [Source:HGNC Symbol;Acc:HGNC:14605]	1.29	3.339e-10	3.187e-08	729	664.1	605.9	274.5	256	261	164.9	190.6	215.7	200	178.8	233.1
	ENSG00000123700	KCNJ2	potassium voltage-gated channel subfamily J member 2 [Source:HGNC Symbol;Acc:HGNC:6263]	1.29	5.593e-07	7.719e-06	130.2	104.9	137.9	37.56	47.16	49.53	43.39	40.84	52.1	49.54	39.96	58.83
	ENSG00000158258	CLSTN2	calsyntenin 2 [Source:HGNC Symbol;Acc:HGNC:17448]	1.285	1.119e-06	1.341e-05	115.6	99.66	103	27.93	39.3	44.77	19.52	15.71	42.05	25.22	19.98	25.06
	ENSG00000165434	PGM2L1	phosphoglucomutase 2 like 1 [Source:HGNC Symbol;Acc:HGNC:20898]	1.282	6.384e-12	2.125e-09	2312	1985	2044	860.1	885.9	823	945.8	882.7	1020	1075	935.2	955.4
	ENSG00000205268	PDE7A	phosphodiesterase 7A [Source:HGNC Symbol;Acc:HGNC:8791]	1.278	8.207e-12	2.435e-09	1339	1339	1234	525.9	541.2	514.4	520.6	524.6	655.4	481.9	546.5	576.3
	ENSG00000203722	RAET1G	retinoic acid early transcript 1G [Source:HGNC Symbol;Acc:HGNC:16795]	1.275	3.432e-08	9.513e-07	206.2	203.5	247.1	83.79	89.83	79.06	132.3	103.7	85.01	91.87	110.9	84.97
	ENSG00000166448	TMEM130	transmembrane protein 130 [Source:HGNC Symbol;Acc:HGNC:25429]	1.272	2.201e-05	0.0001458	42.7	72.38	49.76	16.37	12.35	20.96	6.508	10.47	10.97	10.81	9.991	18.52
	ENSG00000105696	TMEM59L	transmembrane protein 59 like [Source:HGNC Symbol;Acc:HGNC:13237]	1.272	3.428e-05	0.0002095	85.4	172	183.3	59.72	59.51	45.72	55.32	46.07	43.88	31.52	62.94	55.56
	ENSG00000134030	CTIF	cap binding complex dependent translation initiation factor [Source:HGNC Symbol;Acc:HGNC:23925]	1.271	4.607e-10	3.954e-08	999.8	1192	1254	456.5	505.3	439.1	462.1	477.5	395.8	392.7	468.6	416.2
	ENSG00000081052	COL4A4	collagen type IV alpha 4 chain [Source:HGNC Symbol;Acc:HGNC:2206]	1.26	8.101e-09	3.341e-07	722.7	578	688.8	233.1	261.6	311.5	466.4	497.4	323.6	402.6	407.6	356.2
	ENSG00000146966	DENND2A	DENN domain containing 2A [Source:HGNC Symbol;Acc:HGNC:22212]	1.258	1.39e-05	0.000101	48.95	81.83	64.6	21.19	25.83	17.15	6.508	6.283	10.97	17.11	13.99	14.16
	ENSG00000232859	LYRM9	LYR motif containing 9 [Source:HGNC Symbol;Acc:HGNC:27314]	1.254	1.888e-06	2.039e-05	122.9	94.42	89.92	30.82	42.67	37.15	39.05	42.93	20.11	35.13	36.97	37.04
	ENSG00000090905	TNRC6A	trinucleotide repeat containing 6A [Source:HGNC Symbol;Acc:HGNC:11969]	1.251	1.346e-12	7.99e-10	4900	4420	4718	1842	1991	1999	1741	1911	2079	1827	1911	1972
	ENSG00000170915	PAQR8	progestin and adipoQ receptor family member 8 [Source:HGNC Symbol;Acc:HGNC:15708]	1.242	1.461e-06	1.664e-05	137.5	112.2	149.3	46.23	41.55	61.91	34.71	46.07	56.67	19.82	41.96	51.2
	ENSG00000154930	ACSS1	acyl-CoA synthetase short chain family member 1 [Source:HGNC Symbol;Acc:HGNC:16091]	1.241	4.74e-12	1.703e-09	1871	1908	1875	727.2	804	823.9	770.1	807.3	706.6	695.3	772.3	735.4
	ENSG00000147251	DOCK11	dedicator of cytokinesis 11 [Source:HGNC Symbol;Acc:HGNC:23483]	1.237	6.293e-10	4.937e-08	1009	874.9	904.5	344.8	380.6	429.6	390.5	357.1	425.1	386.4	329.7	405.3
	ENSG00000163683	SMIM14	small integral membrane protein 14 [Source:HGNC Symbol;Acc:HGNC:27321]	1.233	3.184e-11	6.037e-09	1379	1388	1464	553.8	570.4	643	542.3	549.7	671.9	613.4	520.5	637.3
	ENSG00000147041	SYTL5	synaptotagmin like 5 [Source:HGNC Symbol;Acc:HGNC:15589]	1.229	1.783e-07	3.272e-06	192.7	183.6	159.8	68.38	80.84	60.96	106.3	90.05	95.07	121.6	72.93	82.8
	ENSG00000144339	TMEFF2	transmembrane protein with EGF like and two follistatin like domains 2 [Source:HGNC Symbol;Acc:HGNC:11867]	1.229	9.215e-06	7.204e-05	47.91	46.16	64.6	15.41	20.21	15.24	13.02	15.71	21.02	12.61	15.99	16.34
	ENSG00000183049	CAMK1D	calcium/calmodulin dependent protein kinase ID [Source:HGNC Symbol;Acc:HGNC:19341]	1.221	5.749e-10	4.562e-08	1234	1118	1420	490.2	546.8	552.5	452.3	489	502.8	475.6	438.6	473.9
	ENSG00000137809	ITGA11	integrin subunit alpha 11 [Source:HGNC Symbol;Acc:HGNC:6136]	1.219	2.345e-06	2.431e-05	145.8	144.8	128.3	55.86	68.49	38.1	59.66	54.45	59.42	60.35	48.96	42.49
	ENSG00000117228	GBP1	guanylate binding protein 1 [Source:HGNC Symbol;Acc:HGNC:4182]	1.219	2.786e-06	2.804e-05	96.85	101.8	108.3	47.19	39.3	27.62	37.96	34.55	24.68	39.63	22.98	41.4
	ENSG00000167103	PIP5KL1	phosphatidylinositol-4-phosphate 5-kinase like 1 [Source:HGNC Symbol;Acc:HGNC:28711]	1.219	3.111e-05	0.0001929	41.66	80.78	59.37	21.19	20.21	19.05	24.95	32.46	19.2	19.82	17.98	29.41
	ENSG00000151611	MMAA	methylmalonic aciduria (cobalamin deficiency) cblA type [Source:HGNC Symbol;Acc:HGNC:18871]	1.218	8.639e-07	1.086e-05	123.9	108.1	116.1	36.6	52.77	42.86	46.64	36.65	40.22	49.54	39.96	45.76
	ENSG00000143344	RGL1	ral guanine nucleotide dissociation stimulator like 1 [Source:HGNC Symbol;Acc:HGNC:30281]	1.21	3.92e-08	1.031e-06	217.7	202.5	235.7	84.76	84.21	95.25	131.2	94.24	108.8	148.6	142.9	136.2
	ENSG00000204540	PSORS1C1	psoriasis susceptibility 1 candidate 1 [Source:HGNC Symbol;Acc:HGNC:17202]	1.21	6.071e-07	8.261e-06	111.4	133.2	142.3	49.12	55.02	45.72	42.3	47.12	40.22	51.34	49.96	58.83
	ENSG00000135074	ADAM19	ADAM metallopeptidase domain 19 [Source:HGNC Symbol;Acc:HGNC:197]	1.208	9.245e-11	1.288e-08	1455	1307	1248	531.7	605.2	567.7	441.5	447.1	432.4	456.7	450.6	435.8
	ENSG00000099994	SUSD2	sushi domain containing 2 [Source:HGNC Symbol;Acc:HGNC:30667]	1.206	2.48e-08	7.423e-07	1690	2490	2458	868.8	1004	968.7	397	380.1	387.6	288.2	418.6	530.5
	ENSG00000185920	PTCH1	patched 1 [Source:HGNC Symbol;Acc:HGNC:9585]	1.202	7.176e-09	3.09e-07	308.3	309.5	345.7	126.2	133.6	139.1	115	106.8	106	112.6	107.9	116.6
	ENSG00000112182	BACH2	BTB domain and CNC homolog 2 [Source:HGNC Symbol;Acc:HGNC:14078]	1.201	0.0001358	0.0006366	17.7	15.74	32.3	1.926	3.369	6.668	2.169	3.141	0.9141	2.702	5.995	3.268
	ENSG00000091986	CCDC80	coiled-coil domain containing 80 [Source:HGNC Symbol;Acc:HGNC:30649]	1.199	2.618e-11	5.147e-09	2899	2779	3307	1260	1240	1365	1419	1377	1198	1532	1387	1365
	ENSG00000164176	EDIL3	EGF like repeats and discoidin domains 3 [Source:HGNC Symbol;Acc:HGNC:3173]	1.197	1.047e-05	7.999e-05	56.24	61.89	64.6	26.97	20.21	15.24	7.593	5.236	9.141	7.206	6.994	7.626
	ENSG00000130635	COL5A1	collagen type V alpha 1 chain [Source:HGNC Symbol;Acc:HGNC:2209]	1.192	9.041e-10	6.495e-08	3417	4167	4494	1613	1918	1701	1346	1381	1240	1002	1466	1221
	ENSG00000155158	TTC39B	tetratricopeptide repeat domain 39B [Source:HGNC Symbol;Acc:HGNC:23704]	1.186	3.555e-08	9.744e-07	345.8	311.6	344	126.2	128	164.8	154	142.4	137.1	152.2	160.9	148.2
	ENSG00000153561	RMND5A	required for meiotic nuclear division 5 homolog A [Source:HGNC Symbol;Acc:HGNC:25850]	1.177	9.192e-10	6.503e-08	1901	1578	1491	654.9	744.4	762	788.5	793.7	878.4	895.3	795.3	798.5
	ENSG00000165124	SVEP1	sushi, von Willebrand factor type A, EGF and pentraxin domain containing 1 [Source:HGNC Symbol;Acc:HGNC:15985]	1.175	1.488e-08	5.109e-07	739.4	608.5	729.9	251.4	308.8	336.2	464.2	455.5	441.5	409.8	436.6	444.5
	ENSG00000064205	WISP2	WNT1 inducible signaling pathway protein 2 [Source:HGNC Symbol;Acc:HGNC:12770]	1.175	7.926e-05	0.000412	529	728	1170	280.3	316.6	455.3	288.5	331.9	341	276.5	349.7	464.1
	ENSG00000164330	EBF1	early B-cell factor 1 [Source:HGNC Symbol;Acc:HGNC:3126]	1.174	9.291e-07	1.153e-05	99.98	98.61	98.65	33.71	42.67	38.1	48.81	58.64	52.1	38.73	52.95	33.77
	ENSG00000136881	BAAT	bile acid-CoA:amino acid N-acyltransferase [Source:HGNC Symbol;Acc:HGNC:932]	1.172	7.059e-08	1.577e-06	1051	776.3	766.5	406.4	402	316.2	749.5	759.2	495.4	795.3	738.3	434.7
	ENSG00000108306	FBXL20	F-box and leucine rich repeat protein 20 [Source:HGNC Symbol;Acc:HGNC:24679]	1.168	1.919e-09	1.139e-07	800.9	639.9	692.3	294.7	316.6	313.4	363.4	329.8	354.7	358.5	306.7	366
	ENSG00000065325	GLP2R	glucagon like peptide 2 receptor [Source:HGNC Symbol;Acc:HGNC:4325]	1.16	1.048e-10	1.431e-08	1321	1258	1175	515.3	588.4	545.8	450.1	467	566.7	447.6	470.6	537.1
	ENSG00000275591	XKR5	XK related 5 [Source:HGNC Symbol;Acc:HGNC:20782]	1.16	2.059e-05	0.0001383	11.46	17.83	16.59	0.9632	1.123	1.905	2.169	1.047	3.656	0	0.9991	2.179
	ENSG00000152104	PTPN14	protein tyrosine phosphatase, non-receptor type 14 [Source:HGNC Symbol;Acc:HGNC:9647]	1.157	1.593e-12	9.061e-10	2926	2746	2937	1290	1282	1240	1056	1023	1200	1138	1003	1027
	ENSG00000114698	PLSCR4	phospholipid scramblase 4 [Source:HGNC Symbol;Acc:HGNC:16497]	1.157	1.229e-08	4.475e-07	488.4	456.3	524.7	188.8	205.5	242.9	220.2	186.4	242.2	198.2	165.9	254.9
	ENSG00000122707	RECK	reversion inducing cysteine rich protein with kazal motifs [Source:HGNC Symbol;Acc:HGNC:11345]	1.156	1.21e-09	7.976e-08	634.2	586.4	546.5	260.1	263.9	245.8	244	237.7	259.6	288.2	258.8	259.3
	ENSG00000091844	RGS17	regulator of G protein signaling 17 [Source:HGNC Symbol;Acc:HGNC:14088]	1.155	5.061e-09	2.398e-07	529	454.2	501.1	226.3	225.7	193.4	282	261.8	275.1	258.5	250.8	257.1
	ENSG00000136231	IGF2BP3	insulin like growth factor 2 mRNA binding protein 3 [Source:HGNC Symbol;Acc:HGNC:28868]	1.152	2.895e-12	1.317e-09	2910	2654	2737	1201	1272	1215	1400	1461	1478	1524	1364	1366
	ENSG00000152402	GUCY1A2	guanylate cyclase 1 soluble subunit alpha 2 [Source:HGNC Symbol;Acc:HGNC:4684]	1.151	2.846e-05	0.0001794	105.2	79.73	129.2	31.78	38.18	54.29	27.12	13.61	36.56	23.42	31.97	37.04
	ENSG00000137103	TMEM8B	transmembrane protein 8B [Source:HGNC Symbol;Acc:HGNC:21427]	1.15	1.995e-08	6.333e-07	263.5	296.9	277.6	113.7	125.8	119.1	141	100.5	129.8	62.15	135.9	112.2
	ENSG00000105605	CACNG7	calcium voltage-gated channel auxiliary subunit gamma 7 [Source:HGNC Symbol;Acc:HGNC:13626]	1.148	3.456e-06	3.329e-05	155.2	204.6	160.6	91.5	66.25	58.1	67.25	56.54	51.19	46.84	42.96	44.67
	ENSG00000131018	SYNE1	spectrin repeat containing nuclear envelope protein 1 [Source:HGNC Symbol;Acc:HGNC:17089]	1.147	7.136e-09	3.083e-07	2727	2023	2799	1042	1223	1103	1238	1092	1059	1266	1153	952.1
	ENSG00000179954	SSC5D	scavenger receptor cysteine rich family member with 5 domains [Source:HGNC Symbol;Acc:HGNC:26641]	1.144	7.11e-05	0.0003782	24.99	40.91	48.02	12.52	12.35	10.48	13.02	14.66	5.485	4.503	8.992	8.715
	ENSG00000182871	COL18A1	collagen type XVIII alpha 1 chain [Source:HGNC Symbol;Acc:HGNC:2195]	1.143	8.097e-08	1.782e-06	6474	9661	10090	3984	4111	3674	3524	3130	2288	2144	3103	2599
	ENSG00000072422	RHOBTB1	Rho related BTB domain containing 1 [Source:HGNC Symbol;Acc:HGNC:18738]	1.139	5.707e-10	4.555e-08	1145	1009	1239	480.6	514.3	518.2	695.3	717.3	678.3	740.4	670.4	672.2
	ENSG00000079308	TNS1	tensin 1 [Source:HGNC Symbol;Acc:HGNC:11973]	1.139	1.717e-07	3.18e-06	478	355.6	338.7	160.8	181.9	168.6	336.2	285.9	185.6	217.1	249.8	196.1
	ENSG00000174738	NR1D2	nuclear receptor subfamily 1 group D member 2 [Source:HGNC Symbol;Acc:HGNC:7963]	1.132	8.339e-10	6.054e-08	962.3	806.7	851.2	367	403.1	399.1	343.8	368.6	460.7	403.5	317.7	388.9
	ENSG00000021826	CPS1	carbamoyl-phosphate synthase 1 [Source:HGNC Symbol;Acc:HGNC:2323]	1.131	7.615e-09	3.218e-07	7486	5843	5165	2824	2894	2638	4306	3872	3842	4376	3665	3694
	ENSG00000164220	F2RL2	coagulation factor II thrombin receptor like 2 [Source:HGNC Symbol;Acc:HGNC:3539]	1.126	1.136e-08	4.224e-07	1916	1639	1380	814.8	736.6	671.5	787.5	824.1	862	852.1	849.2	786.6
	ENSG00000278828	HIST1H3H	histone cluster 1 H3 family member h [Source:HGNC Symbol;Acc:HGNC:4775]	1.12	2.163e-05	0.000144	54.15	63.99	65.48	19.26	30.32	19.05	29.29	30.37	22.85	27.92	26.98	26.15
	ENSG00000284686	AC119674.2		1.118	4.088e-08	1.061e-06	239.5	220.3	239.2	100.2	104.4	99.06	97.62	92.15	116.1	99.98	89.92	86.06
	ENSG00000131016	AKAP12	A-kinase anchoring protein 12 [Source:HGNC Symbol;Acc:HGNC:370]	1.115	8.892e-12	2.549e-09	6965	6376	6502	2852	3218	3000	2778	2872	2619	3241	2739	2782
	ENSG00000162545	CAMK2N1	calcium/calmodulin dependent protein kinase II inhibitor 1 [Source:HGNC Symbol;Acc:HGNC:24190]	1.111	7.938e-09	3.313e-07	1740	1290	1524	681.9	628.8	761.1	1018	943.4	961.6	1057	897.2	987
	ENSG00000152926	ZNF117	zinc finger protein 117 [Source:HGNC Symbol;Acc:HGNC:12897]	1.111	7.2e-06	5.911e-05	111.4	146.9	124.8	40.45	65.12	55.25	31.45	37.7	49.36	34.23	44.96	38.13
	ENSG00000154096	THY1	Thy-1 cell surface antigen [Source:HGNC Symbol;Acc:HGNC:11801]	1.105	1.025e-06	1.247e-05	297.8	359.8	240.1	148.3	129.1	119.1	121.5	93.19	106.9	117.1	126.9	94.78
	ENSG00000111087	GLI1	GLI family zinc finger 1 [Source:HGNC Symbol;Acc:HGNC:4317]	1.103	3.251e-08	9.149e-07	678	718.6	743	369.8	343.6	260	365.5	290.1	292.5	227.9	289.7	282.2
	ENSG00000151150	ANK3	ankyrin 3 [Source:HGNC Symbol;Acc:HGNC:494]	1.103	7.234e-05	0.0003828	111.4	70.29	117	30.82	37.05	54.29	124.7	89	68.56	101.8	86.92	112.2
	ENSG00000109819	PPARGC1A	PPARG coactivator 1 alpha [Source:HGNC Symbol;Acc:HGNC:9237]	1.098	3.509e-06	3.363e-05	513.4	314.7	418.2	177.2	158.3	223.8	161.6	167.5	200.2	158.5	178.8	183
	ENSG00000132846	ZBED3	zinc finger BED-type containing 3 [Source:HGNC Symbol;Acc:HGNC:20711]	1.094	1.449e-09	9.2e-08	900.8	761.6	804.9	352.5	390.7	387.7	356.8	344.5	404.9	328.8	350.7	331.2
	ENSG00000105866	SP4	Sp4 transcription factor [Source:HGNC Symbol;Acc:HGNC:11209]	1.091	1.004e-08	3.871e-07	387.4	349.3	352.7	160.8	161.7	168.6	147.5	160.2	191	127.9	151.9	150.3
	ENSG00000140682	TGFB1I1	transforming growth factor beta 1 induced transcript 1 [Source:HGNC Symbol;Acc:HGNC:11767]	1.091	3.727e-07	5.64e-06	847.7	1268	1234	537.4	563.7	446.7	503.3	513.1	450.6	304.4	529.5	403.1
	ENSG00000078114	NEBL	nebulette [Source:HGNC Symbol;Acc:HGNC:16932]	1.088	2.468e-08	7.419e-07	1235	1095	1461	522	569.3	662	554.3	567.5	731.3	627.8	617.4	640.6
	ENSG00000266202	AC005697.1		1.088	0.0002113	0.0009131	27.08	23.08	16.59	7.705	5.614	1.905	7.593	11.52	4.57	1.801	11.99	7.626
	ENSG00000148154	UGCG	UDP-glucose ceramide glucosyltransferase [Source:HGNC Symbol;Acc:HGNC:12524]	1.084	5.448e-09	2.564e-07	1810	1478	1413	795.6	729.8	655.3	679	723.6	817.2	866.5	720.4	702.7
	ENSG00000187742	SECISBP2	SECIS binding protein 2 [Source:HGNC Symbol;Acc:HGNC:30972]	1.083	1.86e-11	4.384e-09	1505	1490	1495	694.4	710.8	681.1	643.2	677.5	728.5	641.3	709.4	672.2
	ENSG00000137821	LRRC49	leucine rich repeat containing 49 [Source:HGNC Symbol;Acc:HGNC:25965]	1.08	7.122e-09	3.083e-07	755	603.2	663.5	323.6	318.9	290.5	270.1	258.6	328.2	299	246.8	290.9
	ENSG00000149177	PTPRJ	protein tyrosine phosphatase, receptor type J [Source:HGNC Symbol;Acc:HGNC:9673]	1.078	1.064e-10	1.438e-08	5925	4910	5367	2399	2511	2681	2294	2074	2323	2625	2189	2466
	ENSG00000100697	DICER1	dicer 1, ribonuclease III [Source:HGNC Symbol;Acc:HGNC:17098]	1.077	1.93e-11	4.464e-09	3707	3241	3359	1614	1667	1547	1668	1553	1698	1716	1598	1634
	ENSG00000185483	ROR1	receptor tyrosine kinase like orphan receptor 1 [Source:HGNC Symbol;Acc:HGNC:10256]	1.073	4.694e-10	4.004e-08	886.2	929.5	901	400.7	411	452.4	427.3	461.8	424.1	453	429.6	398.7
	ENSG00000180354	MTURN	maturin, neural progenitor differentiation regulator homolog [Source:HGNC Symbol;Acc:HGNC:25457]	1.072	6.09e-09	2.79e-07	581.1	524.5	491.5	249.5	234.7	252.4	241.9	218.8	268.7	264.8	214.8	262.5
	ENSG00000114805	PLCH1	phospholipase C eta 1 [Source:HGNC Symbol;Acc:HGNC:29185]	1.071	5.25e-08	1.264e-06	981	758.5	912.3	355.4	407.6	472.5	503.3	447.1	421.4	411.6	402.6	458.6
	ENSG00000198520	C1orf228	chromosome 1 open reading frame 228 [Source:HGNC Symbol;Acc:HGNC:34345]	1.068	2.258e-05	0.0001488	58.32	53.5	50.64	22.15	15.72	22.86	30.37	24.08	12.8	15.31	17.98	20.7
	ENSG00000171557	FGG	fibrinogen gamma chain [Source:HGNC Symbol;Acc:HGNC:3694]	1.063	0.0002219	0.0009495	84.35	43.01	46.27	20.23	22.46	23.81	159.4	137.2	48.45	204.5	130.9	84.97
	ENSG00000169242	EFNA1	ephrin A1 [Source:HGNC Symbol;Acc:HGNC:3221]	1.062	6.504e-08	1.475e-06	495.7	370.3	421.7	203.2	195.4	197.2	200.7	178	177.3	179.2	178.8	180.8
	ENSG00000280132	AC026471.6		1.06	0.0004848	0.001796	34.37	30.42	29.68	12.52	14.6	2.858	7.593	12.57	10.06	13.51	14.99	15.25
	ENSG00000146477	SLC22A3	solute carrier family 22 member 3 [Source:HGNC Symbol;Acc:HGNC:10967]	1.059	5.782e-11	9.504e-09	2814	2368	2672	1240	1230	1254	1623	1578	1501	1684	1468	1389
	ENSG00000142233	NTN5	netrin 5 [Source:HGNC Symbol;Acc:HGNC:25208]	1.058	0.0001823	0.0008133	29.16	27.28	33.18	4.816	14.6	8.573	16.27	7.33	11.88	5.404	3.996	9.805
	ENSG00000129116	PALLD	palladin, cytoskeletal associated protein [Source:HGNC Symbol;Acc:HGNC:17068]	1.057	3.849e-12	1.545e-09	9510	9222	9682	4508	4384	4633	4596	4889	5054	4813	4727	4528
	ENSG00000038427	VCAN	versican [Source:HGNC Symbol;Acc:HGNC:2464]	1.055	2.735e-09	1.458e-07	6400	5119	5394	2752	2945	2364	4873	4117	3228	4220	3864	3019
	ENSG00000171533	MAP6	microtubule associated protein 6 [Source:HGNC Symbol;Acc:HGNC:6868]	1.053	2.289e-06	2.377e-05	96.85	108.1	99.53	42.38	44.91	42.86	49.89	41.88	44.79	39.63	40.96	49.02
	ENSG00000166192	SENP8	SUMO/sentrin peptidase family member, NEDD8 specific [Source:HGNC Symbol;Acc:HGNC:22992]	1.052	1.711e-06	1.882e-05	157.3	152.1	140.6	71.27	53.9	73.34	46.64	46.07	62.16	64.85	64.94	68.63
	ENSG00000182985	CADM1	cell adhesion molecule 1 [Source:HGNC Symbol;Acc:HGNC:5951]	1.051	4.976e-10	4.192e-08	2172	1813	2009	901.5	914	1035	965.3	928.8	1144	1080	943.2	879.2
	ENSG00000135744	AGT	angiotensinogen [Source:HGNC Symbol;Acc:HGNC:333]	1.051	0.0008568	0.002877	34.37	13.64	12.22	5.779	3.369	3.81	6.508	3.141	0	1.801	1.998	1.089
	ENSG00000123636	BAZ2B	bromodomain adjacent to zinc finger domain 2B [Source:HGNC Symbol;Acc:HGNC:963]	1.049	3.436e-09	1.787e-07	1081	910.6	1134	477.7	523.2	483.9	556.4	566.5	590.5	582.7	482.6	568.7
	ENSG00000221869	CEBPD	CCAAT/enhancer binding protein delta [Source:HGNC Symbol;Acc:HGNC:1835]	1.049	1.228e-06	1.445e-05	208.3	287.4	222.6	113.7	97.69	116.2	113.9	108.9	85.92	103.6	101.9	110
	ENSG00000243244	STON1	stonin 1 [Source:HGNC Symbol;Acc:HGNC:17003]	1.049	0.0002062	0.0008966	46.86	37.77	37.54	22.15	8.983	11.43	16.27	12.57	17.37	11.71	17.98	15.25
	ENSG00000173706	HEG1	heart development protein with EGF like domains 1 [Source:HGNC Symbol;Acc:HGNC:29227]	1.048	6.834e-11	1.025e-08	1611	1523	1589	740.7	798.3	712.5	609.6	618.8	736.8	653.9	639.4	692.9
	ENSG00000115295	CLIP4	CAP-Gly domain containing linker protein family member 4 [Source:HGNC Symbol;Acc:HGNC:26108]	1.047	4.489e-12	1.686e-09	3933	3688	3727	1828	1780	1822	1702	1724	2147	1844	1857	1881
	ENSG00000059804	SLC2A3	solute carrier family 2 member 3 [Source:HGNC Symbol;Acc:HGNC:11007]	1.047	7.424e-07	9.624e-06	1238	1087	1429	565.4	471.6	745.8	477.2	518.3	555.8	661.1	555.5	561
	ENSG00000170962	PDGFD	platelet derived growth factor D [Source:HGNC Symbol;Acc:HGNC:30620]	1.044	2.278e-10	2.449e-08	1303	1249	1163	580.8	573.8	615.3	631.3	640.8	734.9	726	608.5	674.3
	ENSG00000172346	CSDC2	cold shock domain containing C2 [Source:HGNC Symbol;Acc:HGNC:30359]	1.044	0.000284	0.001163	18.75	9.442	20.08	2.889	4.491	0.9525	2.169	0	0.9141	1.801	4.996	2.179
	ENSG00000162407	PLPP3	phospholipid phosphatase 3 [Source:HGNC Symbol;Acc:HGNC:9229]	1.042	4.408e-10	3.881e-08	957.1	902.2	926.3	433.4	469.3	424.8	399.1	402.1	493.6	461.2	415.6	396.5
	ENSG00000128694	OSGEPL1	O-sialoglycoprotein endopeptidase like 1 [Source:HGNC Symbol;Acc:HGNC:23075]	1.042	6.555e-08	1.479e-06	492.6	418.6	398.1	210.9	183	219.1	222.4	211.5	259.6	265.7	229.8	237.5
	ENSG00000088538	DOCK3	dedicator of cytokinesis 3 [Source:HGNC Symbol;Acc:HGNC:2989]	1.04	4.605e-08	1.153e-06	334.3	317.9	380.6	156	163.9	163.8	131.2	121.5	148.1	106.3	142.9	125.3
	ENSG00000144452	ABCA12	ATP binding cassette subfamily A member 12 [Source:HGNC Symbol;Acc:HGNC:14637]	1.039	1.236e-07	2.467e-06	356.2	281.1	331.8	150.3	141.5	160	116.1	135.1	148.1	134.2	130.9	171
	ENSG00000166923	GREM1	gremlin 1, DAN family BMP antagonist [Source:HGNC Symbol;Acc:HGNC:2001]	1.035	1.822e-07	3.328e-06	566.5	525.6	456.6	288	232.4	212.4	269	269.1	216.6	307.1	257.8	163.4
	ENSG00000149596	JPH2	junctophilin 2 [Source:HGNC Symbol;Acc:HGNC:14202]	1.035	2.297e-05	0.0001508	98.93	95.46	99.53	52.97	44.91	29.53	33.62	34.55	31.08	17.11	37.97	26.15
	ENSG00000138449	SLC40A1	solute carrier family 40 member 1 [Source:HGNC Symbol;Acc:HGNC:10909]	1.034	2.474e-08	7.422e-07	1044	833	864.3	401.6	416.6	491.5	809.1	768.6	692	905.2	708.4	734.3
	ENSG00000166546	BEAN1	brain expressed associated with NEDD4 1 [Source:HGNC Symbol;Acc:HGNC:24160]	1.034	2.461e-06	2.525e-05	159.3	176.2	222.6	89.57	89.83	77.15	54.23	50.26	56.67	45.03	61.94	42.49
	ENSG00000204262	COL5A2	collagen type V alpha 2 chain [Source:HGNC Symbol;Acc:HGNC:2210]	1.03	3.168e-10	3.137e-08	6286	6132	6947	2917	3002	3469	2990	2990	3342	3305	2967	3509
	ENSG00000159167	STC1	stanniocalcin 1 [Source:HGNC Symbol;Acc:HGNC:11373]	1.027	6.502e-08	1.475e-06	813.3	620	628.6	355.4	315.5	315.3	300.4	339.3	398.5	392.7	371.7	367.1
	ENSG00000172915	NBEA	neurobeachin [Source:HGNC Symbol;Acc:HGNC:7648]	1.026	5.707e-10	4.555e-08	981	872.8	940.3	445.9	451.4	448.6	607.4	464.9	452.5	547.6	472.6	442.3
	ENSG00000125246	CLYBL	citrate lyase beta like [Source:HGNC Symbol;Acc:HGNC:18355]	1.025	3.738e-06	3.528e-05	145.8	115.4	117	58.75	51.65	58.1	54.23	64.92	61.24	60.35	69.94	68.63
	ENSG00000081923	ATP8B1	ATPase phospholipid transporting 8B1 [Source:HGNC Symbol;Acc:HGNC:3706]	1.022	2.764e-10	2.815e-08	1340	1291	1372	608.7	635.5	695.3	748.4	795.8	813.5	907	739.3	738.6
	ENSG00000106927	AMBP	alpha-1-microglobulin/bikunin precursor [Source:HGNC Symbol;Acc:HGNC:453]	1.022	1.714e-07	3.18e-06	214.5	213	220.9	98.24	95.44	107.6	118.2	116.2	95.07	107.2	94.92	103.5
	ENSG00000165323	FAT3	FAT atypical cadherin 3 [Source:HGNC Symbol;Acc:HGNC:23112]	1.022	8.677e-05	0.0004429	117.7	86.02	142.3	40.45	47.16	66.68	71.59	74.35	60.33	72.06	74.93	65.36
	ENSG00000110375	UPK2	uroplakin 2 [Source:HGNC Symbol;Acc:HGNC:12579]	1.022	0.0001581	0.0007227	24.99	26.23	34.92	10.59	11.23	5.715	11.93	5.236	7.313	5.404	12.99	4.358
	ENSG00000101198	NKAIN4	sodium/potassium transporting ATPase interacting 4 [Source:HGNC Symbol;Acc:HGNC:16191]	1.02	1.144e-05	8.63e-05	78.11	67.14	70.72	29.86	28.07	32.39	54.23	21.99	21.94	26.12	39.96	25.06
	ENSG00000099338	CATSPERG	cation channel sperm associated auxiliary subunit gamma [Source:HGNC Symbol;Acc:HGNC:25243]	1.02	4.661e-05	0.0002687	48.95	49.31	48.02	23.12	19.09	14.29	23.86	26.18	21.94	13.51	31.97	19.61
	ENSG00000162426	SLC45A1	solute carrier family 45 member 1 [Source:HGNC Symbol;Acc:HGNC:17939]	1.018	5.762e-06	4.959e-05	103.1	135.3	133.6	51.05	59.51	57.15	63.99	46.07	36.56	43.23	54.95	42.49
	ENSG00000112186	CAP2	cyclase associated actin cytoskeleton regulatory protein 2 [Source:HGNC Symbol;Acc:HGNC:20039]	1.017	2.064e-11	4.619e-09	1988	1959	1893	920.8	955.5	968.7	1041	1038	1087	1277	1071	962
	ENSG00000168772	CXXC4	CXXC finger protein 4 [Source:HGNC Symbol;Acc:HGNC:24593]	1.016	0.0001456	0.000675	52.07	30.42	36.67	12.52	14.6	16.19	44.47	39.79	16.45	38.73	36.97	35.95
	ENSG00000135968	GCC2	GRIP and coiled-coil domain containing 2 [Source:HGNC Symbol;Acc:HGNC:23218]	1.011	2.372e-10	2.529e-08	2223	2022	2013	1023	1106	937.3	1157	1137	1152	1173	1014	1044
	ENSG00000196782	MAML3	mastermind like transcriptional coactivator 3 [Source:HGNC Symbol;Acc:HGNC:16272]	1.011	1.812e-09	1.085e-07	982.1	843.4	947.2	446.9	471.6	432.4	514.1	453.4	400.4	492.7	407.6	379.1
	ENSG00000141738	GRB7	growth factor receptor bound protein 7 [Source:HGNC Symbol;Acc:HGNC:4567]	1.011	1.788e-07	3.276e-06	355.1	431.2	437.4	176.3	192	219.1	231	245	175.5	200.9	239.8	275.6
	ENSG00000204291	COL15A1	collagen type XV alpha 1 chain [Source:HGNC Symbol;Acc:HGNC:2192]	1.01	0.0001474	0.0006818	32.28	24.13	23.57	6.742	11.23	6.668	10.85	4.188	12.8	9.908	8.992	10.89
	ENSG00000139278	GLIPR1	GLI pathogenesis related 1 [Source:HGNC Symbol;Acc:HGNC:17001]	1.009	6.042e-08	1.395e-06	3410	3052	2779	1773	1536	1226	1439	1579	1558	1693	1449	1247
	ENSG00000186480	INSIG1	insulin induced gene 1 [Source:HGNC Symbol;Acc:HGNC:6083]	1.008	1.414e-08	4.964e-07	2834	2302	2645	1471	1105	1241	1475	1134	1249	1647	1145	1169
	ENSG00000104213	PDGFRL	platelet derived growth factor receptor like [Source:HGNC Symbol;Acc:HGNC:8805]	1.008	4.279e-08	1.098e-06	734.2	637.8	584.9	332.3	336.9	281	257.1	228.3	265.1	274.7	233.8	266.9
	ENSG00000197776	KLHDC1	kelch domain containing 1 [Source:HGNC Symbol;Acc:HGNC:19836]	1.008	0.0005292	0.001931	46.86	26.23	29.68	10.59	17.97	7.62	11.93	12.57	15.54	13.51	19.98	10.89
	ENSG00000128284	APOL3	apolipoprotein L3 [Source:HGNC Symbol;Acc:HGNC:14868]	1.007	0.0001153	0.0005573	15.62	15.74	20.95	2.889	3.369	4.763	5.423	5.236	11.88	4.503	9.991	11.98
	ENSG00000106780	MEGF9	multiple EGF like domains 9 [Source:HGNC Symbol;Acc:HGNC:3234]	1.006	3.238e-11	6.055e-09	2958	2616	2871	1397	1353	1405	1459	1408	1531	1659	1346	1496
	ENSG00000109339	MAPK10	mitogen-activated protein kinase 10 [Source:HGNC Symbol;Acc:HGNC:6872]	1.005	0.0002599	0.00108	21.87	40.91	40.16	13.48	11.23	11.43	11.93	4.188	10.06	8.106	7.993	9.805
	ENSG00000163453	IGFBP7	insulin like growth factor binding protein 7 [Source:HGNC Symbol;Acc:HGNC:5476]	1.003	5.018e-08	1.223e-06	1055	1004	814.5	520.1	422.2	460.1	420.8	413.6	390.3	468.4	422.6	412.9
	ENSG00000104490	NCALD	neurocalcin delta [Source:HGNC Symbol;Acc:HGNC:7655]	1.003	1.627e-07	3.059e-06	438.4	375.6	438.3	194.6	177.4	231.5	196.3	189.5	246.8	229.7	197.8	203.7
	ENSG00000100307	CBX7	chromobox 7 [Source:HGNC Symbol;Acc:HGNC:1557]	1	8.829e-07	1.106e-05	286.4	299	320.4	128.1	128	177.2	119.3	127.7	134.4	120.7	152.9	148.2
	ENSG00000186951	PPARA	peroxisome proliferator activated receptor alpha [Source:HGNC Symbol;Acc:HGNC:9232]	0.9978	4.941e-07	7.018e-06	262.4	228.7	299.5	120.4	125.8	132.4	155.1	148.7	178.2	189.1	170.8	149.3
	ENSG00000055955	ITIH4	inter-alpha-trypsin inhibitor heavy chain family member 4 [Source:HGNC Symbol;Acc:HGNC:6169]	0.9964	3.382e-05	0.0002076	82.27	104.9	81.19	30.82	47.16	40.96	58.57	36.65	41.13	24.32	56.95	50.11
	ENSG00000253719	ATXN7L3B	ataxin 7 like 3B [Source:HGNC Symbol;Acc:HGNC:37931]	0.9954	2.101e-11	4.624e-09	3408	3288	3369	1582	1648	1759	1663	1803	1896	1784	1803	1815
	ENSG00000107249	GLIS3	GLIS family zinc finger 3 [Source:HGNC Symbol;Acc:HGNC:28510]	0.9953	1.224e-10	1.585e-08	2270	2002	2204	1011	1089	1107	1094	1088	1076	1186	1005	987
	ENSG00000185127	C6orf120	chromosome 6 open reading frame 120 [Source:HGNC Symbol;Acc:HGNC:21247]	0.9953	2.432e-09	1.339e-07	786.3	686.1	731.6	360.2	357.1	363.9	364.4	339.3	375.7	397.2	356.7	365
	ENSG00000138347	MYPN	myopalladin [Source:HGNC Symbol;Acc:HGNC:23246]	0.9933	2.717e-07	4.452e-06	212.4	235	226.1	114.6	99.93	105.7	102	111	123.4	100.9	122.9	99.14
	ENSG00000129595	EPB41L4A	erythrocyte membrane protein band 4.1 like 4A [Source:HGNC Symbol;Acc:HGNC:13278]	0.9931	1.819e-05	0.0001257	592.6	481.5	641.7	205.2	257.1	377.2	351.4	353.9	423.2	383.7	391.7	436.9
	ENSG00000143375	CGN	cingulin [Source:HGNC Symbol;Acc:HGNC:17429]	0.9928	1.557e-07	2.972e-06	352	328.4	391.1	154.1	176.3	189.6	182.2	214.7	162.7	200.9	222.8	217.9
	ENSG00000088305	DNMT3B	DNA methyltransferase 3 beta [Source:HGNC Symbol;Acc:HGNC:2979]	0.9921	2.066e-09	1.195e-07	743.6	708.1	724.6	347.7	342.5	379.1	326.5	386.4	318.1	254	401.6	415.1
	ENSG00000143502	SUSD4	sushi domain containing 4 [Source:HGNC Symbol;Acc:HGNC:25470]	0.9918	0.0001601	0.0007297	64.57	54.55	45.4	16.37	30.32	20.96	15.19	11.52	13.71	7.206	16.98	7.626
	ENSG00000218336	TENM3	teneurin transmembrane protein 3 [Source:HGNC Symbol;Acc:HGNC:29944]	0.9913	6.076e-08	1.401e-06	1434	1058	1395	651.1	585	686.8	760.3	695.3	628	703.4	593.5	560
	ENSG00000114115	RBP1	retinol binding protein 1 [Source:HGNC Symbol;Acc:HGNC:9919]	0.9904	0.000155	0.0007118	60.4	87.07	113.5	41.42	32.56	41.91	22.78	37.7	42.05	27.92	37.97	47.93
	ENSG00000181274	FRAT2	FRAT2, WNT signaling pathway regulator [Source:HGNC Symbol;Acc:HGNC:16048]	0.9903	9.515e-07	1.175e-05	209.3	205.6	170.2	98.24	87.58	90.49	99.79	70.16	96.89	98.18	86.92	104.6
	ENSG00000140836	ZFHX3	zinc finger homeobox 3 [Source:HGNC Symbol;Acc:HGNC:777]	0.9889	1.531e-08	5.225e-07	1674	1264	1619	718.5	754.5	789.6	796.1	773.8	711.2	789.9	701.4	790.9
	ENSG00000085563	ABCB1	ATP binding cassette subfamily B member 1 [Source:HGNC Symbol;Acc:HGNC:40]	0.9885	0.0004064	0.001551	52.07	34.62	66.35	15.41	20.21	26.67	43.39	58.64	45.7	63.95	46.96	52.29
	ENSG00000239521	GATS	GATS, stromal antigen 3 opposite strand [Source:HGNC Symbol;Acc:HGNC:29954]	0.9876	3.754e-09	1.909e-07	1361	1293	1399	599.1	653.5	759.2	609.6	559.2	562.2	509.8	522.5	703.8
	ENSG00000258818	RNASE4	ribonuclease A family member 4 [Source:HGNC Symbol;Acc:HGNC:10047]	0.9868	1.153e-05	8.675e-05	386.4	248.6	241.8	149.3	137	136.2	262.5	214.7	185.6	209	148.9	186.3
	ENSG00000219626	FAM228B	family with sequence similarity 228 member B [Source:HGNC Symbol;Acc:HGNC:24736]	0.9867	1.232e-06	1.446e-05	173.9	162.6	194.7	92.46	80.84	78.11	96.53	81.67	95.07	64.85	70.94	75.17
	ENSG00000243137	PSG4	pregnancy specific beta-1-glycoprotein 4 [Source:HGNC Symbol;Acc:HGNC:9521]	0.9855	0.0008025	0.002724	96.85	132.2	213.9	63.57	51.65	92.4	88.94	120.4	130.7	86.47	131.9	138.4
	ENSG00000130304	SLC27A1	solute carrier family 27 member 1 [Source:HGNC Symbol;Acc:HGNC:10995]	0.9846	6.75e-06	5.607e-05	169.8	222.4	228.7	118.5	84.21	93.35	117.1	81.67	85.01	61.25	93.92	82.8
	ENSG00000105856	HBP1	HMG-box transcription factor 1 [Source:HGNC Symbol;Acc:HGNC:23200]	0.9825	1.433e-07	2.777e-06	1001	761.6	819.8	395.9	394.1	488.6	397	379.1	420.5	475.6	373.7	476.1
	ENSG00000116128	BCL9	B-cell CLL/lymphoma 9 [Source:HGNC Symbol;Acc:HGNC:1008]	0.9818	3.456e-09	1.787e-07	838.3	758.5	896.6	419	406.5	412.4	378.5	357.1	335.5	344.1	315.7	359.5
	ENSG00000138166	DUSP5	dual specificity phosphatase 5 [Source:HGNC Symbol;Acc:HGNC:3071]	0.9812	4.585e-10	3.954e-08	2699	2757	2503	1189	1437	1359	1104	1217	1294	1219	1279	1362
	ENSG00000115414	FN1	fibronectin 1 [Source:HGNC Symbol;Acc:HGNC:3778]	0.9803	1.655e-06	1.836e-05	13390	12240	16820	5716	6781	8821	8007	7514	8193	7261	7443	9504
	ENSG00000213462	ERV3-1	endogenous retrovirus group 3 member 1, envelope [Source:HGNC Symbol;Acc:HGNC:3454]	0.98	1.052e-05	8.022e-05	147.9	117.5	128.3	52.01	74.11	58.1	53.15	50.26	57.59	45.94	53.95	51.2
	ENSG00000166311	SMPD1	sphingomyelin phosphodiesterase 1 [Source:HGNC Symbol;Acc:HGNC:11120]	0.9798	8.967e-08	1.93e-06	725.9	748	850.3	380.4	327.9	443.9	419.8	366.5	383.9	327	414.6	403.1
	ENSG00000176945	MUC20	mucin 20, cell surface associated [Source:HGNC Symbol;Acc:HGNC:23282]	0.9793	0.0006224	0.002209	26.04	14.69	26.19	7.705	8.983	2.858	21.69	12.57	6.399	2.702	12.99	8.715
	ENSG00000108947	EFNB3	ephrin B3 [Source:HGNC Symbol;Acc:HGNC:3228]	0.9785	2.028e-05	0.000137	97.89	83.92	84.68	45.27	31.44	41.91	26.03	33.51	32.91	27.02	25.98	38.13
	ENSG00000132561	MATN2	matrilin 2 [Source:HGNC Symbol;Acc:HGNC:6908]	0.9784	3.691e-10	3.381e-08	1859	1800	1939	860.1	927.5	1015	823.2	1004	921.4	898.9	920.2	1071
	ENSG00000261857	MIA	melanoma inhibitory activity [Source:HGNC Symbol;Acc:HGNC:7076]	0.9778	0.001339	0.004171	26.04	25.18	13.1	2.889	11.23	3.81	6.508	7.33	5.485	4.503	8.992	3.268
	ENSG00000178301	AQP11	aquaporin 11 [Source:HGNC Symbol;Acc:HGNC:19940]	0.9774	2.008e-06	2.14e-05	169.8	154.2	160.6	67.42	74.11	87.63	110.6	73.3	111.5	83.76	92.92	99.14
	ENSG00000141052	MYOCD	myocardin [Source:HGNC Symbol;Acc:HGNC:16067]	0.9774	5.059e-05	0.0002869	87.48	68.19	72.46	34.67	40.42	25.72	93.28	68.06	61.24	90.97	62.94	43.58
	ENSG00000159713	TPPP3	tubulin polymerization promoting protein family member 3 [Source:HGNC Symbol;Acc:HGNC:24162]	0.9774	0.0001001	0.0004961	56.24	72.38	50.64	23.12	21.33	30.48	24.95	33.51	10.06	17.11	21.98	26.15
	ENSG00000134259	NGF	nerve growth factor [Source:HGNC Symbol;Acc:HGNC:7808]	0.9774	0.0003052	0.001234	21.87	26.23	20.95	4.816	4.491	10.48	9.762	5.236	12.8	5.404	9.991	2.179
	ENSG00000149256	TENM4	teneurin transmembrane protein 4 [Source:HGNC Symbol;Acc:HGNC:29945]	0.9772	0.009663	0.02196	30.2	19.93	39.29	2.889	3.369	23.81	6.508	7.33	4.57	6.305	8.992	6.536
	ENSG00000156466	GDF6	growth differentiation factor 6 [Source:HGNC Symbol;Acc:HGNC:4221]	0.9751	0.000323	0.001288	21.87	12.59	16.59	1.926	5.614	3.81	0	4.188	3.656	5.404	2.997	3.268
	ENSG00000140678	ITGAX	integrin subunit alpha X [Source:HGNC Symbol;Acc:HGNC:6152]	0.975	1.763e-06	1.93e-05	220.8	309.5	281.1	130	122.4	141.9	143.2	146.6	149.9	83.76	166.9	184.1
	ENSG00000036530	CYP46A1	cytochrome P450 family 46 subfamily A member 1 [Source:HGNC Symbol;Acc:HGNC:2641]	0.9748	0.0003809	0.001474	21.87	15.74	30.56	5.779	8.983	5.715	2.169	10.47	5.485	8.106	3.996	5.447
	ENSG00000244255	AL645922.1		0.9746	5.568e-06	4.832e-05	119.8	115.4	135.3	57.79	50.53	63.82	81.35	77.49	71.3	81.06	76.93	74.08
	ENSG00000138594	TMOD3	tropomodulin 3 [Source:HGNC Symbol;Acc:HGNC:11873]	0.9718	1.6e-10	1.902e-08	12190	10390	10970	5588	5459	5895	6059	5919	6484	7126	5629	6169
	ENSG00000095303	PTGS1	prostaglandin-endoperoxide synthase 1 [Source:HGNC Symbol;Acc:HGNC:9604]	0.9692	0.0001064	0.000521	99.98	94.42	73.34	53.94	33.69	32.39	30.37	20.94	27.42	24.32	33.97	27.24
	ENSG00000180592	SKIDA1	SKI/DACH domain containing 1 [Source:HGNC Symbol;Acc:HGNC:32697]	0.9691	1.362e-07	2.682e-06	284.3	278	270.6	146.4	126.9	133.4	103	105.8	99.64	117.1	94.92	106.8
	ENSG00000100739	BDKRB1	bradykinin receptor B1 [Source:HGNC Symbol;Acc:HGNC:1029]	0.9688	8.021e-05	0.0004158	59.36	47.21	43.65	23.12	17.97	20	41.22	32.46	27.42	23.42	19.98	27.24
	ENSG00000173334	TRIB1	tribbles pseudokinase 1 [Source:HGNC Symbol;Acc:HGNC:16891]	0.9685	1e-09	6.894e-08	1082	1033	1129	564.4	509.8	554.4	605.2	570.7	606	695.3	622.4	625.3
	ENSG00000068078	FGFR3	fibroblast growth factor receptor 3 [Source:HGNC Symbol;Acc:HGNC:3690]	0.9683	7.922e-07	1.015e-05	229.1	279	281.1	114.6	132.5	139.1	150.8	140.3	70.39	109.9	146.9	114.4
	ENSG00000138380	CARF	calcium responsive transcription factor [Source:HGNC Symbol;Acc:HGNC:14435]	0.967	1.967e-06	2.1e-05	176	185.7	163.3	75.13	79.72	96.21	73.76	83.77	117.9	71.15	98.91	122
	ENSG00000163995	ABLIM2	actin binding LIM protein family member 2 [Source:HGNC Symbol;Acc:HGNC:19195]	0.9654	0.0001554	0.0007127	23.95	24.13	31.43	7.705	7.86	10.48	2.169	7.33	11.88	8.106	9.991	8.715
	ENSG00000184500	PROS1	protein S [Source:HGNC Symbol;Acc:HGNC:9456]	0.9648	1.432e-08	4.981e-07	1506	1169	1207	663.6	668.1	624.9	759.3	728.8	733.1	933.1	705.4	690.7
	ENSG00000166589	CDH16	cadherin 16 [Source:HGNC Symbol;Acc:HGNC:1755]	0.9637	0.0007551	0.002591	28.12	51.4	44.52	12.52	24.7	12.38	16.27	15.71	3.656	11.71	13.99	21.79
	ENSG00000142871	CYR61	cysteine rich angiogenic inducer 61 [Source:HGNC Symbol;Acc:HGNC:2654]	0.9633	2.251e-09	1.259e-07	4476	4465	4198	2467	2294	1908	1965	2077	1899	2333	2362	1802
	ENSG00000127920	GNG11	G protein subunit gamma 11 [Source:HGNC Symbol;Acc:HGNC:4403]	0.9617	5.986e-11	9.504e-09	2720	2658	2940	1460	1360	1401	1420	1562	1436	1631	1512	1412
	ENSG00000166128	RAB8B	RAB8B, member RAS oncogene family [Source:HGNC Symbol;Acc:HGNC:30273]	0.961	8.171e-10	5.964e-08	1792	1726	1523	856.2	888.2	808.7	771.2	770.7	873	912.4	738.3	800.7
	ENSG00000035862	TIMP2	TIMP metallopeptidase inhibitor 2 [Source:HGNC Symbol;Acc:HGNC:11821]	0.9593	3.606e-11	6.651e-09	12050	11500	11860	5996	5716	6328	5867	5707	6277	5266	5701	6157
	ENSG00000070540	WIPI1	WD repeat domain, phosphoinositide interacting 1 [Source:HGNC Symbol;Acc:HGNC:25471]	0.9591	5.059e-09	2.398e-07	804	730.1	809.3	374.7	384	422	386.1	359.2	430.5	395.4	328.7	371.5
	ENSG00000108823	SGCA	sarcoglycan alpha [Source:HGNC Symbol;Acc:HGNC:10805]	0.9576	0.000324	0.001291	24.99	13.64	20.95	6.742	4.491	4.763	10.85	3.141	4.57	7.206	7.993	2.179
	ENSG00000140416	TPM1	tropomyosin 1 [Source:HGNC Symbol;Acc:HGNC:12010]	0.9542	3.674e-09	1.878e-07	27260	26560	24920	14620	14160	11500	13850	14250	12950	14850	13750	11360
	ENSG00000135205	CCDC146	coiled-coil domain containing 146 [Source:HGNC Symbol;Acc:HGNC:29296]	0.9538	1.373e-05	0.0001001	125	100.7	116.1	45.27	61.76	54.29	47.72	46.07	44.79	32.42	44.96	45.76
	ENSG00000101335	MYL9	myosin light chain 9 [Source:HGNC Symbol;Acc:HGNC:15754]	0.9538	0.0001834	0.000817	61.44	95.46	59.37	34.67	34.81	26.67	40.13	31.41	24.68	27.92	38.97	27.24
	ENSG00000118898	PPL	periplakin [Source:HGNC Symbol;Acc:HGNC:9273]	0.9537	4.546e-05	0.0002634	324.9	309.5	474.1	137.7	194.3	223.8	160.5	202.1	203.8	159.4	179.8	242.9
	ENSG00000026652	AGPAT4	1-acylglycerol-3-phosphate O-acyltransferase 4 [Source:HGNC Symbol;Acc:HGNC:20885]	0.951	3.298e-07	5.13e-06	236.4	258.1	253.2	112.7	131.4	125.7	115	122.5	112.4	98.18	121.9	134
	ENSG00000064309	CDON	cell adhesion associated, oncogene regulated [Source:HGNC Symbol;Acc:HGNC:17104]	0.951	5.57e-07	7.702e-06	424.9	315.8	385.9	188.8	172.9	201	176.8	206.3	191	177.4	191.8	185.2
	ENSG00000243649	CFB	complement factor B [Source:HGNC Symbol;Acc:HGNC:1037]	0.9502	5.792e-06	4.979e-05	127.1	124.8	141.4	59.72	56.14	71.44	87.86	79.58	78.61	81.96	78.93	75.17
	ENSG00000241852	C8orf58	chromosome 8 open reading frame 58 [Source:HGNC Symbol;Acc:HGNC:32233]	0.9495	4.604e-08	1.153e-06	587.4	680.8	587.6	341	314.4	282.9	318.9	317.3	287.9	274.7	293.7	287.6
	ENSG00000163395	IGFN1	immunoglobulin-like and fibronectin type III domain containing 1 [Source:HGNC Symbol;Acc:HGNC:24607]	0.9491	0.0004165	0.001583	398.9	484.7	380.6	221.5	303.2	115.3	200.7	171.7	113.3	73.86	211.8	129.6
	ENSG00000239282	CASTOR1	cytosolic arginine sensor for mTORC1 subunit 1 [Source:HGNC Symbol;Acc:HGNC:34423]	0.943	3.272e-06	3.181e-05	260.4	376.6	358.8	158	184.1	159.1	176.8	155	125.2	120.7	190.8	118.7
	ENSG00000101265	RASSF2	Ras association domain family member 2 [Source:HGNC Symbol;Acc:HGNC:9883]	0.9423	2.09e-10	2.339e-08	3914	3614	3800	1783	1967	2081	2140	2013	2004	2231	2064	1828
	ENSG00000148848	ADAM12	ADAM metallopeptidase domain 12 [Source:HGNC Symbol;Acc:HGNC:190]	0.9411	5.852e-09	2.717e-07	821.7	781.5	723.7	374.7	398.6	413.4	337.3	339.3	362	307.1	342.7	312.7
	ENSG00000142609	CFAP74	cilia and flagella associated protein 74 [Source:HGNC Symbol;Acc:HGNC:29368]	0.9389	0.001452	0.004468	6.249	22.03	14.84	0.9632	4.491	2.858	0	0	3.656	0.9007	0.9991	2.179
	ENSG00000196083	IL1RAP	interleukin 1 receptor accessory protein [Source:HGNC Symbol;Acc:HGNC:5995]	0.9388	1.366e-07	2.686e-06	381.2	320	351	184	167.3	178.1	209.3	196.9	226.7	200.9	191.8	209.2
	ENSG00000138311	ZNF365	zinc finger protein 365 [Source:HGNC Symbol;Acc:HGNC:18194]	0.9377	2.903e-05	0.0001823	173.9	116.4	188.6	78.02	77.48	79.06	52.06	55.5	60.33	64.85	60.95	64.28
	ENSG00000138061	CYP1B1	cytochrome P450 family 1 subfamily B member 1 [Source:HGNC Symbol;Acc:HGNC:2597]	0.9371	1.604e-09	9.946e-08	7346	6070	7217	3819	3477	3374	3290	2988	3388	3266	2610	2698
	ENSG00000197444	OGDHL	oxoglutarate dehydrogenase like [Source:HGNC Symbol;Acc:HGNC:25590]	0.9366	0.0001011	0.0004999	65.61	87.07	56.75	29.86	33.69	30.48	17.35	13.61	27.42	16.21	26.98	38.13
	ENSG00000178404	CEP295NL	CEP295 N-terminal like [Source:HGNC Symbol;Acc:HGNC:44659]	0.9365	7.605e-09	3.218e-07	810.2	722.8	814.5	392	382.9	426.7	436	388.5	439.7	352.2	371.7	395.5
	ENSG00000139645	ANKRD52	ankyrin repeat domain 52 [Source:HGNC Symbol;Acc:HGNC:26614]	0.9363	2.232e-11	4.837e-09	9764	9534	10090	4960	5222	5035	5338	5476	4610	4820	5547	4741
	ENSG00000184384	MAML2	mastermind like transcriptional coactivator 2 [Source:HGNC Symbol;Acc:HGNC:16259]	0.9356	3.85e-06	3.606e-05	281.2	235	296.8	131	113.4	161.9	157.3	138.2	161.8	168.4	128.9	135.1
	ENSG00000162148	PPP1R32	protein phosphatase 1 regulatory subunit 32 [Source:HGNC Symbol;Acc:HGNC:28869]	0.9342	0.0008286	0.002795	23.95	28.32	28.81	15.41	4.491	7.62	14.1	9.424	10.97	7.206	11.99	17.43
	ENSG00000198796	ALPK2	alpha kinase 2 [Source:HGNC Symbol;Acc:HGNC:20565]	0.934	4.748e-09	2.278e-07	3320	3189	3805	1616	1749	1975	1508	1595	1534	1593	1648	1655
	ENSG00000144642	RBMS3	RNA binding motif single stranded interacting protein 3 [Source:HGNC Symbol;Acc:HGNC:13427]	0.931	4.012e-05	0.0002381	73.94	69.24	62.86	26.97	33.69	32.39	15.19	25.13	24.68	22.52	16.98	25.06
	ENSG00000146250	PRSS35	protease, serine 35 [Source:HGNC Symbol;Acc:HGNC:21387]	0.9309	0.0004248	0.001609	46.86	60.85	40.16	14.45	20.21	27.62	9.762	9.424	15.54	26.12	17.98	6.536
	ENSG00000196730	DAPK1	death associated protein kinase 1 [Source:HGNC Symbol;Acc:HGNC:2674]	0.9307	1.499e-10	1.86e-08	3965	3745	4140	1946	2023	2181	2231	2373	1958	2339	2243	2034
	ENSG00000136999	NOV	nephroblastoma overexpressed [Source:HGNC Symbol;Acc:HGNC:7885]	0.9303	4.57e-06	4.133e-05	286.4	216.1	268	148.3	107.8	129.5	100.9	93.19	110.6	123.4	97.91	102.4
	ENSG00000095015	MAP3K1	mitogen-activated protein kinase kinase kinase 1 [Source:HGNC Symbol;Acc:HGNC:6848]	0.93	3.494e-07	5.346e-06	564.4	539.2	637.3	251.4	297.6	343.9	349.3	342.4	438.8	359.4	369.7	386.7
	ENSG00000198246	SLC29A3	solute carrier family 29 member 3 [Source:HGNC Symbol;Acc:HGNC:23096]	0.9297	6.814e-09	3.01e-07	932.1	816.2	839.9	469.1	416.6	445.8	504.4	433.5	429.6	442.2	434.6	456.5
	ENSG00000150347	ARID5B	AT-rich interaction domain 5B [Source:HGNC Symbol;Acc:HGNC:17362]	0.9295	7.447e-06	6.083e-05	144.8	143.7	145.8	56.83	78.6	77.15	91.11	67.02	68.56	75.66	48.96	66.45
	ENSG00000050165	DKK3	dickkopf WNT signaling pathway inhibitor 3 [Source:HGNC Symbol;Acc:HGNC:2893]	0.9293	7.744e-09	3.252e-07	1053	958.8	1131	536.5	506.4	579.1	584.6	500.5	602.4	607.1	568.5	551.2
	ENSG00000100557	CCDC198	coiled-coil domain containing 198 [Source:HGNC Symbol;Acc:HGNC:20189]	0.9288	1.166e-07	2.385e-06	749.8	678.7	614.6	366	381.8	302.9	334.1	360.2	338.2	300.8	343.7	345.3
	ENSG00000179846	NKPD1	NTPase KAP family P-loop domain containing 1 [Source:HGNC Symbol;Acc:HGNC:24739]	0.9262	0.0002854	0.001167	14.58	23.08	18.33	4.816	5.614	4.763	5.423	6.283	3.656	4.503	3.996	6.536
	ENSG00000114796	KLHL24	kelch like family member 24 [Source:HGNC Symbol;Acc:HGNC:25947]	0.9253	3.306e-05	0.0002037	223.9	176.2	239.2	96.32	85.34	137.2	88.94	93.19	119.7	101.8	70.94	124.2
	ENSG00000174839	DENND6A	DENN domain containing 6A [Source:HGNC Symbol;Acc:HGNC:26635]	0.9243	6.864e-09	3.012e-07	685.3	633.6	630.3	340	323.4	340.1	351.4	333	382.1	361.2	303.7	366
	ENSG00000155111	CDK19	cyclin dependent kinase 19 [Source:HGNC Symbol;Acc:HGNC:19338]	0.924	4.984e-09	2.379e-07	783.1	733.3	804.9	386.2	391.9	421	398.1	358.1	498.2	409.8	340.7	416.2
	ENSG00000259171	AL163636.2		0.9232	2.302e-05	0.000151	394.7	250.7	247.9	158	144.8	148.6	265.7	216.8	201.1	220.7	154.9	186.3
	ENSG00000213390	ARHGAP19	Rho GTPase activating protein 19 [Source:HGNC Symbol;Acc:HGNC:23724]	0.9216	2.614e-08	7.705e-07	576.9	499.4	539.5	288.9	275.1	267.7	229.9	257.6	248.6	281	258.8	272.4
	ENSG00000108448	TRIM16L	tripartite motif containing 16 like [Source:HGNC Symbol;Acc:HGNC:32670]	0.9198	3.888e-11	6.891e-09	9840	9212	9443	4855	4898	5166	5126	5065	5504	5340	5219	5329
	ENSG00000151917	BEND6	BEN domain containing 6 [Source:HGNC Symbol;Acc:HGNC:20871]	0.9185	2.483e-06	2.539e-05	155.2	143.7	153.7	79.94	72.98	70.49	71.59	86.91	104.2	85.57	88.92	53.38
	ENSG00000276087	AC008073.3		0.9152	8.862e-05	0.0004497	94.77	86.02	124.8	59.72	41.55	45.72	63.99	46.07	47.53	45.03	37.97	44.67
	ENSG00000147912	FBXO10	F-box protein 10 [Source:HGNC Symbol;Acc:HGNC:13589]	0.9151	1.054e-08	4.017e-07	608.2	582.2	565.7	310.1	308.8	290.5	321.1	320.4	262.3	265.7	270.8	274.5
	ENSG00000131471	AOC3	amine oxidase, copper containing 3 [Source:HGNC Symbol;Acc:HGNC:550]	0.9151	0.0001261	0.0005998	53.11	73.43	75.95	26.01	34.81	32.39	45.56	35.6	24.68	13.51	34.97	32.68
	ENSG00000135407	AVIL	advillin [Source:HGNC Symbol;Acc:HGNC:14188]	0.9132	0.0004393	0.001658	15.62	22.03	15.71	6.742	3.369	3.81	8.677	2.094	10.06	4.503	2.997	8.715
	ENSG00000184602	SNN	stannin [Source:HGNC Symbol;Acc:HGNC:11149]	0.9126	1.03e-08	3.95e-07	693.6	634.7	674.9	327.5	367.2	347.7	346	386.4	349.2	331.5	311.7	348.6
	ENSG00000145536	ADAMTS16	ADAM metallopeptidase with thrombospondin type 1 motif 16 [Source:HGNC Symbol;Acc:HGNC:17108]	0.9124	2.788e-05	0.0001765	91.64	126.9	113.5	49.12	53.9	58.1	56.4	50.26	74.04	36.93	54.95	72.99
	ENSG00000136205	TNS3	tensin 3 [Source:HGNC Symbol;Acc:HGNC:21616]	0.912	1.949e-10	2.236e-08	10480	10230	11600	5566	5916	5535	5997	6011	5170	5791	5591	4708
	ENSG00000048471	SNX29	sorting nexin 29 [Source:HGNC Symbol;Acc:HGNC:30542]	0.9102	1.624e-07	3.058e-06	499.9	445.8	473.2	211.9	262.7	261	214.8	223	235.8	201.8	203.8	198.3
	ENSG00000113361	CDH6	cadherin 6 [Source:HGNC Symbol;Acc:HGNC:1765]	0.9101	2.646e-05	0.0001691	156.2	118.5	129.2	53.94	76.35	69.53	91.11	94.24	73.13	72.06	62.94	69.72
	ENSG00000019549	SNAI2	snail family transcriptional repressor 2 [Source:HGNC Symbol;Acc:HGNC:11094]	0.9094	0.000137	0.0006412	71.86	80.78	72.46	44.3	35.93	24.77	13.02	6.283	23.77	11.71	7.993	14.16
	ENSG00000119397	CNTRL	centriolin [Source:HGNC Symbol;Acc:HGNC:1858]	0.9076	1.934e-08	6.197e-07	608.2	552.9	578	292.8	290.8	321	232.1	317.3	362	321.5	311.7	359.5
	ENSG00000076706	MCAM	melanoma cell adhesion molecule [Source:HGNC Symbol;Acc:HGNC:6934]	0.9064	1.298e-07	2.563e-06	877.9	1114	1138	503.7	547.9	591.5	366.6	502.6	500.9	412.5	503.6	478.3
	ENSG00000279069	AC015813.5		0.9038	0.0001661	0.0007504	57.28	41.96	52.38	24.08	24.7	18.1	19.52	19.9	29.25	21.62	27.98	25.06
	ENSG00000109072	VTN	vitronectin [Source:HGNC Symbol;Acc:HGNC:12724]	0.9031	3.903e-08	1.029e-06	815.4	959.9	833.7	413.2	462.6	493.4	475.1	470.2	313.5	493.6	502.6	461.9
	ENSG00000102531	FNDC3A	fibronectin type III domain containing 3A [Source:HGNC Symbol;Acc:HGNC:20296]	0.9028	5.994e-10	4.729e-08	2475	2186	2100	1187	1212	1173	1258	1161	1314	1317	1170	1166
	ENSG00000021645	NRXN3	neurexin 3 [Source:HGNC Symbol;Acc:HGNC:8010]	0.9014	5.469e-07	7.601e-06	354.1	363	328.3	179.1	156.1	203.8	186.6	166.5	220.3	201.8	178.8	234.2
	ENSG00000153822	KCNJ16	potassium voltage-gated channel subfamily J member 16 [Source:HGNC Symbol;Acc:HGNC:6262]	0.9009	0.00138	0.004278	180.2	95.46	85.56	74.16	51.65	50.48	144.3	127.7	47.53	172.9	126.9	64.28
	ENSG00000163449	TMEM169	transmembrane protein 169 [Source:HGNC Symbol;Acc:HGNC:25130]	0.9007	0.0004423	0.001666	106.2	60.85	97.78	30.82	48.28	48.58	46.64	48.17	35.65	51.34	41.96	34.86
	ENSG00000113231	PDE8B	phosphodiesterase 8B [Source:HGNC Symbol;Acc:HGNC:8794]	0.9004	3.95e-07	5.899e-06	432.2	402.8	482.8	200.3	234.7	252.4	211.5	234.6	290.7	242.3	243.8	254.9
	ENSG00000269891	ARHGAP19-SLIT1	ARHGAP19-SLIT1 readthrough (NMD candidate) [Source:HGNC Symbol;Acc:HGNC:48348]	0.8997	9.971e-06	7.672e-05	141.6	140.6	158	64.53	87.58	69.53	56.4	83.77	66.73	76.56	64.94	72.99
	ENSG00000197646	PDCD1LG2	programmed cell death 1 ligand 2 [Source:HGNC Symbol;Acc:HGNC:18731]	0.8995	0.001242	0.003919	31.24	35.67	20.95	9.632	16.84	6.668	5.423	9.424	12.8	6.305	4.996	4.358
	ENSG00000170558	CDH2	cadherin 2 [Source:HGNC Symbol;Acc:HGNC:1759]	0.8989	5.631e-09	2.641e-07	1655	1525	1351	795.6	839.9	760.1	734.3	725.6	826.3	780.9	714.4	712.5
	ENSG00000019485	PRDM11	PR/SET domain 11 [Source:HGNC Symbol;Acc:HGNC:13996]	0.8974	7.708e-09	3.247e-07	688.4	662	717.6	348.7	371.7	367.7	357.9	347.6	336.4	299	363.7	343.2
	ENSG00000006756	ARSD	arylsulfatase D [Source:HGNC Symbol;Acc:HGNC:717]	0.8971	6.154e-09	2.8e-07	1190	1075	1223	571.1	613.1	660.1	618.2	639.8	643.5	628.7	578.5	616.6
	ENSG00000235863	B3GALT4	beta-1,3-galactosyltransferase 4 [Source:HGNC Symbol;Acc:HGNC:919]	0.8964	0.002718	0.007568	15.62	35.67	23.57	5.779	5.614	14.29	11.93	15.71	7.313	7.206	5.995	6.536
	ENSG00000166750	SLFN5	schlafen family member 5 [Source:HGNC Symbol;Acc:HGNC:28286]	0.8945	1.353e-06	1.564e-05	1174	915.8	862.6	441.1	522.1	595.3	587.9	566.5	589.6	602.6	554.5	675.4
	ENSG00000064042	LIMCH1	LIM and calponin homology domains 1 [Source:HGNC Symbol;Acc:HGNC:29191]	0.8944	3.213e-10	3.137e-08	5655	5139	5824	2815	2926	3110	2848	2792	3135	3162	2700	2741
	ENSG00000185621	LMLN	leishmanolysin like peptidase [Source:HGNC Symbol;Acc:HGNC:15991]	0.8941	1.562e-07	2.977e-06	333.3	345.1	323.9	168.6	186.4	166.7	144.3	153.9	184.6	163	147.9	165.6
	ENSG00000114626	ABTB1	ankyrin repeat and BTB domain containing 1 [Source:HGNC Symbol;Acc:HGNC:18275]	0.8941	2.214e-06	2.315e-05	357.2	498.3	478.4	244.6	210	242.9	216.9	212.6	157.2	163	269.8	186.3
	ENSG00000213265	TSGA13	testis specific 13 [Source:HGNC Symbol;Acc:HGNC:12369]	0.894	0.001364	0.004235	29.16	22.03	18.33	3.853	6.737	12.38	7.593	7.33	11.88	9.908	11.99	7.626
	ENSG00000138613	APH1B	aph-1 homolog B, gamma-secretase subunit [Source:HGNC Symbol;Acc:HGNC:24080]	0.8915	1.836e-08	5.956e-07	956	810.9	816.3	439.2	479.5	448.6	403.5	412.6	484.5	390.9	407.6	505.5
	ENSG00000171604	CXXC5	CXXC finger protein 5 [Source:HGNC Symbol;Acc:HGNC:26943]	0.8914	8.053e-10	5.942e-08	1618	1748	1840	959.3	915.1	896.3	912.2	824.1	679.2	684.5	784.3	769.1
	ENSG00000145934	TENM2	teneurin transmembrane protein 2 [Source:HGNC Symbol;Acc:HGNC:29943]	0.8908	0.001897	0.005583	15.62	14.69	24.45	7.705	1.123	6.668	3.254	3.141	0.9141	0.9007	0	2.179
	ENSG00000183484	GPR132	G protein-coupled receptor 132 [Source:HGNC Symbol;Acc:HGNC:17482]	0.8903	0.000556	0.002009	18.75	28.32	27.06	11.56	6.737	7.62	1.085	2.094	2.742	1.801	5.995	8.715
	ENSG00000106366	SERPINE1	serpin family E member 1 [Source:HGNC Symbol;Acc:HGNC:8583]	0.8892	3.263e-10	3.137e-08	33370	32880	36000	17780	17750	19200	22890	24170	18930	24420	24500	20180
	ENSG00000148730	EIF4EBP2	eukaryotic translation initiation factor 4E binding protein 2 [Source:HGNC Symbol;Acc:HGNC:3289]	0.8887	9.836e-10	6.85e-08	3430	2886	2897	1638	1626	1654	1666	1628	1740	1682	1633	1703
	ENSG00000196935	SRGAP1	SLIT-ROBO Rho GTPase activating protein 1 [Source:HGNC Symbol;Acc:HGNC:17382]	0.8878	1.667e-09	1.016e-07	1872	1569	1693	906.3	937.6	894.4	961	977	941.5	948.4	902.2	915.1
	ENSG00000176732	PFN4	profilin family member 4 [Source:HGNC Symbol;Acc:HGNC:31103]	0.8868	0.0002977	0.001209	51.03	43.01	40.16	22.15	13.47	21.91	23.86	27.22	25.59	30.62	23.98	34.86
	ENSG00000107758	PPP3CB	protein phosphatase 3 catalytic subunit beta [Source:HGNC Symbol;Acc:HGNC:9315]	0.8867	7.998e-10	5.933e-08	1693	1483	1571	830.2	839.9	862	734.3	800	910.4	901.6	727.4	764.8
	ENSG00000198695	MT-ND6	mitochondrially encoded NADH:ubiquinone oxidoreductase core subunit 6 [Source:HGNC Symbol;Acc:HGNC:7462]	0.8866	0.0001708	0.0007687	1355	1325	883.5	692.5	789.4	418.2	808.1	855.5	598.7	802.5	770.3	467.4
	ENSG00000111348	ARHGDIB	Rho GDP dissociation inhibitor beta [Source:HGNC Symbol;Acc:HGNC:679]	0.8864	0.0005851	0.002099	31.24	50.35	34.05	19.26	12.35	16.19	13.02	28.27	21.02	23.42	28.97	18.52
	ENSG00000170776	AKAP13	A-kinase anchoring protein 13 [Source:HGNC Symbol;Acc:HGNC:371]	0.8862	6.472e-09	2.908e-07	3165	2804	3548	1592	1780	1725	2004	1868	1773	1937	1846	1822
	ENSG00000124098	FAM210B	family with sequence similarity 210 member B [Source:HGNC Symbol;Acc:HGNC:16102]	0.8857	1.132e-08	4.22e-07	1188	1201	1115	599.1	570.4	694.4	590	608.4	666.4	716	597.5	778.9
	ENSG00000146592	CREB5	cAMP responsive element binding protein 5 [Source:HGNC Symbol;Acc:HGNC:16844]	0.8854	4.402e-06	4.008e-05	177	220.3	218.3	102.1	117.9	98.11	126.9	149.7	138	143.2	150.9	108.9
	ENSG00000121671	CRY2	cryptochrome circadian regulator 2 [Source:HGNC Symbol;Acc:HGNC:2385]	0.884	6.299e-07	8.478e-06	372.8	384	342.2	166.6	217.8	193.4	218	240.8	200.2	197.3	219.8	219
	ENSG00000164040	PGRMC2	progesterone receptor membrane component 2 [Source:HGNC Symbol;Acc:HGNC:16089]	0.883	2.377e-09	1.319e-07	3612	2981	3396	1787	1679	1889	1974	1948	2038	2202	1823	2055
	ENSG00000136828	RALGPS1	Ral GEF with PH domain and SH3 binding motif 1 [Source:HGNC Symbol;Acc:HGNC:16851]	0.882	1.853e-07	3.368e-06	386.4	395.5	432.2	193.6	222.3	224.8	248.4	215.7	220.3	196.4	232.8	202.6
	ENSG00000137193	PIM1	Pim-1 proto-oncogene, serine/threonine kinase [Source:HGNC Symbol;Acc:HGNC:8986]	0.8808	5.468e-08	1.298e-06	794.6	750.1	673.1	427.6	391.9	360.1	453.4	359.2	350.1	413.4	366.7	403.1
	ENSG00000166225	FRS2	fibroblast growth factor receptor substrate 2 [Source:HGNC Symbol;Acc:HGNC:16971]	0.8789	9.84e-09	3.826e-07	927.9	816.2	872.2	479.6	437.9	478.2	444.7	463.9	523.8	501.7	534.5	549.1
	ENSG00000213722	DDAH2	dimethylarginine dimethylaminohydrolase 2 [Source:HGNC Symbol;Acc:HGNC:2716]	0.8777	3.18e-07	4.994e-06	431.1	532.9	550	261	277.3	266.7	331.9	318.3	202.9	260.3	300.7	253.8
	ENSG00000140538	NTRK3	neurotrophic receptor tyrosine kinase 3 [Source:HGNC Symbol;Acc:HGNC:8033]	0.8772	5.119e-10	4.286e-08	2978	2888	2897	1534	1726	1461	1623	1687	1593	1402	1589	1412
	ENSG00000134717	BTF3L4	basic transcription factor 3 like 4 [Source:HGNC Symbol;Acc:HGNC:30547]	0.8749	2.207e-09	1.245e-07	1501	1326	1318	738.7	723.1	763.9	695.3	666	740.4	788.1	614.5	710.3
	ENSG00000092969	TGFB2	transforming growth factor beta 2 [Source:HGNC Symbol;Acc:HGNC:11768]	0.8748	3.876e-10	3.527e-08	2568	2686	2618	1341	1372	1529	1128	1170	1477	1325	1236	1284
	ENSG00000171435	KSR2	kinase suppressor of ras 2 [Source:HGNC Symbol;Acc:HGNC:18610]	0.8736	3.575e-06	3.405e-05	191.6	166.8	184.2	93.43	84.21	101.9	126.9	114.1	123.4	112.6	113.9	110
	ENSG00000122870	BICC1	BicC family RNA binding protein 1 [Source:HGNC Symbol;Acc:HGNC:19351]	0.873	5.21e-10	4.31e-08	5954	5076	5250	2965	2974	2860	3295	3258	3315	3581	3045	2828
	ENSG00000146021	KLHL3	kelch like family member 3 [Source:HGNC Symbol;Acc:HGNC:6354]	0.8726	7.566e-05	0.0003975	57.28	59.8	65.48	28.89	28.07	28.58	33.62	38.74	25.59	23.42	49.96	49.02
	ENSG00000170382	LRRN2	leucine rich repeat neuronal 2 [Source:HGNC Symbol;Acc:HGNC:16914]	0.8717	6.295e-08	1.438e-06	496.8	563.3	554.4	285.1	304.3	273.4	318.9	277.5	234	215.3	296.7	228.8
	ENSG00000142347	MYO1F	myosin IF [Source:HGNC Symbol;Acc:HGNC:7600]	0.8717	0.0005925	0.002122	29.16	30.42	27.06	12.52	14.6	6.668	13.02	24.08	6.399	9.007	14.99	13.07
	ENSG00000070759	TESK2	testis-specific kinase 2 [Source:HGNC Symbol;Acc:HGNC:11732]	0.8711	0.0003929	0.001513	15.62	16.78	14.84	4.816	4.491	2.858	3.254	3.141	4.57	6.305	7.993	1.089
	ENSG00000073712	FERMT2	fermitin family member 2 [Source:HGNC Symbol;Acc:HGNC:15767]	0.8703	1.375e-10	1.754e-08	2850	2678	2695	1511	1410	1523	1361	1371	1680	1612	1296	1452
	ENSG00000255112	CHMP1B	charged multivesicular body protein 1B [Source:HGNC Symbol;Acc:HGNC:24287]	0.8699	9.164e-09	3.647e-07	2687	2219	2201	1363	1201	1274	1148	1016	1134	1198	966.1	1058
	ENSG00000166922	SCG5	secretogranin V [Source:HGNC Symbol;Acc:HGNC:10816]	0.8692	0.0003948	0.001519	39.57	33.57	50.64	20.23	14.6	19.05	24.95	23.04	23.77	31.52	9.991	13.07
	ENSG00000163354	DCST2	DC-STAMP domain containing 2 [Source:HGNC Symbol;Acc:HGNC:26562]	0.8676	0.000645	0.002275	31.24	44.06	54.13	15.41	20.21	21.91	19.52	26.18	21.94	12.61	27.98	17.43
	ENSG00000114423	CBLB	Cbl proto-oncogene B [Source:HGNC Symbol;Acc:HGNC:1542]	0.8656	1.083e-07	2.259e-06	561.3	494.1	530.8	263.9	312.1	275.3	263.6	240.8	319.9	253.1	251.8	346.4
	ENSG00000155093	PTPRN2	protein tyrosine phosphatase, receptor type N2 [Source:HGNC Symbol;Acc:HGNC:9677]	0.8649	0.0001359	0.0006366	67.69	50.35	63.73	27.93	30.32	27.62	17.35	19.9	27.42	25.22	26.98	30.5
	ENSG00000135473	PAN2	PAN2 poly(A) specific ribonuclease subunit [Source:HGNC Symbol;Acc:HGNC:20074]	0.8603	8.995e-09	3.59e-07	1153	1233	1214	589.4	658	705.8	720.2	689	710.3	546.7	743.3	777.8
	ENSG00000004139	SARM1	sterile alpha and TIR motif containing 1 [Source:HGNC Symbol;Acc:HGNC:17074]	0.8602	1.198e-08	4.396e-07	701.9	734.3	716.8	381.4	411	371.5	341.7	366.5	335.5	336.9	354.7	385.7
	ENSG00000010810	FYN	FYN proto-oncogene, Src family tyrosine kinase [Source:HGNC Symbol;Acc:HGNC:4037]	0.8598	3.096e-06	3.051e-05	187.5	207.7	174.6	97.28	104.4	96.21	84.6	57.59	78.61	77.46	88.92	75.17
	ENSG00000171564	FGB	fibrinogen beta chain [Source:HGNC Symbol;Acc:HGNC:3662]	0.8592	0.003248	0.008792	117.7	63.99	53.26	48.16	25.83	39.05	311.3	238.7	64.9	369.3	239.8	123.1
	ENSG00000167720	SRR	serine racemase [Source:HGNC Symbol;Acc:HGNC:14398]	0.8572	3.08e-07	4.876e-06	757.1	606.4	581.4	348.7	363.8	338.1	304.8	294.2	348.3	351.3	300.7	345.3
	ENSG00000185010	F8	coagulation factor VIII [Source:HGNC Symbol;Acc:HGNC:3546]	0.8569	1.412e-07	2.75e-06	387.4	352.5	362.3	197.4	194.3	198.1	137.7	170.7	200.2	175.6	160.9	199.4
	ENSG00000111653	ING4	inhibitor of growth family member 4 [Source:HGNC Symbol;Acc:HGNC:19423]	0.8568	2.091e-07	3.649e-06	412.4	397.6	447.9	229.2	206.6	239.1	253.8	268.1	229.4	245	216.8	250.6
	ENSG00000172572	PDE3A	phosphodiesterase 3A [Source:HGNC Symbol;Acc:HGNC:8778]	0.8566	1.585e-08	5.39e-07	1600	1347	1500	748.4	788.2	883.9	879.6	779.1	825.4	916	770.3	781.1
	ENSG00000100320	RBFOX2	RNA binding fox-1 homolog 2 [Source:HGNC Symbol;Acc:HGNC:9906]	0.8554	8.022e-11	1.153e-08	3584	3437	3599	1880	1944	1983	1838	1896	2055	2018	1804	1786
	ENSG00000173531	MST1	macrophage stimulating 1 [Source:HGNC Symbol;Acc:HGNC:7380]	0.8554	0.001083	0.003494	45.82	77.63	80.32	23.12	37.05	39.05	23.86	18.85	23.77	16.21	31.97	28.32
	ENSG00000197405	C5AR1	complement C5a receptor 1 [Source:HGNC Symbol;Acc:HGNC:1338]	0.8536	0.0002399	0.001011	118.7	121.7	111.7	38.53	68.49	73.34	61.82	60.73	70.39	51.34	74.93	68.63
	ENSG00000279519	AC007382.1		0.8534	0.0001938	0.0008528	62.49	49.31	57.62	22.15	30.32	27.62	28.2	31.41	35.65	37.83	23.98	33.77
	ENSG00000196911	KPNA5	karyopherin subunit alpha 5 [Source:HGNC Symbol;Acc:HGNC:6398]	0.8533	7.053e-06	5.817e-05	218.7	189.9	168.5	102.1	107.8	93.35	103	107.9	122.5	103.6	92.92	110
	ENSG00000007402	CACNA2D2	calcium voltage-gated channel auxiliary subunit alpha2delta 2 [Source:HGNC Symbol;Acc:HGNC:1400]	0.8524	0.0001577	0.000721	69.78	55.6	74.21	27.93	32.56	36.2	10.85	28.27	29.25	18.01	23.98	23.97
	ENSG00000128923	MINDY2	MINDY lysine 48 deubiquitinase 2 [Source:HGNC Symbol;Acc:HGNC:26954]	0.8505	6.041e-08	1.395e-06	945.6	825.6	850.3	424.7	486.2	517.2	471.8	452.4	532.9	528.7	457.6	500
	ENSG00000018236	CNTN1	contactin 1 [Source:HGNC Symbol;Acc:HGNC:2171]	0.8504	1.638e-08	5.466e-07	4871	3966	3752	2317	2333	2257	4590	4647	4869	5303	4126	4585
	ENSG00000215271	HOMEZ	homeobox and leucine zipper encoding [Source:HGNC Symbol;Acc:HGNC:20164]	0.8499	4.602e-08	1.153e-06	540.5	529.8	502	277.4	276.2	297.2	259.2	280.6	283.4	290.9	245.8	261.5
	ENSG00000204682	CASC10	cancer susceptibility 10 [Source:HGNC Symbol;Acc:HGNC:31448]	0.8498	1.065e-08	4.045e-07	1140	1354	1326	712.7	679.3	697.2	557.5	582.2	650.8	551.2	610.5	613.3
	ENSG00000196104	SPOCK3	SPARC/osteonectin, cwcv and kazal like domains proteoglycan 3 [Source:HGNC Symbol;Acc:HGNC:13565]	0.8498	0.0009691	0.00318	17.7	18.88	28.81	9.632	7.86	5.715	6.508	3.141	7.313	6.305	5.995	7.626
	ENSG00000115935	WIPF1	WAS/WASL interacting protein family member 1 [Source:HGNC Symbol;Acc:HGNC:12736]	0.8497	1.032e-07	2.174e-06	1036	934.7	1065	553.8	625.4	482	701.8	682.7	594.2	639.5	640.4	537.1
	ENSG00000130176	CNN1	calponin 1 [Source:HGNC Symbol;Acc:HGNC:2155]	0.8495	0.001324	0.004136	16.66	17.83	25.32	9.632	3.369	6.668	1.085	6.283	4.57	3.603	9.991	5.447
	ENSG00000140057	AK7	adenylate kinase 7 [Source:HGNC Symbol;Acc:HGNC:20091]	0.8488	4.014e-06	3.74e-05	284.3	256	217.4	124.2	135.9	142.9	184.4	153.9	141.7	181	151.9	174.3
	ENSG00000204301	NOTCH4	notch 4 [Source:HGNC Symbol;Acc:HGNC:7884]	0.8486	0.002531	0.007131	16.66	26.23	22.7	10.59	2.246	9.525	4.339	10.47	6.399	4.503	4.996	5.447
	ENSG00000129422	MTUS1	microtubule associated scaffold protein 1 [Source:HGNC Symbol;Acc:HGNC:29789]	0.8484	4.526e-08	1.144e-06	6533	4982	5127	3166	3108	2875	3443	2965	3024	3465	2705	3147
	ENSG00000111752	PHC1	polyhomeotic homolog 1 [Source:HGNC Symbol;Acc:HGNC:3182]	0.8484	5.67e-08	1.339e-06	550.9	557	575.3	316.9	320	278.1	311.3	268.1	273.3	239.6	321.7	326.8
	ENSG00000090530	P3H2	prolyl 3-hydroxylase 2 [Source:HGNC Symbol;Acc:HGNC:19317]	0.8455	1.073e-08	4.056e-07	1248	1214	1086	688.7	610.8	642	657.3	693.2	705.7	833.1	694.4	605.7
	ENSG00000168079	SCARA5	scavenger receptor class A member 5 [Source:HGNC Symbol;Acc:HGNC:28701]	0.8444	3.032e-05	0.0001889	111.4	96.51	111.7	53.94	60.63	49.53	105.2	90.05	61.24	94.57	96.91	50.11
	ENSG00000101605	MYOM1	myomesin 1 [Source:HGNC Symbol;Acc:HGNC:7613]	0.8432	0.0005823	0.002091	23.95	17.83	27.06	8.668	7.86	8.573	14.1	9.424	11.88	10.81	3.996	5.447
	ENSG00000113578	FGF1	fibroblast growth factor 1 [Source:HGNC Symbol;Acc:HGNC:3665]	0.8431	0.001381	0.004281	12.5	22.03	18.33	2.889	5.614	7.62	4.339	6.283	3.656	8.106	4.996	5.447
	ENSG00000138286	FAM149B1	family with sequence similarity 149 member B1 [Source:HGNC Symbol;Acc:HGNC:29162]	0.8423	8.619e-08	1.87e-06	500.9	456.3	472.3	247.5	258.3	271.5	274.4	276.4	317.2	277.4	285.7	300.7
	ENSG00000053108	FSTL4	follistatin like 4 [Source:HGNC Symbol;Acc:HGNC:21389]	0.8415	5.504e-06	4.791e-05	318.7	365.1	450.5	198.4	226.8	192.4	186.6	204.2	202	166.6	161.9	185.2
	ENSG00000152154	TMEM178A	transmembrane protein 178A [Source:HGNC Symbol;Acc:HGNC:28517]	0.8395	0.001427	0.004404	21.87	11.54	12.22	4.816	2.246	4.763	5.423	3.141	3.656	1.801	3.996	3.268
	ENSG00000243696	AC006254.1		0.8374	0.0001373	0.0006423	103.1	138.5	110.9	49.12	75.23	59.06	77.01	53.4	56.67	29.72	82.93	70.81
	ENSG00000169330	KIAA1024	KIAA1024 [Source:HGNC Symbol;Acc:HGNC:29172]	0.8358	0.0001352	0.0006348	85.4	95.46	87.3	56.83	42.67	36.2	56.4	57.59	51.19	58.54	46.96	34.86
	ENSG00000149257	SERPINH1	serpin family H member 1 [Source:HGNC Symbol;Acc:HGNC:1546]	0.8356	1.59e-10	1.902e-08	4356	4685	4654	2497	2596	2505	2285	2455	2086	2165	2398	2113
	ENSG00000134318	ROCK2	Rho associated coiled-coil containing protein kinase 2 [Source:HGNC Symbol;Acc:HGNC:10252]	0.8355	1.602e-10	1.902e-08	7278	6647	6838	3783	3948	3793	3743	3676	4107	4290	3619	3687
	ENSG00000115738	ID2	inhibitor of DNA binding 2 [Source:HGNC Symbol;Acc:HGNC:5361]	0.8351	2.861e-07	4.659e-06	5176	4407	4337	3057	2431	2232	2664	2040	2251	2421	2001	2036
	ENSG00000108176	DNAJC12	DnaJ heat shock protein family (Hsp40) member C12 [Source:HGNC Symbol;Acc:HGNC:28908]	0.8326	5.82e-06	4.99e-05	471.8	354.6	454.9	213.8	213.3	272.4	210.4	241.9	272.4	307.1	231.8	305
	ENSG00000077684	JADE1	jade family PHD finger 1 [Source:HGNC Symbol;Acc:HGNC:30027]	0.8298	2.731e-09	1.458e-07	1687	1546	1784	891.9	946.6	949.7	872.1	933	1027	997.1	910.2	933.6
	ENSG00000118007	STAG1	stromal antigen 1 [Source:HGNC Symbol;Acc:HGNC:11354]	0.8297	2.698e-09	1.45e-07	1278	1190	1159	661.7	677.1	670.6	697.4	660.7	803.5	797.1	670.4	649.3
	ENSG00000177432	NAP1L5	nucleosome assembly protein 1 like 5 [Source:HGNC Symbol;Acc:HGNC:19968]	0.8292	1.091e-05	8.293e-05	156.2	154.2	137.9	84.76	80.84	71.44	87.86	68.06	88.67	89.17	87.92	80.62
	ENSG00000278991	AC090181.3		0.828	0.001039	0.003377	16.66	18.88	18.33	2.889	6.737	7.62	14.1	12.57	8.227	9.007	17.98	10.89
	ENSG00000066185	ZMYND12	zinc finger MYND-type containing 12 [Source:HGNC Symbol;Acc:HGNC:21192]	0.8279	0.0008202	0.00277	17.7	10.49	14.84	3.853	4.491	2.858	6.508	7.33	3.656	4.503	4.996	5.447
	ENSG00000164603	BMT2	base methyltransferase of 25S rRNA 2 homolog [Source:HGNC Symbol;Acc:HGNC:26475]	0.8268	1.286e-06	1.496e-05	463.4	404.9	356.2	231.2	207.7	230.5	227.8	231.4	239.5	256.7	198.8	204.8
	ENSG00000146151	HMGCLL1	3-hydroxymethyl-3-methylglutaryl-CoA lyase like 1 [Source:HGNC Symbol;Acc:HGNC:21359]	0.8265	0.002922	0.008033	40.62	22.03	25.32	11.56	6.737	17.15	16.27	18.85	13.71	17.11	8.992	18.52
	ENSG00000185585	OLFML2A	olfactomedin like 2A [Source:HGNC Symbol;Acc:HGNC:27270]	0.8253	8.907e-08	1.921e-06	1617	1322	1674	808.1	828.7	932.5	860.1	872.2	908.6	826.8	881.2	868.3
	ENSG00000128510	CPA4	carboxypeptidase A4 [Source:HGNC Symbol;Acc:HGNC:15740]	0.825	9.199e-08	1.971e-06	1115	1370	1299	667.5	663.6	773.5	552.1	664.9	845.5	572.8	671.4	862.8
	ENSG00000177058	SLC38A9	solute carrier family 38 member 9 [Source:HGNC Symbol;Acc:HGNC:26907]	0.8247	8.344e-09	3.4e-07	950.8	878.1	872.2	491.2	500.8	506.7	562.9	492.1	608.8	559.3	481.6	508.8
	ENSG00000119922	IFIT2	interferon induced protein with tetratricopeptide repeats 2 [Source:HGNC Symbol;Acc:HGNC:5409]	0.8244	5.245e-05	0.0002951	133.3	107	131	62.6	76.35	57.15	47.72	51.31	60.33	68.45	40.96	105.7
	ENSG00000064666	CNN2	calponin 2 [Source:HGNC Symbol;Acc:HGNC:2156]	0.8232	7.214e-09	3.097e-07	4118	4973	4964	2516	2679	2673	2424	2600	2162	2009	2509	2274
	ENSG00000167371	PRRT2	proline rich transmembrane protein 2 [Source:HGNC Symbol;Acc:HGNC:30500]	0.8212	0.0006726	0.002357	30.2	43.01	46.27	19.26	20.21	15.24	17.35	21.99	16.45	9.908	31.97	26.15
	ENSG00000197536	C5orf56	chromosome 5 open reading frame 56 [Source:HGNC Symbol;Acc:HGNC:33838]	0.8211	0.0005754	0.002069	53.11	46.16	58.49	18.3	32.56	25.72	31.45	21.99	12.8	17.11	24.98	34.86
	ENSG00000157064	NMNAT2	nicotinamide nucleotide adenylyltransferase 2 [Source:HGNC Symbol;Acc:HGNC:16789]	0.8198	1.458e-05	0.0001046	232.2	232.9	282	139.7	111.2	155.3	146.4	140.3	170.9	206.3	151.9	161.2
	ENSG00000144730	IL17RD	interleukin 17 receptor D [Source:HGNC Symbol;Acc:HGNC:17616]	0.8197	1.358e-05	9.925e-05	135.4	146.9	137.1	80.9	74.11	67.63	79.18	60.73	79.53	69.35	78.93	65.36
	ENSG00000166670	MMP10	matrix metallopeptidase 10 [Source:HGNC Symbol;Acc:HGNC:7156]	0.8196	0.001505	0.004604	8.331	12.59	19.21	3.853	2.246	3.81	1.085	3.141	1.828	0.9007	6.994	1.089
	ENSG00000169122	FAM110B	family with sequence similarity 110 member B [Source:HGNC Symbol;Acc:HGNC:28587]	0.8195	0.0001317	0.0006222	121.8	134.3	169.4	58.75	84.21	84.77	60.74	73.3	60.33	79.26	76.93	81.71
	ENSG00000118523	CTGF	connective tissue growth factor [Source:HGNC Symbol;Acc:HGNC:2500]	0.8193	4.86e-07	6.916e-06	1205	1158	951.6	674.2	640	534.4	738.6	695.3	603.3	732.3	823.3	492.4
	ENSG00000006016	CRLF1	cytokine receptor like factor 1 [Source:HGNC Symbol;Acc:HGNC:2364]	0.8185	0.006084	0.01483	10.41	12.59	19.21	0	6.737	4.763	3.254	3.141	2.742	3.603	5.995	2.179
	ENSG00000169184	MN1	MN1 proto-oncogene, transcriptional regulator [Source:HGNC Symbol;Acc:HGNC:7180]	0.8181	4.675e-06	4.211e-05	196.8	174.1	206.9	102.1	108.9	101.9	113.9	106.8	94.15	106.3	114.9	72.99
	ENSG00000154639	CXADR	CXADR, Ig-like cell adhesion molecule [Source:HGNC Symbol;Acc:HGNC:2559]	0.8179	3.346e-06	3.245e-05	733.2	496.2	641.7	336.1	341.3	362	399.1	420.9	427.8	535	376.7	409.6
	ENSG00000158445	KCNB1	potassium voltage-gated channel subfamily B member 1 [Source:HGNC Symbol;Acc:HGNC:6231]	0.8177	0.0006953	0.002419	62.49	57.7	88.18	37.56	25.83	40.96	30.37	28.27	27.42	45.94	32.97	18.52
	ENSG00000034677	RNF19A	ring finger protein 19A, RBR E3 ubiquitin protein ligase [Source:HGNC Symbol;Acc:HGNC:13432]	0.8171	3.392e-10	3.215e-08	3071	2803	2766	1614	1617	1617	2301	2076	2043	2466	2039	1881
	ENSG00000184678	HIST2H2BE	histone cluster 2 H2B family member e [Source:HGNC Symbol;Acc:HGNC:4760]	0.8171	1.293e-05	9.549e-05	161.4	181.5	155.4	96.32	93.2	78.11	100.9	91.1	96.89	107.2	92.92	87.15
	ENSG00000075223	SEMA3C	semaphorin 3C [Source:HGNC Symbol;Acc:HGNC:10725]	0.8167	5.516e-10	4.482e-08	8703	8029	8145	4825	4807	4361	4636	5046	5312	5343	4727	4377
	ENSG00000125355	TMEM255A	transmembrane protein 255A [Source:HGNC Symbol;Acc:HGNC:26086]	0.8165	7.132e-05	0.0003788	105.2	125.9	91.67	56.83	57.26	54.29	13.02	14.66	23.77	29.72	19.98	34.86
	ENSG00000151553	FAM160B1	family with sequence similarity 160 member B1 [Source:HGNC Symbol;Acc:HGNC:29320]	0.8131	1.589e-08	5.39e-07	1053	938.9	934.1	564.4	527.7	544.8	554.3	579.1	667.3	590.9	587.5	615.5
	ENSG00000157680	DGKI	diacylglycerol kinase iota [Source:HGNC Symbol;Acc:HGNC:2855]	0.8127	0.0009404	0.003103	9.373	11.54	13.97	3.853	2.246	0.9525	0	3.141	2.742	0.9007	0.9991	3.268
	ENSG00000255245	FXYD6-FXYD2	FXYD6-FXYD2 readthrough [Source:HGNC Symbol;Acc:HGNC:39978]	0.8074	1.858e-09	1.107e-07	2853	2597	2919	1668	1590	1474	2912	2452	1224	2155	2383	1341
	ENSG00000138623	SEMA7A	semaphorin 7A (John Milton Hagen blood group) [Source:HGNC Symbol;Acc:HGNC:10741]	0.807	0.0001569	0.0007182	107.3	113.3	92.54	42.38	57.26	64.77	41.22	52.36	54.85	47.74	43.96	44.67
	ENSG00000100100	PIK3IP1	phosphoinositide-3-kinase interacting protein 1 [Source:HGNC Symbol;Acc:HGNC:24942]	0.8067	0.002917	0.008021	36.45	38.82	19.21	17.34	10.11	12.38	20.61	16.75	6.399	9.908	19.98	18.52
	ENSG00000178585	CTNNBIP1	catenin beta interacting protein 1 [Source:HGNC Symbol;Acc:HGNC:16913]	0.8055	8.776e-07	1.1e-05	311.4	342	316	179.1	193.1	165.7	177.9	140.3	146.3	144.1	151.9	154.7
	ENSG00000185875	THNSL1	threonine synthase like 1 [Source:HGNC Symbol;Acc:HGNC:26160]	0.8035	4.134e-07	6.094e-06	601.9	482.6	526.4	315.9	297.6	288.6	287.4	273.3	330	287.3	275.8	321.4
	ENSG00000151892	GFRA1	GDNF family receptor alpha 1 [Source:HGNC Symbol;Acc:HGNC:4243]	0.8032	3.785e-08	1.011e-06	1248	1397	1537	751.3	789.4	824.9	410	452.4	643.5	471.1	428.6	563.2
	ENSG00000111276	CDKN1B	cyclin dependent kinase inhibitor 1B [Source:HGNC Symbol;Acc:HGNC:1785]	0.8031	7.593e-09	3.218e-07	959.1	932.6	961.2	521.1	531.1	556.3	532.6	568.6	549.4	571	568.5	539.3
	ENSG00000211448	DIO2	iodothyronine deiodinase 2 [Source:HGNC Symbol;Acc:HGNC:2884]	0.803	5.269e-07	7.384e-06	572.8	592.7	489.8	334.2	308.8	283.9	220.2	191.6	340	244.1	236.8	289.8
	ENSG00000105778	AVL9	AVL9 cell migration associated [Source:HGNC Symbol;Acc:HGNC:28994]	0.8027	8.958e-09	3.586e-07	3065	2535	2600	1631	1530	1485	1753	1672	1729	1941	1591	1684
	ENSG00000128596	CCDC136	coiled-coil domain containing 136 [Source:HGNC Symbol;Acc:HGNC:22225]	0.802	1.43e-05	0.0001034	227	241.3	232.2	132	151.6	103.8	87.86	119.4	99.64	85.57	112.9	118.7
	ENSG00000172748	ZNF596	zinc finger protein 596 [Source:HGNC Symbol;Acc:HGNC:27268]	0.8015	0.003748	0.009879	51.03	32.52	25.32	13.48	23.58	12.38	14.1	19.9	15.54	17.11	13.99	22.88
	ENSG00000139910	NOVA1	NOVA alternative splicing regulator 1 [Source:HGNC Symbol;Acc:HGNC:7886]	0.801	3.788e-06	3.566e-05	498.8	450	382.4	261	269.5	214.3	245.1	248.2	293.4	262.1	227.8	274.5
	ENSG00000159674	SPON2	spondin 2 [Source:HGNC Symbol;Acc:HGNC:11253]	0.8005	0.001451	0.004467	10.41	14.69	13.1	3.853	4.491	0.9525	0	2.094	0	1.801	2.997	1.089
	ENSG00000181392	SYNE4	spectrin repeat containing nuclear envelope family member 4 [Source:HGNC Symbol;Acc:HGNC:26703]	0.8002	0.001173	0.003737	24.99	43.01	32.3	14.45	16.84	13.34	13.02	19.9	26.51	5.404	21.98	23.97
	ENSG00000152818	UTRN	utrophin [Source:HGNC Symbol;Acc:HGNC:12635]	0.8	1.748e-08	5.748e-07	1552	1370	1602	793.6	906.1	866.8	980.5	841.9	928.7	959.2	859.2	906.4
	ENSG00000170456	DENND5B	DENN domain containing 5B [Source:HGNC Symbol;Acc:HGNC:28338]	0.7999	2.921e-09	1.551e-07	2520	2137	2370	1289	1375	1327	1273	1285	1355	1336	1305	1281
	ENSG00000066933	MYO9A	myosin IXA [Source:HGNC Symbol;Acc:HGNC:7608]	0.7996	5.69e-09	2.66e-07	1509	1345	1496	796.5	866.8	803.9	784.2	746.6	841	780	679.4	808.3
	ENSG00000134243	SORT1	sortilin 1 [Source:HGNC Symbol;Acc:HGNC:11186]	0.7982	2.521e-07	4.23e-06	1458	1233	1380	715.6	699.5	890.6	765.8	756	918.7	873.7	749.3	936.9
	ENSG00000116678	LEPR	leptin receptor [Source:HGNC Symbol;Acc:HGNC:6554]	0.797	5.357e-07	7.484e-06	411.4	352.5	365.8	213.8	213.3	204.8	192	185.3	245	226.1	205.8	187.4
	ENSG00000166046	TCP11L2	t-complex 11 like 2 [Source:HGNC Symbol;Acc:HGNC:28627]	0.7964	0.0005729	0.002062	83.31	54.55	68.97	30.82	31.44	42.86	44.47	43.98	44.79	37.83	40.96	51.2
	ENSG00000104537	ANXA13	annexin A13 [Source:HGNC Symbol;Acc:HGNC:536]	0.7951	1.893e-06	2.041e-05	483.2	379.8	426.9	223.5	234.7	265.8	548.8	468.1	302.6	506.2	396.6	376.9
	ENSG00000120708	TGFBI	transforming growth factor beta induced [Source:HGNC Symbol;Acc:HGNC:11771]	0.7946	1.5e-09	9.35e-08	50370	48730	53050	28980	27770	30210	28500	28050	28780	28500	29480	30940
	ENSG00000277758	FO681492.1		0.7946	0.006189	0.01504	22.91	27.28	14.84	13.48	7.86	2.858	22.78	16.75	11.88	17.11	9.991	8.715
	ENSG00000183570	PCBP3	poly(rC) binding protein 3 [Source:HGNC Symbol;Acc:HGNC:8651]	0.794	0.00341	0.009158	16.66	34.62	21.83	8.668	6.737	13.34	3.254	7.33	12.8	5.404	4.996	13.07
	ENSG00000185278	ZBTB37	zinc finger and BTB domain containing 37 [Source:HGNC Symbol;Acc:HGNC:28365]	0.7934	2.739e-06	2.761e-05	354.1	297.9	357.1	167.6	203.2	195.3	197.4	193.7	174.6	181	176.8	155.8
	ENSG00000116833	NR5A2	nuclear receptor subfamily 5 group A member 2 [Source:HGNC Symbol;Acc:HGNC:7984]	0.7927	1.018e-07	2.155e-06	982.1	785.7	882.6	499.9	498.5	505.8	551	557.1	563.1	575.5	534.5	461.9
	ENSG00000122694	GLIPR2	GLI pathogenesis related 2 [Source:HGNC Symbol;Acc:HGNC:18007]	0.7925	1.066e-06	1.286e-05	427	545.5	494.1	260.1	280.7	286.7	219.1	259.7	226.7	219.8	262.8	298.5
	ENSG00000187772	LIN28B	lin-28 homolog B [Source:HGNC Symbol;Acc:HGNC:32207]	0.7914	1.465e-05	0.000105	405.1	310.5	302.1	203.2	204.4	162.9	206.1	202.1	202	251.3	191.8	178.7
	ENSG00000038382	TRIO	trio Rho guanine nucleotide exchange factor [Source:HGNC Symbol;Acc:HGNC:12303]	0.7911	8.649e-09	3.482e-07	3525	3371	4019	1945	2168	2134	2416	2450	2182	2430	2432	2075
	ENSG00000116679	IVNS1ABP	influenza virus NS1A binding protein [Source:HGNC Symbol;Acc:HGNC:16951]	0.7904	2.199e-09	1.245e-07	3816	4130	4127	2183	2239	2486	2099	2209	2603	2224	2241	2493
	ENSG00000169891	REPS2	RALBP1 associated Eps domain containing 2 [Source:HGNC Symbol;Acc:HGNC:9963]	0.7902	0.000135	0.0006341	115.6	93.37	110	54.9	47.16	67.63	45.56	46.07	60.33	45.03	60.95	65.36
	ENSG00000130147	SH3BP4	SH3 domain binding protein 4 [Source:HGNC Symbol;Acc:HGNC:10826]	0.7896	2.692e-09	1.45e-07	3604	3457	3875	1962	2065	2235	1773	1872	2056	1889	1829	1877
	ENSG00000139832	RAB20	RAB20, member RAS oncogene family [Source:HGNC Symbol;Acc:HGNC:18260]	0.7896	0.0001204	0.0005776	91.64	93.37	100.4	40.45	56.14	55.25	67.25	55.5	41.13	47.74	36.97	33.77
	ENSG00000137731	FXYD2	FXYD domain containing ion transport regulator 2 [Source:HGNC Symbol;Acc:HGNC:4026]	0.7889	2.388e-09	1.319e-07	3053	2766	3118	1802	1715	1602	3119	2639	1342	2328	2577	1489
	ENSG00000165169	DYNLT3	dynein light chain Tctex-type 3 [Source:HGNC Symbol;Acc:HGNC:11694]	0.7887	1.312e-08	4.712e-07	1643	1410	1416	867.8	870.2	814.4	863.4	923.6	1042	1066	906.2	900.9
	ENSG00000185950	IRS2	insulin receptor substrate 2 [Source:HGNC Symbol;Acc:HGNC:6126]	0.7887	3.632e-07	5.514e-06	528	473.1	566.6	288	286.3	313.4	421.9	346.6	405.9	387.3	353.7	369.3
	ENSG00000163430	FSTL1	follistatin like 1 [Source:HGNC Symbol;Acc:HGNC:3972]	0.7883	4.983e-08	1.222e-06	4164	3794	3216	2208	2195	1997	1944	2052	1975	2504	2206	1863
	ENSG00000101955	SRPX	sushi repeat containing protein, X-linked [Source:HGNC Symbol;Acc:HGNC:11309]	0.7881	3.828e-08	1.014e-06	874.8	804.6	853	449.8	478.3	513.4	328.6	347.6	463.4	417.9	362.7	480.4
	ENSG00000186451	SPATA12	spermatogenesis associated 12 [Source:HGNC Symbol;Acc:HGNC:23221]	0.7877	0.001476	0.004533	41.66	31.47	35.79	21.19	10.11	18.1	17.35	16.75	16.45	18.91	27.98	18.52
	ENSG00000157764	BRAF	B-Raf proto-oncogene, serine/threonine kinase [Source:HGNC Symbol;Acc:HGNC:1097]	0.7873	1.694e-08	5.599e-07	832.1	805.7	855.6	473.9	459.2	486.7	445.8	472.2	542.1	495.4	440.6	529.5
	ENSG00000100441	KHNYN	KH and NYN domain containing [Source:HGNC Symbol;Acc:HGNC:20166]	0.7857	4.349e-10	3.855e-08	2414	2387	2529	1382	1447	1376	1488	1521	1437	1393	1431	1401
	ENSG00000164442	CITED2	Cbp/p300 interacting transactivator with Glu/Asp rich carboxy-terminal domain 2 [Source:HGNC Symbol;Acc:HGNC:1987]	0.7856	6.97e-05	0.0003726	251	272.8	289.8	197.4	135.9	121.9	156.2	144.5	152.7	154	158.9	150.3
	ENSG00000166432	ZMAT1	zinc finger matrin-type 1 [Source:HGNC Symbol;Acc:HGNC:29377]	0.7855	0.005682	0.01398	10.41	13.64	27.94	3.853	5.614	8.573	0	4.188	5.485	0.9007	0.9991	2.179
	ENSG00000158169	FANCC	Fanconi anemia complementation group C [Source:HGNC Symbol;Acc:HGNC:3584]	0.7854	1.973e-08	6.299e-07	909.2	882.3	904.5	497.9	492.9	546.7	490.3	469.1	553.9	479.2	443.6	464.1
	ENSG00000140443	IGF1R	insulin like growth factor 1 receptor [Source:HGNC Symbol;Acc:HGNC:5465]	0.7852	1.254e-09	8.228e-08	6222	5422	5963	3265	3462	3392	3584	3379	3283	3280	3386	3237
	ENSG00000276234	TADA2A	transcriptional adaptor 2A [Source:HGNC Symbol;Acc:HGNC:11531]	0.7852	2.094e-07	3.649e-06	846.7	831.9	701	420.9	475	460.1	410	403.1	489	426.9	406.6	442.3
	ENSG00000172795	DCP2	decapping mRNA 2 [Source:HGNC Symbol;Acc:HGNC:24452]	0.7839	1.649e-07	3.084e-06	1009	916.9	903.6	480.6	604.1	534.4	421.9	497.4	548.5	486.4	501.6	613.3
	ENSG00000138688	KIAA1109	KIAA1109 [Source:HGNC Symbol;Acc:HGNC:26953]	0.7836	5.118e-08	1.243e-06	1384	1152	1310	696.4	793.8	715.3	721.3	636.6	704.8	663.8	616.4	676.5
	ENSG00000160781	PAQR6	progestin and adipoQ receptor family member 6 [Source:HGNC Symbol;Acc:HGNC:30132]	0.7813	5.736e-06	4.944e-05	316.6	408.1	350.1	201.3	225.7	181.9	247.3	223	195.6	112.6	255.8	231
	ENSG00000101096	NFATC2	nuclear factor of activated T-cells 2 [Source:HGNC Symbol;Acc:HGNC:7776]	0.7808	0.0009116	0.003025	96.85	88.12	96.03	32.75	48.28	68.58	50.98	57.59	51.19	28.82	42.96	63.19
	ENSG00000009413	REV3L	REV3 like, DNA directed polymerase zeta catalytic subunit [Source:HGNC Symbol;Acc:HGNC:9968]	0.7804	4.987e-08	1.222e-06	1229	1064	1224	618.3	702.9	698.2	659.5	596.9	748.6	687.2	626.4	682
	ENSG00000196284	SUPT3H	SPT3 homolog, SAGA and STAGA complex component [Source:HGNC Symbol;Acc:HGNC:11466]	0.7804	6.693e-06	5.574e-05	198.9	193	189.4	118.5	104.4	100	103	100.5	106	113.5	89.92	87.15
	ENSG00000178860	MSC	musculin [Source:HGNC Symbol;Acc:HGNC:7321]	0.7795	7.695e-07	9.926e-06	391.6	423.8	426.9	245.6	250.4	210.5	283.1	246.1	167.3	172	264.8	187.4
	ENSG00000115020	PIKFYVE	phosphoinositide kinase, FYVE-type zinc finger containing [Source:HGNC Symbol;Acc:HGNC:23785]	0.7788	8.592e-09	3.47e-07	1620	1481	1531	821.6	951	894.4	897	888	1021	1033	895.2	948.9
	ENSG00000143033	MTF2	metal response element binding transcription factor 2 [Source:HGNC Symbol;Acc:HGNC:29535]	0.7778	4.772e-08	1.18e-06	864.4	755.3	768.3	452.7	459.2	456.3	453.4	454.4	522.9	573.7	495.6	483.7
	ENSG00000250510	GPR162	G protein-coupled receptor 162 [Source:HGNC Symbol;Acc:HGNC:16693]	0.7778	7.892e-05	0.000411	106.2	122.7	98.65	56.83	65.12	55.25	45.56	50.26	40.22	38.73	42.96	40.31
	ENSG00000128564	VGF	VGF nerve growth factor inducible [Source:HGNC Symbol;Acc:HGNC:12684]	0.7777	0.0006862	0.002395	234.3	337.8	240.1	182	176.3	100	129.1	90.05	82.27	55.84	78.93	68.63
	ENSG00000151612	ZNF827	zinc finger protein 827 [Source:HGNC Symbol;Acc:HGNC:27193]	0.777	6.499e-07	8.663e-06	485.3	442.7	449.6	272.6	280.7	232.4	238.6	239.8	232.2	211.7	212.8	221.2
	ENSG00000284308	C2orf81	chromosome 2 open reading frame 81 [Source:HGNC Symbol;Acc:HGNC:34350]	0.7762	3.785e-05	0.0002272	144.8	168.9	170.2	81.87	105.5	81.92	68.33	76.44	61.24	58.54	84.92	59.92
	ENSG00000131370	SH3BP5	SH3 domain binding protein 5 [Source:HGNC Symbol;Acc:HGNC:10827]	0.7757	6.138e-07	8.328e-06	945.6	913.7	1079	501.8	543.5	644.9	590	557.1	659.1	619.7	538.5	650.4
	ENSG00000165288	BRWD3	bromodomain and WD repeat domain containing 3 [Source:HGNC Symbol;Acc:HGNC:17342]	0.7756	1.623e-08	5.444e-07	1289	1106	1232	683.8	702.9	702	721.3	651.3	730.4	726.9	693.4	688.5
	ENSG00000180398	MCFD2	multiple coagulation factor deficiency 2 [Source:HGNC Symbol;Acc:HGNC:18451]	0.7752	2.045e-09	1.188e-07	12290	11280	10890	6851	6840	6263	6923	7134	7621	7888	6754	6718
	ENSG00000084764	MAPRE3	microtubule associated protein RP/EB family member 3 [Source:HGNC Symbol;Acc:HGNC:6892]	0.7742	1.931e-08	6.197e-07	810.2	814.1	856.4	466.2	479.5	481	545.6	542.4	478.1	536.8	564.5	522.9
	ENSG00000114841	DNAH1	dynein axonemal heavy chain 1 [Source:HGNC Symbol;Acc:HGNC:2940]	0.7739	0.0001164	0.0005612	101	86.02	96.03	45.27	48.28	58.1	74.84	72.25	68.56	54.94	58.95	52.29
	ENSG00000137752	CASP1	caspase 1 [Source:HGNC Symbol;Acc:HGNC:1499]	0.7735	0.002786	0.007736	13.54	24.13	21.83	5.779	11.23	5.715	4.339	1.047	5.485	6.305	9.991	2.179
	ENSG00000171703	TCEA2	transcription elongation factor A2 [Source:HGNC Symbol;Acc:HGNC:11614]	0.7733	3.52e-06	3.366e-05	422.8	571.7	530.8	278.4	312.1	283.9	222.4	246.1	228.5	154.9	251.8	208.1
	ENSG00000163536	SERPINI1	serpin family I member 1 [Source:HGNC Symbol;Acc:HGNC:8943]	0.7726	0.0007022	0.002439	65.61	55.6	52.38	28.89	22.46	36.2	44.47	39.79	38.39	54.04	32.97	51.2
	ENSG00000164638	SLC29A4	solute carrier family 29 member 4 [Source:HGNC Symbol;Acc:HGNC:23097]	0.7722	1.397e-05	0.0001015	316.6	459.5	416.4	234	234.7	212.4	183.3	190.6	127.1	120.7	160.9	148.2
	ENSG00000157077	ZFYVE9	zinc finger FYVE-type containing 9 [Source:HGNC Symbol;Acc:HGNC:6775]	0.772	1.91e-07	3.424e-06	618.6	572.8	593.7	318.8	332.4	372.4	309.1	343.5	380.3	394.5	322.7	347.5
	ENSG00000123384	LRP1	LDL receptor related protein 1 [Source:HGNC Symbol;Acc:HGNC:6692]	0.7718	6.118e-06	5.202e-05	1707	1791	2146	904.4	1342	1031	1025	955	805.3	738.6	999.1	912.9
	ENSG00000175920	DOK7	docking protein 7 [Source:HGNC Symbol;Acc:HGNC:26594]	0.7713	0.005129	0.01285	26.04	51.4	28.81	20.23	10.11	18.1	10.85	12.57	4.57	3.603	8.992	13.07
	ENSG00000204634	TBC1D8	TBC1 domain family member 8 [Source:HGNC Symbol;Acc:HGNC:17791]	0.7693	2.19e-09	1.245e-07	1989	1938	2111	1105	1207	1191	1341	1391	1296	1119	1413	1331
	ENSG00000173065	FAM222B	family with sequence similarity 222 member B [Source:HGNC Symbol;Acc:HGNC:25563]	0.7687	4.256e-08	1.097e-06	1203	1161	1308	682.9	668.1	773.5	802.6	847.1	702	655.7	838.3	708.1
	ENSG00000137094	DNAJB5	DnaJ heat shock protein family (Hsp40) member B5 [Source:HGNC Symbol;Acc:HGNC:14887]	0.7676	2.52e-06	2.57e-05	331.2	355.6	356.2	178.2	192	224.8	141	150.8	133.5	137.8	156.9	185.2
	ENSG00000134954	ETS1	ETS proto-oncogene 1, transcription factor [Source:HGNC Symbol;Acc:HGNC:3488]	0.7672	1.687e-09	1.023e-07	1532	1489	1545	891.9	892.7	863.9	901.3	861.8	979	1057	870.2	787.6
	ENSG00000129654	FOXJ1	forkhead box J1 [Source:HGNC Symbol;Acc:HGNC:3816]	0.767	0.002688	0.007499	20.83	19.93	16.59	10.59	3.369	6.668	13.02	8.377	3.656	5.404	2.997	7.626
	ENSG00000204644	ZFP57	ZFP57 zinc finger protein [Source:HGNC Symbol;Acc:HGNC:18791]	0.7668	0.000859	NA	10.41	10.49	10.48	0.9632	2.246	2.858	0	1.047	1.828	2.702	0.9991	1.089
	ENSG00000154229	PRKCA	protein kinase C alpha [Source:HGNC Symbol;Acc:HGNC:9393]	0.7653	2.687e-09	1.45e-07	5551	4977	5803	3113	3263	3141	3857	3672	3899	3801	3478	3133
	ENSG00000113368	LMNB1	lamin B1 [Source:HGNC Symbol;Acc:HGNC:6637]	0.765	5.303e-10	4.36e-08	3369	3256	3167	1881	1848	1970	1820	1831	1942	1988	1805	1944
	ENSG00000196693	ZNF33B	zinc finger protein 33B [Source:HGNC Symbol;Acc:HGNC:13097]	0.765	1.175e-07	2.394e-06	579	620	599.8	324.6	357.1	356.2	342.7	369.6	400.4	355.8	379.7	387.8
	ENSG00000188906	LRRK2	leucine rich repeat kinase 2 [Source:HGNC Symbol;Acc:HGNC:18618]	0.7631	1.113e-07	2.305e-06	913.3	758.5	848.6	481.6	505.3	474.4	619.3	569.6	582.3	646.7	578.5	528.4
	ENSG00000130021	PUDP	pseudouridine 5'-phosphatase [Source:HGNC Symbol;Acc:HGNC:16818]	0.7628	3.105e-08	8.883e-07	1631	1398	1433	884.2	802.8	904.9	1009	949.7	947	1185	978.1	1061
	ENSG00000170381	SEMA3E	semaphorin 3E [Source:HGNC Symbol;Acc:HGNC:10727]	0.7599	1.449e-05	0.0001043	349.9	326.3	282.9	164.7	167.3	215.3	176.8	139.3	212.1	195.4	141.9	149.3
	ENSG00000146166	LGSN	lengsin, lens protein with glutamine synthetase domain [Source:HGNC Symbol;Acc:HGNC:21016]	0.7596	6.015e-06	5.124e-05	522.8	401.8	412.1	261	279.6	230.5	287.4	222	237.7	282.8	235.8	238.6
	ENSG00000101846	STS	steroid sulfatase [Source:HGNC Symbol;Acc:HGNC:11425]	0.7592	2.077e-05	0.0001394	555.1	402.8	397.2	251.4	238	289.6	289.6	292.1	317.2	310.7	270.8	272.4
	ENSG00000131389	SLC6A6	solute carrier family 6 member 6 [Source:HGNC Symbol;Acc:HGNC:11052]	0.7583	8.489e-10	6.13e-08	9744	8802	9586	5599	5447	5432	5831	5593	5515	5397	5424	5220
	ENSG00000272899	AC025594.2		0.7579	0.001764	0.005247	29.16	28.32	40.16	13.48	20.21	12.38	11.93	11.52	12.8	8.106	16.98	11.98
	ENSG00000012504	NR1H4	nuclear receptor subfamily 1 group H member 4 [Source:HGNC Symbol;Acc:HGNC:7967]	0.7563	0.004164	0.0108	24.99	15.74	30.56	6.742	8.983	14.29	13.02	14.66	6.399	18.91	10.99	18.52
	ENSG00000151117	TMEM86A	transmembrane protein 86A [Source:HGNC Symbol;Acc:HGNC:26890]	0.7553	0.001714	0.005127	32.28	28.32	38.41	10.59	16.84	19.05	14.1	12.57	10.97	13.51	22.98	26.15
	ENSG00000175538	KCNE3	potassium voltage-gated channel subfamily E regulatory subunit 3 [Source:HGNC Symbol;Acc:HGNC:6243]	0.7549	0.001542	NA	11.46	9.442	5.238	0	1.123	1.905	0	0	1.828	0	2.997	5.447
	ENSG00000164104	HMGB2	high mobility group box 2 [Source:HGNC Symbol;Acc:HGNC:5000]	0.7543	3.763e-09	1.909e-07	3865	3613	3375	2092	2035	2237	1789	1913	1933	1995	1848	2061
	ENSG00000261150	EPPK1	epiplakin 1 [Source:HGNC Symbol;Acc:HGNC:15577]	0.7541	0.006817	NA	9.373	6.294	22.7	2.889	4.491	3.81	5.423	1.047	4.57	3.603	2.997	0
	ENSG00000135241	PNPLA8	patatin like phospholipase domain containing 8 [Source:HGNC Symbol;Acc:HGNC:28900]	0.7537	3.294e-08	9.233e-07	1051	929.5	970.8	589.4	553.6	579.1	560.8	504.7	596.9	662.9	513.5	604.6
	ENSG00000188316	ENO4	enolase family member 4 [Source:HGNC Symbol;Acc:HGNC:31670]	0.7536	0.003962	0.01035	26.04	12.59	20.95	8.668	4.491	9.525	5.423	4.188	16.45	3.603	5.995	1.089
	ENSG00000118762	PKD2	polycystin 2, transient receptor potential cation channel [Source:HGNC Symbol;Acc:HGNC:9009]	0.7525	7.115e-09	3.083e-07	3082	2831	2615	1632	1763	1613	1612	1606	1781	1680	1532	1650
	ENSG00000100242	SUN2	Sad1 and UNC84 domain containing 2 [Source:HGNC Symbol;Acc:HGNC:14210]	0.7523	3e-07	4.798e-06	912.3	1099	1156	595.2	638.9	621	603.1	619.9	548.5	481.9	638.4	531.6
	ENSG00000090661	CERS4	ceramide synthase 4 [Source:HGNC Symbol;Acc:HGNC:23747]	0.7516	0.0001402	0.0006532	80.19	93.37	99.53	52.01	50.53	46.67	75.93	58.64	51.19	50.44	67.94	43.58
	ENSG00000153234	NR4A2	nuclear receptor subfamily 4 group A member 2 [Source:HGNC Symbol;Acc:HGNC:7981]	0.751	0.0002011	0.0008788	154.1	103.9	142.3	72.24	68.49	82.87	75.93	76.44	72.21	63.05	59.95	76.26
	ENSG00000116668	SWT1	SWT1, RNA endoribonuclease homolog [Source:HGNC Symbol;Acc:HGNC:16785]	0.7488	0.0001016	0.0005017	112.5	97.56	96.03	51.05	58.39	59.06	47.72	57.59	59.42	48.64	52.95	63.19
	ENSG00000155903	RASA2	RAS p21 protein activator 2 [Source:HGNC Symbol;Acc:HGNC:9872]	0.7483	1.575e-07	2.989e-06	605.1	578	561.4	325.5	359.3	333.4	353.6	365.4	374.8	357.6	351.7	341
	ENSG00000002587	HS3ST1	heparan sulfate-glucosamine 3-sulfotransferase 1 [Source:HGNC Symbol;Acc:HGNC:5194]	0.748	0.003433	0.009214	33.33	49.31	65.48	24.08	20.21	31.43	33.62	33.51	27.42	33.33	28.97	32.68
	ENSG00000206561	COLQ	collagen like tail subunit of asymmetric acetylcholinesterase [Source:HGNC Symbol;Acc:HGNC:2226]	0.7476	0.00287	0.007924	22.91	25.18	21.83	14.45	8.983	5.715	16.27	8.377	8.227	15.31	7.993	14.16
	ENSG00000124788	ATXN1	ataxin 1 [Source:HGNC Symbol;Acc:HGNC:10548]	0.7473	5.135e-06	4.534e-05	351	313.7	376.3	177.2	206.6	220	231	217.8	200.2	214.4	190.8	239.7
	ENSG00000172493	AFF1	AF4/FMR2 family member 1 [Source:HGNC Symbol;Acc:HGNC:7135]	0.7465	2.603e-08	7.689e-07	2415	2153	2188	1195	1346	1438	1333	1248	1281	1190	1339	1430
	ENSG00000041982	TNC	tenascin C [Source:HGNC Symbol;Acc:HGNC:5318]	0.7462	0.0009734	0.003193	319.7	349.3	564	185.9	251.5	283.9	176.8	207.3	325.4	195.4	166.9	239.7
	ENSG00000158623	COPG2	coatomer protein complex subunit gamma 2 [Source:HGNC Symbol;Acc:HGNC:2237]	0.7458	1.198e-08	4.396e-07	1247	1167	1162	711.8	722	668.7	645.4	701.6	730.4	762	664.4	677.6
	ENSG00000148498	PARD3	par-3 family cell polarity regulator [Source:HGNC Symbol;Acc:HGNC:16051]	0.7458	2.221e-08	6.827e-07	4613	3900	4358	2353	2507	2738	3006	2985	3006	3252	2819	2887
	ENSG00000273171	AC002094.3		0.7457	3.703e-05	0.0002228	196.8	235	203.4	100.2	132.5	131.4	131.2	133	92.32	118	130.9	125.3
	ENSG00000102271	KLHL4	kelch like family member 4 [Source:HGNC Symbol;Acc:HGNC:6355]	0.7455	8.868e-07	1.108e-05	729	624.2	571	387.2	378.4	359.1	415.4	425.1	457	447.6	326.7	392.2
	ENSG00000136235	GPNMB	glycoprotein nmb [Source:HGNC Symbol;Acc:HGNC:4462]	0.7452	0.0003415	0.001351	118.7	98.61	98.65	73.2	49.41	51.44	54.23	64.92	57.59	52.24	62.94	61.01
	ENSG00000109381	ELF2	E74 like ETS transcription factor 2 [Source:HGNC Symbol;Acc:HGNC:3317]	0.7448	1.619e-06	1.806e-05	555.1	510.9	555.3	285.1	297.6	363.9	339.5	337.2	322.7	385.5	336.7	341
	ENSG00000008083	JARID2	jumonji and AT-rich interaction domain containing 2 [Source:HGNC Symbol;Acc:HGNC:6196]	0.7443	2.22e-07	3.807e-06	613.4	580.1	642.6	346.7	386.3	343.9	428.4	362.3	383	388.2	403.6	408.5
	ENSG00000279407	AC007191.1		0.7442	0.001146	0.00367	121.8	179.4	135.3	68.38	113.4	66.68	77.01	81.67	86.84	52.24	89.92	76.26
	ENSG00000047644	WWC3	WWC family member 3 [Source:HGNC Symbol;Acc:HGNC:29237]	0.7436	1.095e-08	4.13e-07	2347	2312	2518	1437	1521	1285	1686	1530	1473	1433	1367	1245
	ENSG00000168477	TNXB	tenascin XB [Source:HGNC Symbol;Acc:HGNC:11976]	0.7435	0.007326	0.01733	18.75	37.77	48.89	15.41	14.6	20.96	6.508	8.377	6.399	6.305	11.99	8.715
	ENSG00000152779	SLC16A12	solute carrier family 16 member 12 [Source:HGNC Symbol;Acc:HGNC:23094]	0.7435	0.009143	0.02097	19.79	19.93	13.1	12.52	3.369	2.858	14.1	10.47	8.227	9.908	10.99	13.07
	ENSG00000231256	C17orf105	chromosome 17 open reading frame 105 [Source:HGNC Symbol;Acc:HGNC:37241]	0.743	0.0006137	NA	9.373	6.294	7.857	0.9632	0	0.9525	2.169	1.047	2.742	0	0	1.089
	ENSG00000159403	C1R	complement C1r [Source:HGNC Symbol;Acc:HGNC:1246]	0.7426	8.012e-08	1.772e-06	981	930.5	910.6	504.7	567	588.7	548.8	592.7	509.2	539.5	543.5	562.1
	ENSG00000121964	GTDC1	glycosyltransferase like domain containing 1 [Source:HGNC Symbol;Acc:HGNC:20887]	0.742	6.298e-06	5.333e-05	326	331.5	263.7	173.4	179.7	180	223.4	201	238.6	234.2	200.8	180.8
	ENSG00000177854	TMEM187	transmembrane protein 187 [Source:HGNC Symbol;Acc:HGNC:13705]	0.742	3.556e-05	0.0002155	178.1	225.5	206.9	101.1	125.8	123.8	128	103.7	73.13	88.27	132.9	110
	ENSG00000120860	WASHC3	WASH complex subunit 3 [Source:HGNC Symbol;Acc:HGNC:24256]	0.7418	1.993e-07	3.529e-06	713.4	694.5	665.3	410.3	369.4	435.3	431.7	436.6	468	520.6	376.7	464.1
	ENSG00000151914	DST	dystonin [Source:HGNC Symbol;Acc:HGNC:1090]	0.7415	8.166e-08	1.789e-06	5319	4356	5482	2797	3109	3074	3291	2775	3159	3194	2992	3086
	ENSG00000283154	IQCJ-SCHIP1	IQCJ-SCHIP1 readthrough [Source:HGNC Symbol;Acc:HGNC:38842]	0.7415	6.333e-07	8.508e-06	568.6	503.5	503.7	308.2	284.1	328.6	264.7	316.2	289.8	353.1	317.7	308.3
	ENSG00000161395	PGAP3	post-GPI attachment to proteins 3 [Source:HGNC Symbol;Acc:HGNC:23719]	0.7409	5.417e-06	4.722e-05	386.4	491	446.1	236.9	289.7	248.6	315.6	286.9	198.4	194.5	220.8	228.8
	ENSG00000140488	CELF6	CUGBP Elav-like family member 6 [Source:HGNC Symbol;Acc:HGNC:14059]	0.7408	0.00294	0.008079	21.87	11.54	13.97	4.816	4.491	6.668	9.762	9.424	14.63	0	10.99	5.447
	ENSG00000153214	TMEM87B	transmembrane protein 87B [Source:HGNC Symbol;Acc:HGNC:25913]	0.7407	4.589e-09	2.221e-07	1458	1492	1404	863.9	878.1	829.7	953.4	946.6	1076	1010	908.2	924.9
	ENSG00000179456	ZBTB18	zinc finger and BTB domain containing 18 [Source:HGNC Symbol;Acc:HGNC:13030]	0.7407	2.409e-08	7.278e-07	944.6	948.3	899.2	551.9	562.5	530.6	632.3	638.7	613.4	563.8	627.4	508.8
	ENSG00000115137	DNAJC27	DnaJ heat shock protein family (Hsp40) member C27 [Source:HGNC Symbol;Acc:HGNC:30290]	0.7406	1.311e-05	9.66e-05	256.2	221.4	208.7	123.3	130.2	141	131.2	124.6	152.7	134.2	171.8	153.6
	ENSG00000173281	PPP1R3B	protein phosphatase 1 regulatory subunit 3B [Source:HGNC Symbol;Acc:HGNC:14942]	0.7402	2.032e-05	0.0001372	355.1	302.1	302.1	184.9	153.8	216.2	216.9	187.4	199.3	227	149.9	187.4
	ENSG00000144152	FBLN7	fibulin 7 [Source:HGNC Symbol;Acc:HGNC:26740]	0.7402	0.005153	0.0129	18.75	18.88	20.95	9.632	2.246	10.48	13.02	8.377	8.227	7.206	12.99	1.089
	ENSG00000166920	C15orf48	chromosome 15 open reading frame 48 [Source:HGNC Symbol;Acc:HGNC:29898]	0.7397	5.794e-07	7.94e-06	463.4	442.7	492.4	287	256	275.3	226.7	200	318.1	290	248.8	361.7
	ENSG00000105429	MEGF8	multiple EGF like domains 8 [Source:HGNC Symbol;Acc:HGNC:3233]	0.7396	5.434e-08	1.292e-06	2578	2879	3209	1611	1806	1723	1670	1619	1374	1292	1653	1445
	ENSG00000171365	CLCN5	chloride voltage-gated channel 5 [Source:HGNC Symbol;Acc:HGNC:2023]	0.7392	3.625e-06	3.439e-05	647.8	481.5	517.7	329.4	308.8	326.7	317.8	289	342.8	310.7	286.7	339.9
	ENSG00000130413	STK33	serine/threonine kinase 33 [Source:HGNC Symbol;Acc:HGNC:14568]	0.7391	4.386e-05	0.0002562	160.4	145.8	131	80.9	88.7	78.11	54.23	50.26	62.16	62.15	67.94	64.28
	ENSG00000244219	TMEM225B	transmembrane protein 225B [Source:HGNC Symbol;Acc:HGNC:53075]	0.7386	0.001083	0.003493	34.37	29.37	32.3	17.34	12.35	15.24	11.93	15.71	12.8	17.11	8.992	25.06
	ENSG00000182010	RTKN2	rhotekin 2 [Source:HGNC Symbol;Acc:HGNC:19364]	0.7384	4.347e-06	3.969e-05	315.5	370.3	304.7	183	204.4	189.6	164.9	148.7	188.3	181.9	169.8	163.4
	ENSG00000139178	C1RL	complement C1r subcomponent like [Source:HGNC Symbol;Acc:HGNC:21265]	0.7375	2.418e-07	4.082e-06	1284	1249	1381	664.6	821.9	832.5	732.1	762.3	722.1	757.5	762.3	826.9
	ENSG00000129353	SLC44A2	solute carrier family 44 member 2 [Source:HGNC Symbol;Acc:HGNC:17292]	0.7375	2.954e-07	4.746e-06	496.8	495.2	546.5	300.5	305.4	298.1	299.4	278.5	280.6	287.3	252.8	281.1
	ENSG00000150687	PRSS23	protease, serine 23 [Source:HGNC Symbol;Acc:HGNC:14370]	0.7374	1.418e-08	4.964e-07	19320	18330	19670	10840	10690	12550	10070	10130	11500	11680	10320	11940
	ENSG00000167525	PROCA1	protein interacting with cyclin A1 [Source:HGNC Symbol;Acc:HGNC:28600]	0.7371	0.0001341	0.0006315	171.8	196.2	171.1	78.02	121.3	110.5	116.1	129.8	103.3	57.64	147.9	135.1
	ENSG00000049239	H6PD	hexose-6-phosphate dehydrogenase/glucose 1-dehydrogenase [Source:HGNC Symbol;Acc:HGNC:4795]	0.7365	2.894e-08	8.404e-07	1259	1242	1427	757	777	793.5	688.7	708.9	739.5	638.6	675.4	714.7
	ENSG00000196628	TCF4	transcription factor 4 [Source:HGNC Symbol;Acc:HGNC:11634]	0.7353	1.633e-05	0.0001144	223.9	202.5	226.1	138.7	129.1	109.5	84.6	99.48	88.67	75.66	80.93	89.33
	ENSG00000156500	FAM122C	family with sequence similarity 122C [Source:HGNC Symbol;Acc:HGNC:25202]	0.7349	0.0002913	0.001188	69.78	93.37	82.94	44.3	42.67	47.63	36.88	41.88	53.93	51.34	42.96	45.76
	ENSG00000159958	TNFRSF13C	TNF receptor superfamily member 13C [Source:HGNC Symbol;Acc:HGNC:17755]	0.734	0.0007698	0.002631	52.07	50.35	54.13	32.75	26.95	21.91	20.61	25.13	17.37	9.908	18.98	16.34
	ENSG00000118526	TCF21	transcription factor 21 [Source:HGNC Symbol;Acc:HGNC:11632]	0.7325	0.00445	0.0114	11.46	20.98	11.35	6.742	4.491	2.858	6.508	5.236	5.485	1.801	9.991	4.358
	ENSG00000153902	LGI4	leucine rich repeat LGI family member 4 [Source:HGNC Symbol;Acc:HGNC:18712]	0.7325	0.004656	0.01186	9.373	18.88	18.33	2.889	6.737	6.668	13.02	3.141	0.9141	3.603	0.9991	3.268
	ENSG00000137507	LRRC32	leucine rich repeat containing 32 [Source:HGNC Symbol;Acc:HGNC:4161]	0.7317	0.002894	NA	8.331	7.343	12.22	0	2.246	2.858	3.254	1.047	1.828	0	1.998	3.268
	ENSG00000142798	HSPG2	heparan sulfate proteoglycan 2 [Source:HGNC Symbol;Acc:HGNC:5273]	0.7316	2.811e-05	0.0001775	4052	5415	6595	2890	3489	3215	3605	3425	1989	2250	3624	2403
	ENSG00000280248	AC124319.4		0.7314	0.001915	0.005632	95.81	117.5	178.1	63.57	90.95	70.49	58.57	57.59	33.82	36.93	67.94	41.4
	ENSG00000166035	LIPC	lipase C, hepatic type [Source:HGNC Symbol;Acc:HGNC:6619]	0.7313	0.001743	0.005196	12.5	12.59	13.1	4.816	2.246	3.81	4.339	5.236	4.57	2.702	3.996	5.447
	ENSG00000175643	RMI2	RecQ mediated genome instability 2 [Source:HGNC Symbol;Acc:HGNC:28349]	0.7311	1.719e-08	5.666e-07	1401	1244	1324	765.7	774.8	818.2	779.9	725.6	819	806.1	732.3	859.5
	ENSG00000105270	CLIP3	CAP-Gly domain containing linker protein 3 [Source:HGNC Symbol;Acc:HGNC:24314]	0.7309	0.0003875	0.001496	121.8	173.1	124	72.24	95.44	71.44	97.62	68.06	67.64	40.53	103.9	86.06
	ENSG00000187189	TSPYL4	TSPY like 4 [Source:HGNC Symbol;Acc:HGNC:21559]	0.7307	1.257e-06	1.468e-05	432.2	429.1	472.3	243.7	254.9	286.7	241.9	230.4	265.1	220.7	294.7	308.3
	ENSG00000106571	GLI3	GLI family zinc finger 3 [Source:HGNC Symbol;Acc:HGNC:4319]	0.7305	0.001548	0.004709	31.24	31.47	39.29	12.52	19.09	18.1	6.508	6.283	10.97	7.206	4.996	9.805
	ENSG00000136531	SCN2A	sodium voltage-gated channel alpha subunit 2 [Source:HGNC Symbol;Acc:HGNC:10588]	0.7298	0.005452	0.01352	15.62	17.83	8.73	1.926	4.491	6.668	4.339	4.188	4.57	4.503	4.996	3.268
	ENSG00000185567	AHNAK2	AHNAK nucleoprotein 2 [Source:HGNC Symbol;Acc:HGNC:20125]	0.7296	2.202e-07	3.78e-06	16130	14230	18480	8971	10110	10120	11440	9643	8631	10280	9598	8609
	ENSG00000168461	RAB31	RAB31, member RAS oncogene family [Source:HGNC Symbol;Acc:HGNC:9771]	0.7292	8.457e-08	1.838e-06	1350	1158	1290	731	714.1	813.5	738.6	771.7	883	885.4	760.3	863.9
	ENSG00000133083	DCLK1	doublecortin like kinase 1 [Source:HGNC Symbol;Acc:HGNC:2700]	0.7291	4.077e-05	0.000241	301	265.4	353.6	168.6	159.4	210.5	180.1	191.6	234	206.3	196.8	196.1
	ENSG00000146243	IRAK1BP1	interleukin 1 receptor associated kinase 1 binding protein 1 [Source:HGNC Symbol;Acc:HGNC:17368]	0.7291	0.0002355	0.0009971	140.6	126.9	135.3	71.27	97.69	61.91	70.5	91.1	76.78	61.25	74.93	66.45
	ENSG00000148702	HABP2	hyaluronan binding protein 2 [Source:HGNC Symbol;Acc:HGNC:4798]	0.7279	0.001427	0.004405	54.15	36.72	44.52	23.12	19.09	26.67	35.79	36.65	25.59	56.74	36.97	35.95
	ENSG00000137266	SLC22A23	solute carrier family 22 member 23 [Source:HGNC Symbol;Acc:HGNC:21106]	0.7278	3.516e-07	5.375e-06	740.4	833	827.6	459.4	443.5	522	404.6	406.3	324.5	413.4	402.6	376.9
	ENSG00000153162	BMP6	bone morphogenetic protein 6 [Source:HGNC Symbol;Acc:HGNC:1073]	0.7274	0.001686	0.005053	155.2	89.17	169.4	71.27	72.98	92.4	121.5	139.3	117.9	160.3	108.9	129.6
	ENSG00000177868	SVBP	small vasohibin binding protein [Source:HGNC Symbol;Acc:HGNC:29204]	0.727	2.526e-05	0.0001623	312.4	288.5	270.6	192.6	137	178.1	157.3	153.9	165.5	164.8	147.9	173.2
	ENSG00000177181	RIMKLA	ribosomal modification protein rimK like family member A [Source:HGNC Symbol;Acc:HGNC:28725]	0.7268	0.0001185	0.0005695	202	162.6	213.9	91.5	115.7	128.6	116.1	133	167.3	147.7	123.9	139.4
	ENSG00000101353	MROH8	maestro heat like repeat family member 8 [Source:HGNC Symbol;Acc:HGNC:16125]	0.7262	0.0005521	0.002	55.2	51.4	61.99	27.93	29.19	32.39	29.29	31.41	27.42	25.22	24.98	29.41
	ENSG00000101203	COL20A1	collagen type XX alpha 1 chain [Source:HGNC Symbol;Acc:HGNC:14670]	0.7252	0.003611	0.009579	34.37	49.31	34.05	24.08	22.46	12.38	17.35	11.52	12.8	7.206	13.99	11.98
	ENSG00000165376	CLDN2	claudin 2 [Source:HGNC Symbol;Acc:HGNC:2041]	0.7247	5.014e-06	4.444e-05	2912	2395	2741	1346	1516	1953	2657	2344	2178	2293	2271	2466
	ENSG00000124702	KLHDC3	kelch domain containing 3 [Source:HGNC Symbol;Acc:HGNC:20704]	0.7245	2.26e-08	6.916e-07	1135	1112	1110	706	633.3	662	686.6	719.4	639.9	634.1	658.4	642.8
	ENSG00000069869	NEDD4	neural precursor cell expressed, developmentally down-regulated 4, E3 ubiquitin protein ligase [Source:HGNC Symbol;Acc:HGNC:7727]	0.7243	1.409e-08	4.964e-07	6322	5521	5552	3697	3483	3247	3969	3842	3900	4536	3635	3217
	ENSG00000065361	ERBB3	erb-b2 receptor tyrosine kinase 3 [Source:HGNC Symbol;Acc:HGNC:3431]	0.7243	0.0001627	0.0007382	136.4	103.9	124	66.46	62.88	77.15	186.6	123.6	102.4	164.8	105.9	132.9
	ENSG00000163898	LIPH	lipase H [Source:HGNC Symbol;Acc:HGNC:18483]	0.7242	7.439e-07	9.633e-06	938.3	812	910.6	505.7	480.6	597.2	643.2	630.4	628.9	757.5	558.5	633
	ENSG00000078401	EDN1	endothelin 1 [Source:HGNC Symbol;Acc:HGNC:3176]	0.7241	6.248e-09	2.833e-07	2694	2423	2545	1628	1521	1438	1490	1636	1327	1616	1590	1326
	ENSG00000145012	LPP	LIM domain containing preferred translocation partner in lipoma [Source:HGNC Symbol;Acc:HGNC:6679]	0.7241	1.207e-07	2.433e-06	3275	2810	3446	1717	2030	1967	2071	1844	1985	2013	1871	1908
	ENSG00000111816	FRK	fyn related Src family tyrosine kinase [Source:HGNC Symbol;Acc:HGNC:3955]	0.7237	1.043e-06	1.265e-05	731.1	595.9	660.9	365	389.6	426.7	504.4	485.9	448.8	535.9	421.6	435.8
	ENSG00000054793	ATP9A	ATPase phospholipid transporting 9A (putative) [Source:HGNC Symbol;Acc:HGNC:13540]	0.7235	9.369e-08	2.001e-06	1901	1731	2028	1131	1022	1233	1163	1166	1142	1202	1158	1180
	ENSG00000237489	C10orf143	chromosome 10 open reading frame 143 [Source:HGNC Symbol;Acc:HGNC:48677]	0.7234	0.001416	0.004375	31.24	33.57	38.41	13.48	20.21	17.15	8.677	10.47	14.63	9.007	17.98	14.16
	ENSG00000135502	SLC26A10	solute carrier family 26 member 10 [Source:HGNC Symbol;Acc:HGNC:14470]	0.7234	0.002683	0.00749	32.28	47.21	33.18	16.37	24.7	15.24	13.02	13.61	16.45	10.81	18.98	14.16
	ENSG00000164136	IL15	interleukin 15 [Source:HGNC Symbol;Acc:HGNC:5977]	0.7228	8.187e-06	6.543e-05	216.6	200.4	204.3	124.2	119	118.1	123.6	147.6	130.7	163	137.9	138.4
	ENSG00000153094	BCL2L11	BCL2 like 11 [Source:HGNC Symbol;Acc:HGNC:994]	0.7226	1.101e-06	1.326e-05	884.2	722.8	700.2	477.7	432.3	462	462.1	457.6	445.2	453	400.6	482.6
	ENSG00000164120	HPGD	15-hydroxyprostaglandin dehydrogenase [Source:HGNC Symbol;Acc:HGNC:5154]	0.7217	2.015e-09	1.175e-07	5845	5342	5437	3480	3264	3239	3400	3238	3868	3937	3208	3531
	ENSG00000172379	ARNT2	aryl hydrocarbon receptor nuclear translocator 2 [Source:HGNC Symbol;Acc:HGNC:16876]	0.7216	8.841e-09	3.549e-07	2005	1983	2065	1230	1291	1110	1078	1126	1171	1012	1010	1003
	ENSG00000131374	TBC1D5	TBC1 domain family member 5 [Source:HGNC Symbol;Acc:HGNC:19166]	0.7215	4.521e-09	2.204e-07	3348	2941	2995	1808	1849	1912	1794	1696	1946	1939	1746	1798
	ENSG00000165821	SALL2	spalt like transcription factor 2 [Source:HGNC Symbol;Acc:HGNC:10526]	0.7214	2.152e-05	0.0001434	230.2	277	235.7	143.5	129.1	161	112.8	125.7	103.3	96.37	108.9	107.9
	ENSG00000170482	SLC23A1	solute carrier family 23 member 1 [Source:HGNC Symbol;Acc:HGNC:10974]	0.7211	1.109e-05	8.403e-05	263.5	253.9	215.6	143.5	146	139.1	273.3	237.7	138	209	224.8	168.9
	ENSG00000169398	PTK2	protein tyrosine kinase 2 [Source:HGNC Symbol;Acc:HGNC:9611]	0.7207	7.812e-10	5.859e-08	4152	4016	4189	2398	2524	2502	2538	2562	2700	2915	2678	2639
	ENSG00000139625	MAP3K12	mitogen-activated protein kinase kinase kinase 12 [Source:HGNC Symbol;Acc:HGNC:6851]	0.7204	2.529e-08	7.52e-07	1193	1336	1334	762.8	764.7	786.8	746.2	825.1	753.2	536.8	831.3	881.3
	ENSG00000147862	NFIB	nuclear factor I B [Source:HGNC Symbol;Acc:HGNC:7785]	0.7184	4.513e-09	2.204e-07	1761	1648	1658	1050	1002	989.7	1073	1063	1185	1063	940.2	1084
	ENSG00000103145	HCFC1R1	host cell factor C1 regulator 1 [Source:HGNC Symbol;Acc:HGNC:21198]	0.7178	1.217e-07	2.446e-06	1916	2284	2400	1330	1261	1377	1183	1086	918.7	862	1203	1028
	ENSG00000255641	AC068775.2		0.7176	0.002414	0.006839	11.46	8.392	15.71	2.889	3.369	3.81	1.085	1.047	7.313	2.702	0.9991	2.179
	ENSG00000164404	GDF9	growth differentiation factor 9 [Source:HGNC Symbol;Acc:HGNC:4224]	0.7174	0.006542	0.01574	20.83	22.03	10.48	5.779	4.491	9.525	3.254	1.047	3.656	4.503	5.995	9.805
	ENSG00000183098	GPC6	glypican 6 [Source:HGNC Symbol;Acc:HGNC:4454]	0.717	4.057e-07	6.019e-06	835.2	733.3	688.8	440.2	469.3	440.1	373.1	361.3	458	453	363.7	390
	ENSG00000162878	PKDCC	protein kinase domain containing, cytoplasmic [Source:HGNC Symbol;Acc:HGNC:25123]	0.7156	7.939e-08	1.759e-06	2194	2434	2330	1230	1437	1524	1624	1387	1379	1069	1375	1547
	ENSG00000138759	FRAS1	Fraser extracellular matrix complex subunit 1 [Source:HGNC Symbol;Acc:HGNC:19185]	0.7151	9.36e-06	7.287e-05	1366	1038	1496	694.4	833.1	821.1	800.5	735.1	760.5	852.1	730.3	756.1
	ENSG00000157542	KCNJ6	potassium voltage-gated channel subfamily J member 6 [Source:HGNC Symbol;Acc:HGNC:6267]	0.7134	0.007067	0.01681	40.62	26.23	27.94	19.26	19.09	7.62	13.02	13.61	9.141	15.31	8.992	9.805
	ENSG00000175161	CADM2	cell adhesion molecule 2 [Source:HGNC Symbol;Acc:HGNC:29849]	0.7132	0.006098	0.01486	26.04	11.54	18.33	8.668	8.983	4.763	8.677	6.283	3.656	7.206	1.998	2.179
	ENSG00000166886	NAB2	NGFI-A binding protein 2 [Source:HGNC Symbol;Acc:HGNC:7627]	0.7118	3.847e-07	5.776e-06	490.5	479.4	503.7	304.4	289.7	286.7	299.4	259.7	243.1	284.6	244.8	223.3
	ENSG00000102359	SRPX2	sushi repeat containing protein, X-linked 2 [Source:HGNC Symbol;Acc:HGNC:30668]	0.7097	8.715e-06	6.868e-05	307.2	303.2	306.4	159.9	177.4	206.7	189.8	190.6	209.3	162.1	192.8	214.6
	ENSG00000100439	ABHD4	abhydrolase domain containing 4 [Source:HGNC Symbol;Acc:HGNC:20154]	0.7096	8.449e-09	3.432e-07	4775	4346	4308	2908	2600	2619	2955	2930	2739	2952	3035	2721
	ENSG00000156273	BACH1	BTB domain and CNC homolog 1 [Source:HGNC Symbol;Acc:HGNC:935]	0.7095	8.601e-07	1.082e-05	818.6	689.2	669.6	461.3	417.7	427.7	445.8	423	511	529.6	374.7	470.6
	ENSG00000138650	PCDH10	protocadherin 10 [Source:HGNC Symbol;Acc:HGNC:13404]	0.7094	0.008471	0.01964	26.04	9.442	24.45	8.668	6.737	9.525	19.52	34.55	13.71	21.62	28.97	21.79
	ENSG00000214274	ANG	angiogenin [Source:HGNC Symbol;Acc:HGNC:483]	0.7093	0.0007242	0.002502	196.8	126.9	118.7	83.79	84.21	87.63	129.1	83.77	108.8	125.2	71.94	96.96
	ENSG00000184574	LPAR5	lysophosphatidic acid receptor 5 [Source:HGNC Symbol;Acc:HGNC:13307]	0.708	0.00649	0.01563	18.75	8.392	22.7	6.742	6.737	5.715	13.02	20.94	8.227	14.41	13.99	11.98
	ENSG00000030419	IKZF2	IKAROS family zinc finger 2 [Source:HGNC Symbol;Acc:HGNC:13177]	0.7079	0.002846	0.00787	37.49	29.37	39.29	15.41	13.47	23.81	13.02	17.8	18.28	16.21	9.991	26.15
	ENSG00000079482	OPHN1	oligophrenin 1 [Source:HGNC Symbol;Acc:HGNC:8148]	0.7075	6.576e-06	5.51e-05	295.8	280.1	319.5	160.8	189.8	182.9	179	159.2	172.8	179.2	177.8	201.5
	ENSG00000171408	PDE7B	phosphodiesterase 7B [Source:HGNC Symbol;Acc:HGNC:8792]	0.7066	3.003e-07	4.798e-06	606.1	555	609.4	341.9	366	357.2	326.5	336.1	395.8	347.7	303.7	318.1
	ENSG00000155085	AK9	adenylate kinase 9 [Source:HGNC Symbol;Acc:HGNC:33814]	0.7066	0.0002696	0.001114	91.64	78.68	103	51.05	51.65	52.39	44.47	52.36	54.85	54.04	66.94	57.74
	ENSG00000170647	TMEM133	transmembrane protein 133 [Source:HGNC Symbol;Acc:HGNC:24033]	0.7063	0.0001602	0.0007297	102.1	98.61	92.54	56.83	59.51	50.48	70.5	68.06	68.56	90.97	78.93	74.08
	ENSG00000111875	ASF1A	anti-silencing function 1A histone chaperone [Source:HGNC Symbol;Acc:HGNC:20995]	0.7044	2.664e-06	2.701e-05	678	614.7	542.2	367	335.7	399.1	366.6	371.7	373	421.5	352.7	422.7
	ENSG00000106086	PLEKHA8	pleckstrin homology domain containing A8 [Source:HGNC Symbol;Acc:HGNC:30037]	0.7037	1.176e-07	2.394e-06	746.7	716.5	727.2	418	457	447.7	469.7	485.9	564.9	480.1	516.5	560
	ENSG00000120899	PTK2B	protein tyrosine kinase 2 beta [Source:HGNC Symbol;Acc:HGNC:9612]	0.7031	7.024e-06	5.8e-05	517.6	442.7	520.3	283.2	265	341	418.7	390.6	330.9	303.5	365.7	369.3
	ENSG00000172575	RASGRP1	RAS guanyl releasing protein 1 [Source:HGNC Symbol;Acc:HGNC:9878]	0.7024	0.0002212	0.0009472	104.1	97.56	126.6	59.72	62.88	66.68	60.74	68.06	82.27	60.35	59.95	55.56
	ENSG00000139508	SLC46A3	solute carrier family 46 member 3 [Source:HGNC Symbol;Acc:HGNC:27501]	0.7021	2.64e-05	0.0001688	289.5	260.2	268	149.3	144.8	191.5	148.6	143.5	192	163.9	180.8	219
	ENSG00000279425	AC092279.2		0.7018	0.007813	NA	21.87	9.442	7.857	3.853	4.491	3.81	4.339	5.236	2.742	7.206	9.991	9.805
	ENSG00000197748	CFAP43	cilia and flagella associated protein 43 [Source:HGNC Symbol;Acc:HGNC:26684]	0.7015	0.002108	NA	10.41	9.442	10.48	2.889	3.369	0.9525	4.339	5.236	6.399	0	5.995	5.447
	ENSG00000154027	AK5	adenylate kinase 5 [Source:HGNC Symbol;Acc:HGNC:365]	0.7014	5.185e-06	4.566e-05	338.5	355.6	346.6	233.1	203.2	186.7	169.2	127.7	213.9	197.3	119.9	205.9
	ENSG00000280239	AC011498.7		0.7014	0.005605	0.01383	36.45	57.7	34.92	15.41	29.19	22.86	20.61	27.22	27.42	22.52	35.97	33.77
	ENSG00000184675	AMER1	APC membrane recruitment protein 1 [Source:HGNC Symbol;Acc:HGNC:26837]	0.7004	5.592e-07	7.719e-06	498.8	504.6	473.2	294.7	285.2	308.6	283.1	268.1	272.4	278.3	298.7	276.7
	ENSG00000205336	ADGRG1	adhesion G protein-coupled receptor G1 [Source:HGNC Symbol;Acc:HGNC:4512]	0.7	9.97e-08	2.116e-06	3978	3730	4537	2427	2346	2691	2730	2480	2281	2184	2393	2367
	ENSG00000106733	NMRK1	nicotinamide riboside kinase 1 [Source:HGNC Symbol;Acc:HGNC:26057]	0.6994	2.714e-05	0.0001726	226	247.6	200.8	122.3	142.6	135.3	109.5	125.7	129.8	111.7	144.9	151.4
	ENSG00000163322	ABRAXAS1	abraxas 1, BRCA1 A complex subunit [Source:HGNC Symbol;Acc:HGNC:25829]	0.6988	7.835e-07	1.008e-05	536.3	482.6	488	319.8	295.3	293.4	310.2	293.2	348.3	326.1	288.7	285.4
	ENSG00000153707	PTPRD	protein tyrosine phosphatase, receptor type D [Source:HGNC Symbol;Acc:HGNC:9668]	0.6987	7.04e-05	0.0003752	179.1	152.1	140.6	88.61	95.44	92.4	234.3	201	192.9	215.3	203.8	198.3
	ENSG00000092841	MYL6	myosin light chain 6 [Source:HGNC Symbol;Acc:HGNC:7587]	0.6984	2.246e-09	1.259e-07	26000	27120	27320	16280	16190	16680	16780	17120	16750	18400	17510	16970
	ENSG00000074410	CA12	carbonic anhydrase 12 [Source:HGNC Symbol;Acc:HGNC:1371]	0.6984	2.202e-08	6.785e-07	28430	24880	24290	15190	16060	16150	19500	17150	16670	17890	16210	15860
	ENSG00000243279	PRAF2	PRA1 domain family member 2 [Source:HGNC Symbol;Acc:HGNC:28911]	0.6981	3.016e-08	8.666e-07	1182	1270	1324	754.1	769.1	774.4	715.9	654.4	688.3	569.2	729.3	715.7
	ENSG00000176542	USF3	upstream transcription factor family member 3 [Source:HGNC Symbol;Acc:HGNC:30494]	0.6979	1.569e-05	0.0001108	469.7	340.9	379.8	240.8	244.8	230.5	272.2	205.2	255.9	274.7	216.8	240.8
	ENSG00000146112	PPP1R18	protein phosphatase 1 regulatory subunit 18 [Source:HGNC Symbol;Acc:HGNC:29413]	0.6975	6.619e-07	8.779e-06	1108	1390	1414	785	811.8	786.8	810.2	849.2	711.2	696.2	770.3	678.7
	ENSG00000077420	APBB1IP	amyloid beta precursor protein binding family B member 1 interacting protein [Source:HGNC Symbol;Acc:HGNC:17379]	0.6968	4.078e-06	3.781e-05	462.4	396.5	399.9	276.4	248.1	233.4	270.1	222	275.1	245	231.8	244
	ENSG00000015285	WAS	Wiskott-Aldrich syndrome [Source:HGNC Symbol;Acc:HGNC:12731]	0.6967	0.002456	0.006943	23.95	26.23	32.3	10.59	15.72	13.34	13.02	14.66	3.656	6.305	8.992	7.626
	ENSG00000173821	RNF213	ring finger protein 213 [Source:HGNC Symbol;Acc:HGNC:14539]	0.6966	1.839e-06	1.994e-05	10440	8237	10950	5357	6249	6511	5877	5255	5247	5487	5462	5657
	ENSG00000168300	PCMTD1	protein-L-isoaspartate (D-aspartate) O-methyltransferase domain containing 1 [Source:HGNC Symbol;Acc:HGNC:30483]	0.6961	9.664e-07	1.188e-05	819.6	730.1	718.5	438.2	425.6	510.6	455.6	455.5	500.9	483.7	387.7	490.2
	ENSG00000168874	ATOH8	atonal bHLH transcription factor 8 [Source:HGNC Symbol;Acc:HGNC:24126]	0.6961	4.498e-06	4.077e-05	508.2	551.8	579.7	356.4	280.7	353.4	209.3	137.2	175.5	145	160.9	220.1
	ENSG00000186648	CARMIL3	capping protein regulator and myosin 1 linker 3 [Source:HGNC Symbol;Acc:HGNC:20272]	0.6957	0.0004428	0.001667	82.27	117.5	96.91	59.72	56.14	54.29	62.91	53.4	41.13	30.62	50.95	52.29
	ENSG00000039139	DNAH5	dynein axonemal heavy chain 5 [Source:HGNC Symbol;Acc:HGNC:2950]	0.6955	0.0008938	0.002973	106.2	86.02	112.6	48.16	52.77	74.3	57.49	49.21	61.24	59.45	51.95	52.29
	ENSG00000101052	IFT52	intraflagellar transport 52 [Source:HGNC Symbol;Acc:HGNC:15901]	0.695	1.842e-08	5.956e-07	1184	1135	1142	715.6	705.1	687.7	650.8	667	707.5	766.5	703.4	736.4
	ENSG00000183979	NPB	neuropeptide B [Source:HGNC Symbol;Acc:HGNC:30099]	0.6947	0.007742	0.01818	32.28	13.64	21.83	9.632	7.86	12.38	6.508	9.424	19.2	14.41	10.99	11.98
	ENSG00000177463	NR2C2	nuclear receptor subfamily 2 group C member 2 [Source:HGNC Symbol;Acc:HGNC:7972]	0.6946	2.193e-08	6.776e-07	1532	1444	1531	862	975.7	914.4	944.7	840.8	1012	832.2	912.2	936.9
	ENSG00000159239	AC005041.1		0.6942	0.0006816	0.002382	82.27	115.4	117	54.9	70.74	57.15	42.3	47.12	42.05	34.23	54.95	42.49
	ENSG00000177182	CLVS1	clavesin 1 [Source:HGNC Symbol;Acc:HGNC:23139]	0.6938	0.004597	0.01173	109.3	81.83	78.57	67.42	56.14	30.48	69.42	74.35	45.7	85.57	78.93	20.7
	ENSG00000125257	ABCC4	ATP binding cassette subfamily C member 4 [Source:HGNC Symbol;Acc:HGNC:55]	0.6922	1.001e-08	3.871e-07	3266	2918	3131	1789	1912	2004	2163	2066	2209	2435	2013	1897
	ENSG00000188687	SLC4A5	solute carrier family 4 member 5 [Source:HGNC Symbol;Acc:HGNC:18168]	0.6921	0.001916	0.005634	36.45	34.62	45.4	16.37	22.46	21.91	33.62	27.22	23.77	24.32	28.97	28.32
	ENSG00000136040	PLXNC1	plexin C1 [Source:HGNC Symbol;Acc:HGNC:9106]	0.6915	0.00357	0.009487	32.28	20.98	22.7	10.59	10.11	14.29	32.54	20.94	15.54	26.12	15.99	16.34
	ENSG00000114739	ACVR2B	activin A receptor type 2B [Source:HGNC Symbol;Acc:HGNC:174]	0.6914	3.064e-05	0.0001905	234.3	229.7	252.3	126.2	166.2	138.1	143.2	138.2	130.7	150.4	142.9	129.6
	ENSG00000145476	CYP4V2	cytochrome P450 family 4 subfamily V member 2 [Source:HGNC Symbol;Acc:HGNC:23198]	0.6913	4.864e-06	4.345e-05	352	342	335.2	187.8	230.2	203.8	252.7	248.2	295.3	249.5	232.8	242.9
	ENSG00000160746	ANO10	anoctamin 10 [Source:HGNC Symbol;Acc:HGNC:25519]	0.6908	1.381e-07	2.703e-06	1171	1040	1045	698.3	619.8	667.7	684.4	638.7	641.7	736.8	715.4	627.5
	ENSG00000151967	SCHIP1	schwannomin interacting protein 1 [Source:HGNC Symbol;Acc:HGNC:15678]	0.6907	3.076e-06	3.033e-05	546.7	456.3	465.3	298.6	275.1	315.3	247.3	306.8	280.6	329.7	302.7	289.8
	ENSG00000104324	CPQ	carboxypeptidase Q [Source:HGNC Symbol;Acc:HGNC:16910]	0.6902	0.0009603	0.003155	130.2	88.12	105.6	76.09	52.77	58.1	71.59	54.45	68.56	75.66	68.94	79.53
	ENSG00000118263	KLF7	Kruppel like factor 7 [Source:HGNC Symbol;Acc:HGNC:6350]	0.6901	6.016e-08	1.394e-06	1183	1087	1078	700.2	646.8	697.2	913.3	700.5	784.3	862.9	779.3	694
	ENSG00000095752	IL11	interleukin 11 [Source:HGNC Symbol;Acc:HGNC:5966]	0.6897	8.605e-05	0.0004402	1400	1683	1232	987.2	991.5	663.9	546.7	610.5	638	547.6	744.3	565.4
	ENSG00000103222	ABCC1	ATP binding cassette subfamily C member 1 [Source:HGNC Symbol;Acc:HGNC:51]	0.6895	3.655e-09	1.875e-07	9164	8827	9470	5337	5694	5844	5557	5476	4973	4944	5476	5283
	ENSG00000068697	LAPTM4A	lysosomal protein transmembrane 4 alpha [Source:HGNC Symbol;Acc:HGNC:6924]	0.6889	6.134e-09	2.8e-07	7413	6638	6712	4303	4076	4377	4134	4067	4326	4775	4088	4377
	ENSG00000111052	LIN7A	lin-7 homolog A, crumbs cell polarity complex component [Source:HGNC Symbol;Acc:HGNC:17787]	0.6885	3.29e-05	0.0002029	409.3	323.1	386.8	198.4	215.6	262.9	373.1	296.3	285.2	387.3	346.7	318.1
	ENSG00000162624	LHX8	LIM homeobox 8 [Source:HGNC Symbol;Acc:HGNC:28838]	0.6884	0.0001814	0.0008105	251	175.2	177.2	124.2	114.5	120	111.7	135.1	171.8	142.3	122.9	120.9
	ENSG00000169375	SIN3A	SIN3 transcription regulator family member A [Source:HGNC Symbol;Acc:HGNC:19353]	0.6878	2.482e-09	1.36e-07	3475	3267	3393	2009	2058	2159	1997	1944	2110	2001	1925	2124
	ENSG00000169814	BTD	biotinidase [Source:HGNC Symbol;Acc:HGNC:1122]	0.6869	4.393e-07	6.392e-06	634.2	654.6	605.9	366	377.3	411.5	351.4	364.4	394	390	372.7	411.8
	ENSG00000101463	SYNDIG1	synapse differentiation inducing 1 [Source:HGNC Symbol;Acc:HGNC:15885]	0.6858	0.0003585	0.001404	76.02	88.12	75.08	46.23	46.04	43.82	42.3	45.03	40.22	48.64	41.96	39.22
	ENSG00000113391	FAM172A	family with sequence similarity 172 member A [Source:HGNC Symbol;Acc:HGNC:25365]	0.6841	8.866e-07	1.108e-05	716.5	624.2	719.4	396.8	411	452.4	399.1	416.8	516.5	458.5	425.6	403.1
	ENSG00000111261	MANSC1	MANSC domain containing 1 [Source:HGNC Symbol;Acc:HGNC:25505]	0.6841	0.0003667	0.001429	405.1	357.7	476.7	200.3	225.7	327.7	352.5	367.5	338.2	354.9	347.7	382.4
	ENSG00000127585	FBXL16	F-box and leucine rich repeat protein 16 [Source:HGNC Symbol;Acc:HGNC:14150]	0.6839	0.001722	0.005144	78.11	83.92	117.9	48.16	47.16	66.68	52.06	41.88	42.05	38.73	51.95	57.74
	ENSG00000174099	MSRB3	methionine sulfoxide reductase B3 [Source:HGNC Symbol;Acc:HGNC:27375]	0.6838	2.084e-08	6.523e-07	1964	1809	1822	1203	1177	1063	1130	1095	1216	1264	1144	1053
	ENSG00000213949	ITGA1	integrin subunit alpha 1 [Source:HGNC Symbol;Acc:HGNC:6134]	0.6837	9.353e-05	0.0004704	358.2	302.1	246.2	180.1	202.1	165.7	211.5	199	166.4	219.8	204.8	208.1
	ENSG00000092068	SLC7A8	solute carrier family 7 member 8 [Source:HGNC Symbol;Acc:HGNC:11066]	0.6837	0.009207	0.02109	17.7	17.83	13.97	1.926	7.86	9.525	9.762	4.188	10.06	5.404	3.996	4.358
	ENSG00000167693	NXN	nucleoredoxin [Source:HGNC Symbol;Acc:HGNC:18008]	0.6836	2.133e-08	6.633e-07	1800	2053	1971	1223	1149	1212	873.1	916.2	888.5	868.3	827.3	1037
	ENSG00000012822	CALCOCO1	calcium binding and coiled-coil domain 1 [Source:HGNC Symbol;Acc:HGNC:29306]	0.6835	5.384e-08	1.287e-06	1023	1051	1041	602.9	650.1	659.1	583.5	607.3	614.3	556.6	634.4	701.6
	ENSG00000169297	NR0B1	nuclear receptor subfamily 0 group B member 1 [Source:HGNC Symbol;Acc:HGNC:7960]	0.6833	1.203e-07	2.429e-06	991.4	1143	1041	658.8	637.8	652.5	619.3	625.1	545.7	551.2	611.5	652.6
	ENSG00000111644	ACRBP	acrosin binding protein [Source:HGNC Symbol;Acc:HGNC:17195]	0.6833	0.003353	0.009023	12.5	14.69	18.33	6.742	5.614	4.763	7.593	4.188	4.57	2.702	4.996	7.626
	ENSG00000155324	GRAMD2B	GRAM domain containing 2B [Source:HGNC Symbol;Acc:HGNC:24911]	0.6831	0.001142	0.00366	139.6	114.3	86.43	70.31	71.86	56.2	63.99	74.35	60.33	71.15	59.95	74.08
	ENSG00000221886	ZBED8	zinc finger BED-type containing 8 [Source:HGNC Symbol;Acc:HGNC:30804]	0.6827	1.376e-05	0.0001002	287.4	259.1	287.2	151.2	186.4	167.6	134.5	165.4	173.7	137.8	161.9	156.9
	ENSG00000150977	RILPL2	Rab interacting lysosomal protein like 2 [Source:HGNC Symbol;Acc:HGNC:28787]	0.6824	3.792e-06	3.567e-05	327	320	344.8	203.2	187.5	210.5	183.3	146.6	197.4	176.5	155.9	186.3
	ENSG00000173838	MARCH10	membrane associated ring-CH-type finger 10 [Source:HGNC Symbol;Acc:HGNC:26655]	0.6807	0.005222	0.01305	9.373	11.54	13.1	5.779	1.123	2.858	8.677	3.141	4.57	2.702	4.996	0
	ENSG00000167601	AXL	AXL receptor tyrosine kinase [Source:HGNC Symbol;Acc:HGNC:905]	0.6803	1.122e-08	4.217e-07	11070	12750	11830	7506	7265	7287	6100	6892	6780	6480	7079	6661
	ENSG00000163637	PRICKLE2	prickle planar cell polarity protein 2 [Source:HGNC Symbol;Acc:HGNC:20340]	0.6797	3.329e-07	5.155e-06	855	738.5	823.3	507.6	472.7	503.9	437.1	460.7	458.9	455.7	471.6	454.3
	ENSG00000172456	FGGY	FGGY carbohydrate kinase domain containing [Source:HGNC Symbol;Acc:HGNC:25610]	0.6791	0.002095	0.006073	105.2	77.63	75.08	55.86	34.81	56.2	56.4	46.07	54.85	45.03	45.96	44.67
	ENSG00000164418	GRIK2	glutamate ionotropic receptor kainate type subunit 2 [Source:HGNC Symbol;Acc:HGNC:4580]	0.677	0.0009183	0.003042	118.7	80.78	88.18	51.05	52.77	62.87	68.33	73.3	77.7	67.55	67.94	63.19
	ENSG00000162814	SPATA17	spermatogenesis associated 17 [Source:HGNC Symbol;Acc:HGNC:25184]	0.6767	0.001169	0.003726	107.3	98.61	158	66.46	79.72	70.49	73.76	61.78	65.81	85.57	57.95	64.28
	ENSG00000241839	PLEKHO2	pleckstrin homology domain containing O2 [Source:HGNC Symbol;Acc:HGNC:30026]	0.6758	1.311e-06	1.521e-05	444.7	489.9	505.5	289.9	296.4	297.2	261.4	246.1	279.7	222.5	281.7	285.4
	ENSG00000184985	SORCS2	sortilin related VPS10 domain containing receptor 2 [Source:HGNC Symbol;Acc:HGNC:16698]	0.6757	1.006e-05	7.728e-05	286.4	326.3	311.7	198.4	195.4	169.5	157.3	158.1	140.8	130.6	164.9	136.2
	ENSG00000196670	ZFP62	ZFP62 zinc finger protein [Source:HGNC Symbol;Acc:HGNC:23241]	0.6755	9.544e-07	1.178e-05	587.4	678.7	664.4	385.3	382.9	419.1	360.1	359.2	413.2	316.1	354.7	436.9
	ENSG00000213281	NRAS	NRAS proto-oncogene, GTPase [Source:HGNC Symbol;Acc:HGNC:7989]	0.6748	5.782e-08	1.355e-06	3176	2817	2629	1869	1770	1703	1655	1736	1896	2167	1702	1695
	ENSG00000161642	ZNF385A	zinc finger protein 385A [Source:HGNC Symbol;Acc:HGNC:17521]	0.6747	5.578e-05	0.0003091	654	714.4	922.8	430.5	433.4	549.6	483.8	476.4	392.1	381.9	506.5	573
	ENSG00000135677	GNS	glucosamine (N-acetyl)-6-sulfatase [Source:HGNC Symbol;Acc:HGNC:4422]	0.6745	1.688e-08	5.592e-07	6869	5871	6098	3800	4014	3878	3631	3458	3927	3703	3522	3728
	ENSG00000144057	ST6GAL2	ST6 beta-galactoside alpha-2,6-sialyltransferase 2 [Source:HGNC Symbol;Acc:HGNC:10861]	0.6741	0.0002367	0.001001	1171	900.1	850.3	714.7	643.4	445.8	1361	1212	1093	1262	1123	883.5
	ENSG00000261652	C15orf65	chromosome 15 open reading frame 65 [Source:HGNC Symbol;Acc:HGNC:44654]	0.6736	0.0002685	0.00111	97.89	92.32	110.9	58.75	62.88	55.25	59.66	64.92	47.53	69.35	63.94	53.38
	ENSG00000074181	NOTCH3	notch 3 [Source:HGNC Symbol;Acc:HGNC:7883]	0.6734	1.904e-06	2.046e-05	1174	1323	1179	640.5	817.4	817.3	978.3	929.8	578.6	621.5	815.3	785.5
	ENSG00000166340	TPP1	tripeptidyl peptidase 1 [Source:HGNC Symbol;Acc:HGNC:2073]	0.6726	3.191e-09	1.675e-07	3770	3512	3742	2209	2333	2306	2323	2282	2427	2013	2321	2263
	ENSG00000094631	HDAC6	histone deacetylase 6 [Source:HGNC Symbol;Acc:HGNC:14064]	0.6722	4.353e-08	1.108e-06	1711	1942	1936	1161	1209	1100	1127	1087	1067	807	1006	1095
	ENSG00000124486	USP9X	ubiquitin specific peptidase 9, X-linked [Source:HGNC Symbol;Acc:HGNC:12632]	0.6721	3.746e-08	1.008e-06	7409	6115	6684	4159	4089	4312	4605	4329	4623	4607	4089	4431
	ENSG00000274070	CASTOR2	cytosolic arginine sensor for mTORC1 subunit 2 [Source:HGNC Symbol;Acc:HGNC:37073]	0.6718	0.0001396	0.0006512	128.1	135.3	150.2	73.2	84.21	89.54	59.66	62.83	47.53	70.25	67.94	70.81
	ENSG00000179941	BBS10	Bardet-Biedl syndrome 10 [Source:HGNC Symbol;Acc:HGNC:26291]	0.6715	6.381e-07	8.538e-06	531.1	520.3	559.6	343.8	324.5	323.9	322.1	340.3	383	380.1	328.7	367.1
	ENSG00000109625	CPZ	carboxypeptidase Z [Source:HGNC Symbol;Acc:HGNC:2333]	0.6715	0.004779	0.0121	11.46	15.74	14.84	2.889	6.737	5.715	4.339	6.283	3.656	2.702	0.9991	2.179
	ENSG00000101074	R3HDML	R3H domain containing like [Source:HGNC Symbol;Acc:HGNC:16249]	0.6707	0.003131	NA	12.5	3.147	6.984	0.9632	1.123	0.9525	0	1.047	0	3.603	1.998	1.089
	ENSG00000166881	NEMP1	nuclear envelope integral membrane protein 1 [Source:HGNC Symbol;Acc:HGNC:29001]	0.6699	2.271e-08	6.934e-07	2821	2517	2430	1543	1640	1645	1440	1506	1580	1454	1452	1636
	ENSG00000213760	ATP6V1G2	ATPase H+ transporting V1 subunit G2 [Source:HGNC Symbol;Acc:HGNC:862]	0.6698	0.00791	0.01852	29.16	39.86	34.05	11.56	14.6	26.67	13.02	15.71	11.88	11.71	14.99	14.16
	ENSG00000072840	EVC	EvC ciliary complex subunit 1 [Source:HGNC Symbol;Acc:HGNC:3497]	0.6694	3.141e-06	3.089e-05	1053	1090	1273	646.3	812.9	665.8	638.9	719.4	610.6	570.1	686.4	607.9
	ENSG00000242265	PEG10	paternally expressed 10 [Source:HGNC Symbol;Acc:HGNC:14005]	0.6687	3.47e-08	9.569e-07	9005	8243	7945	5415	5491	4799	4501	4753	4677	4780	4447	4296
	ENSG00000114854	TNNC1	troponin C1, slow skeletal and cardiac type [Source:HGNC Symbol;Acc:HGNC:11943]	0.6684	0.008231	0.01916	30.2	25.18	29.68	8.668	11.23	21.91	15.19	16.75	7.313	21.62	18.98	18.52
	ENSG00000004799	PDK4	pyruvate dehydrogenase kinase 4 [Source:HGNC Symbol;Acc:HGNC:8812]	0.6678	8.889e-08	1.92e-06	2698	2269	2412	1617	1420	1554	1464	1243	1325	1355	1057	1555
	ENSG00000008086	CDKL5	cyclin dependent kinase like 5 [Source:HGNC Symbol;Acc:HGNC:11411]	0.6673	6.449e-07	8.604e-06	968.5	860.2	952.5	535.5	636.7	556.3	527.1	619.9	591.4	552.1	576.5	553.4
	ENSG00000133030	MPRIP	myosin phosphatase Rho interacting protein [Source:HGNC Symbol;Acc:HGNC:30321]	0.6669	6.615e-09	2.96e-07	10450	10270	11310	6435	6800	6762	8065	7754	6543	7480	7979	6624
	ENSG00000150764	DIXDC1	DIX domain containing 1 [Source:HGNC Symbol;Acc:HGNC:23695]	0.6641	6.541e-06	5.494e-05	617.6	491	502.9	319.8	355.9	322	296.1	298.4	317.2	313.4	310.7	296.3
	ENSG00000196388	INCA1	inhibitor of CDK, cyclin A1 interacting protein 1 [Source:HGNC Symbol;Acc:HGNC:32224]	0.6638	0.001541	0.004693	55.2	49.31	55.87	35.64	28.07	25.72	30.37	32.46	22.85	20.72	30.97	19.61
	ENSG00000221916	C19orf73	chromosome 19 open reading frame 73 [Source:HGNC Symbol;Acc:HGNC:25534]	0.6631	0.005342	0.01329	22.91	24.13	26.19	12.52	6.737	15.24	14.1	25.13	10.06	10.81	16.98	10.89
	ENSG00000152049	KCNE4	potassium voltage-gated channel subfamily E regulatory subunit 4 [Source:HGNC Symbol;Acc:HGNC:6244]	0.6628	0.0003474	0.001368	97.89	88.12	84.68	52.97	56.14	49.53	78.09	56.54	82.27	61.25	51.95	52.29
	ENSG00000035403	VCL	vinculin [Source:HGNC Symbol;Acc:HGNC:12665]	0.6615	4.652e-09	2.244e-07	11030	11260	11920	7164	7327	6955	6827	7205	7366	7447	7063	6655
	ENSG00000112425	EPM2A	EPM2A, laforin glucan phosphatase [Source:HGNC Symbol;Acc:HGNC:3413]	0.6611	0.0002487	0.001044	117.7	114.3	116.1	78.98	67.37	60.96	67.25	70.16	80.44	79.26	63.94	74.08
	ENSG00000124766	SOX4	SRY-box 4 [Source:HGNC Symbol;Acc:HGNC:11200]	0.661	4.58e-07	6.594e-06	915.4	855	1001	603.9	578.3	546.7	626.9	636.6	666.4	713.3	671.4	544.7
	ENSG00000020181	ADGRA2	adhesion G protein-coupled receptor A2 [Source:HGNC Symbol;Acc:HGNC:17849]	0.6609	0.0005342	0.001945	151	195.1	229.6	100.2	119	132.4	84.6	80.63	106	60.35	101.9	105.7
	ENSG00000265972	TXNIP	thioredoxin interacting protein [Source:HGNC Symbol;Acc:HGNC:16952]	0.6608	0.004187	0.01086	46.86	43.01	41.03	23.12	15.72	31.43	56.4	61.78	31.08	45.94	28.97	44.67
	ENSG00000185565	LSAMP	limbic system-associated membrane protein [Source:HGNC Symbol;Acc:HGNC:6705]	0.6602	0.003694	0.009765	45.82	28.32	39.29	18.3	19.09	22.86	11.93	10.47	22.85	15.31	14.99	17.43
	ENSG00000214193	SH3D21	SH3 domain containing 21 [Source:HGNC Symbol;Acc:HGNC:26236]	0.66	0.0008138	0.002756	95.81	124.8	143.2	66.46	83.09	69.53	70.5	76.44	65.81	28.82	78.93	80.62
	ENSG00000188811	NHLRC3	NHL repeat containing 3 [Source:HGNC Symbol;Acc:HGNC:33751]	0.6594	1.617e-06	1.806e-05	516.5	506.7	459.2	298.6	300.9	319.1	333	291.1	355.6	272.9	279.8	320.3
	ENSG00000164327	RICTOR	RPTOR independent companion of MTOR complex 2 [Source:HGNC Symbol;Acc:HGNC:28611]	0.6591	7.862e-07	1.01e-05	1268	1036	1068	667.5	744.4	695.3	796.1	731.9	865.6	846.6	738.3	783.3
	ENSG00000167767	KRT80	keratin 80 [Source:HGNC Symbol;Acc:HGNC:27056]	0.6587	1.387e-06	1.596e-05	5663	6185	7343	3799	3827	4422	4220	4388	4093	4149	4687	4212
	ENSG00000157796	WDR19	WD repeat domain 19 [Source:HGNC Symbol;Acc:HGNC:18340]	0.6586	9.763e-06	7.546e-05	428	352.5	402.5	229.2	267.2	237.2	277.7	253.4	267.8	254	278.8	245.1
	ENSG00000170634	ACYP2	acylphosphatase 2 [Source:HGNC Symbol;Acc:HGNC:180]	0.6586	0.0001222	0.0005852	134.3	158.4	154.5	81.87	95.44	93.35	66.16	94.24	94.15	104.5	70.94	101.3
	ENSG00000126091	ST3GAL3	ST3 beta-galactoside alpha-2,3-sialyltransferase 3 [Source:HGNC Symbol;Acc:HGNC:10866]	0.6585	0.0003015	0.001222	105.2	134.3	121.4	65.49	76.35	74.3	75.93	72.25	67.64	59.45	76.93	47.93
	ENSG00000130956	HABP4	hyaluronan binding protein 4 [Source:HGNC Symbol;Acc:HGNC:17062]	0.6584	1.195e-06	1.416e-05	676.9	745.9	701	482.5	437.9	402.9	472.9	334	415	501.7	405.6	428.1
	ENSG00000107863	ARHGAP21	Rho GTPase activating protein 21 [Source:HGNC Symbol;Acc:HGNC:23725]	0.6583	1.66e-08	5.512e-07	2305	2121	2343	1342	1465	1437	1484	1487	1671	1441	1382	1545
	ENSG00000143507	DUSP10	dual specificity phosphatase 10 [Source:HGNC Symbol;Acc:HGNC:3065]	0.6582	0.0002267	0.0009688	229.1	196.2	224.4	105.9	131.4	160	99.79	91.1	131.6	110.8	105.9	98.05
	ENSG00000154511	FAM69A	family with sequence similarity 69 member A [Source:HGNC Symbol;Acc:HGNC:32213]	0.6581	6.133e-07	8.328e-06	719.6	653.6	636.4	425.7	399.7	424.8	465.3	468.1	544.8	554.8	425.6	522.9
	ENSG00000182263	FIGN	fidgetin, microtubule severing factor [Source:HGNC Symbol;Acc:HGNC:13285]	0.6581	3.486e-06	3.348e-05	456.1	397.6	410.3	258.1	276.2	249.6	262.5	284.8	343.7	234.2	283.7	278.9
	ENSG00000176928	GCNT4	glucosaminyl (N-acetyl) transferase 4, core 2 [Source:HGNC Symbol;Acc:HGNC:17973]	0.658	0.002684	0.007493	65.61	59.8	55	44.3	25.83	31.43	20.61	26.18	36.56	30.62	24.98	19.61
	ENSG00000168938	PPIC	peptidylprolyl isomerase C [Source:HGNC Symbol;Acc:HGNC:9256]	0.6579	1.163e-06	1.383e-05	690.5	596.9	651.3	383.3	394.1	429.6	381.8	384.3	457	425.1	381.7	402
	ENSG00000172201	ID4	inhibitor of DNA binding 4, HLH protein [Source:HGNC Symbol;Acc:HGNC:5363]	0.6578	0.0002194	0.0009407	164.5	139.5	192.9	100.2	93.2	108.6	88.94	77.49	109.7	83.76	91.92	93.69
	ENSG00000187634	SAMD11	sterile alpha motif domain containing 11 [Source:HGNC Symbol;Acc:HGNC:28706]	0.6577	3.87e-05	0.0002308	555.1	749	804.9	456.5	454.8	406.7	430.6	285.9	280.6	224.3	285.7	355.1
	ENSG00000134986	NREP	neuronal regeneration related protein [Source:HGNC Symbol;Acc:HGNC:16834]	0.6576	2.919e-05	0.0001831	219.7	189.9	211.3	130	124.6	124.8	136.7	166.5	176.4	148.6	142.9	148.2
	ENSG00000067048	DDX3Y	DEAD-box helicase 3, Y-linked [Source:HGNC Symbol;Acc:HGNC:2699]	0.657	1.379e-06	1.59e-05	1128	1029	922.8	625.1	704	597.2	526.1	573.8	546.6	541.3	550.5	465.2
	ENSG00000084112	SSH1	slingshot protein phosphatase 1 [Source:HGNC Symbol;Acc:HGNC:30579]	0.6561	9.383e-09	3.702e-07	3360	3252	3175	2044	2176	1930	1785	1890	1836	1848	1999	1757
	ENSG00000189266	PNRC2	proline rich nuclear receptor coactivator 2 [Source:HGNC Symbol;Acc:HGNC:23158]	0.6546	1.121e-07	2.315e-06	1258	1207	1104	756.1	760.2	720.1	730	769.6	843.7	781.8	750.3	818.2
	ENSG00000121297	TSHZ3	teashirt zinc finger homeobox 3 [Source:HGNC Symbol;Acc:HGNC:30700]	0.6546	2.75e-05	0.0001744	187.5	198.3	192.9	114.6	120.1	119.1	162.7	137.2	117.9	121.6	134.9	104.6
	ENSG00000167100	SAMD14	sterile alpha motif domain containing 14 [Source:HGNC Symbol;Acc:HGNC:27312]	0.6542	0.005092	0.01278	10.41	16.78	13.97	3.853	5.614	5.715	6.508	3.141	8.227	1.801	4.996	5.447
	ENSG00000115365	LANCL1	LanC like 1 [Source:HGNC Symbol;Acc:HGNC:6508]	0.654	1.08e-07	2.259e-06	4257	3466	3586	2342	2413	2358	2461	2276	2685	2566	2243	2472
	ENSG00000197959	DNM3	dynamin 3 [Source:HGNC Symbol;Acc:HGNC:29125]	0.6528	0.006795	0.01625	70.82	60.85	90.8	32.75	34.81	61.91	46.64	46.07	68.56	45.03	42.96	72.99
	ENSG00000078403	MLLT10	MLLT10, histone lysine methyltransferase DOT1L cofactor [Source:HGNC Symbol;Acc:HGNC:16063]	0.6525	1.162e-07	2.385e-06	1412	1249	1361	871.7	789.4	863.9	880.7	918.3	949.7	856.6	858.2	865
	ENSG00000126003	PLAGL2	PLAG1 like zinc finger 2 [Source:HGNC Symbol;Acc:HGNC:9047]	0.6523	5.782e-08	1.355e-06	1228	1220	1281	744.5	779.3	818.2	813.5	778	844.6	798.9	771.3	780
	ENSG00000198169	ZNF251	zinc finger protein 251 [Source:HGNC Symbol;Acc:HGNC:13045]	0.6516	1.028e-06	1.25e-05	478	474.2	490.6	299.5	307.7	293.4	299.4	303.7	316.3	248.6	298.7	297.4
	ENSG00000158887	MPZ	myelin protein zero [Source:HGNC Symbol;Acc:HGNC:7225]	0.6512	0.003294	0.008889	43.74	31.47	31.43	19.26	16.84	20	26.03	18.85	13.71	11.71	28.97	29.41
	ENSG00000101230	ISM1	isthmin 1 [Source:HGNC Symbol;Acc:HGNC:16213]	0.651	0.006264	0.01519	36.45	22.03	33.18	12.52	14.6	20	27.12	12.57	26.51	11.71	19.98	15.25
	ENSG00000277443	MARCKS	myristoylated alanine rich protein kinase C substrate [Source:HGNC Symbol;Acc:HGNC:6759]	0.6507	3.621e-06	3.439e-05	1776	1681	1908	974.7	1073	1329	1323	1301	1495	1464	1249	1352
	ENSG00000205808	PLPP6	phospholipid phosphatase 6 [Source:HGNC Symbol;Acc:HGNC:23682]	0.65	3.593e-07	5.461e-06	719.6	686.1	658.3	427.6	427.8	437.2	451.2	454.4	464.4	445.8	437.6	449.9
	ENSG00000011454	RABGAP1	RAB GTPase activating protein 1 [Source:HGNC Symbol;Acc:HGNC:17155]	0.6494	3.654e-08	9.895e-07	2001	1730	1855	1141	1191	1188	1136	1194	1294	1261	1159	1220
	ENSG00000177694	NAALADL2	N-acetylated alpha-linked acidic dipeptidase like 2 [Source:HGNC Symbol;Acc:HGNC:23219]	0.6494	0.0048	NA	9.373	5.245	13.1	2.889	2.246	1.905	2.169	1.047	3.656	2.702	1.998	6.536
	ENSG00000035687	ADSS	adenylosuccinate synthase [Source:HGNC Symbol;Acc:HGNC:292]	0.6493	4.915e-08	1.209e-06	3165	2811	2692	1764	1794	1908	1843	1861	2062	2149	1807	1825
	ENSG00000162105	SHANK2	SH3 and multiple ankyrin repeat domains 2 [Source:HGNC Symbol;Acc:HGNC:14295]	0.6493	2.111e-07	3.659e-06	1140	1057	1210	707	755.7	683.9	961	870.2	754.1	879.1	838.3	607.9
	ENSG00000138336	TET1	tet methylcytosine dioxygenase 1 [Source:HGNC Symbol;Acc:HGNC:29484]	0.6493	0.0002165	0.0009306	134.3	119.6	116.1	67.42	78.6	77.15	71.59	51.31	65.81	63.05	56.95	75.17
	ENSG00000165698	SPACA9	sperm acrosome associated 9 [Source:HGNC Symbol;Acc:HGNC:1367]	0.6485	3.436e-05	0.0002099	203.1	205.6	189.4	130	117.9	119.1	116.1	111	122.5	75.66	124.9	114.4
	ENSG00000204174	NPY4R	neuropeptide Y receptor Y4 [Source:HGNC Symbol;Acc:HGNC:9329]	0.6483	5.704e-05	0.0003149	301	354.6	308.2	167.6	205.5	225.7	256	251.3	266.9	220.7	246.8	238.6
	ENSG00000214814	FER1L6	fer-1 like family member 6 [Source:HGNC Symbol;Acc:HGNC:28065]	0.6483	0.006659	NA	9.373	7.343	9.603	1.926	0	3.81	9.762	9.424	6.399	3.603	2.997	11.98
	ENSG00000115902	SLC1A4	solute carrier family 1 member 4 [Source:HGNC Symbol;Acc:HGNC:10942]	0.6476	3.177e-07	4.994e-06	1159	1092	1241	679	742.2	780.1	772.3	804.2	876.6	755.7	778.3	869.4
	ENSG00000108515	ENO3	enolase 3 [Source:HGNC Symbol;Acc:HGNC:3354]	0.6468	4.658e-07	6.687e-06	1198	1453	1341	847.6	878.1	793.5	1074	944.5	908.6	733.2	1031	932.5
	ENSG00000120885	CLU	clusterin [Source:HGNC Symbol;Acc:HGNC:2095]	0.6466	1.722e-05	0.0001198	18640	18170	23390	11540	11550	15030	14110	14910	12740	14100	15040	14700
	ENSG00000175155	YPEL2	yippee like 2 [Source:HGNC Symbol;Acc:HGNC:18326]	0.6465	0.0008917	0.002971	176	129	192.9	101.1	84.21	119.1	94.36	104.7	100.6	110.8	121.9	142.7
	ENSG00000184381	PLA2G6	phospholipase A2 group VI [Source:HGNC Symbol;Acc:HGNC:9039]	0.6463	0.0004404	0.001661	119.8	175.2	154.5	85.72	95.44	93.35	117.1	129.8	90.5	51.34	112.9	89.33
	ENSG00000068781	STON1-GTF2A1L	STON1-GTF2A1L readthrough [Source:HGNC Symbol;Acc:HGNC:30651]	0.6459	0.004439	0.01138	18.75	13.64	14.84	6.742	6.737	5.715	3.254	6.283	4.57	4.503	5.995	5.447
	ENSG00000109323	MANBA	mannosidase beta [Source:HGNC Symbol;Acc:HGNC:6831]	0.6457	4.483e-06	4.068e-05	620.7	499.4	543.9	356.4	329	357.2	335.2	337.2	358.3	404.4	342.7	382.4
	ENSG00000010404	IDS	iduronate 2-sulfatase [Source:HGNC Symbol;Acc:HGNC:5389]	0.645	6.838e-09	3.011e-07	11900	10870	11230	7352	7215	6981	7241	7341	7668	7756	7120	6929
	ENSG00000172548	NIPAL4	NIPA like domain containing 4 [Source:HGNC Symbol;Acc:HGNC:28018]	0.6448	1.447e-05	0.0001042	318.7	335.7	355.3	227.3	216.7	186.7	198.5	252.4	227.6	259.4	257.8	184.1
	ENSG00000149260	CAPN5	calpain 5 [Source:HGNC Symbol;Acc:HGNC:1482]	0.6447	9.411e-06	7.319e-05	452	462.6	467.1	332.3	262.7	269.6	232.1	220.9	251.4	195.4	213.8	251.7
	ENSG00000203667	COX20	COX20, cytochrome c oxidase assembly factor [Source:HGNC Symbol;Acc:HGNC:26970]	0.6444	2.371e-07	4.031e-06	1743	1610	1493	1090	942.1	1027	1098	1029	1144	1207	996.1	1084
	ENSG00000166436	TRIM66	tripartite motif containing 66 [Source:HGNC Symbol;Acc:HGNC:29005]	0.6436	1.243e-05	9.237e-05	360.3	370.3	431.3	226.3	242.5	259.1	245.1	242.9	209.3	179.2	261.8	265.8
	ENSG00000145703	IQGAP2	IQ motif containing GTPase activating protein 2 [Source:HGNC Symbol;Acc:HGNC:6111]	0.6436	3.4e-05	0.0002083	532.2	503.5	607.6	289.9	343.6	400.1	459.9	407.3	455.2	436.8	422.6	414
	ENSG00000023839	ABCC2	ATP binding cassette subfamily C member 2 [Source:HGNC Symbol;Acc:HGNC:53]	0.6433	1.227e-08	4.475e-07	20900	19000	18960	12280	12760	12310	14020	13800	13550	12620	13490	13800
	ENSG00000166224	SGPL1	sphingosine-1-phosphate lyase 1 [Source:HGNC Symbol;Acc:HGNC:10817]	0.6431	1.896e-08	6.103e-07	3384	2981	3060	1929	2062	1983	1920	1886	2016	1998	1903	2011
	ENSG00000082068	WDR70	WD repeat domain 70 [Source:HGNC Symbol;Acc:HGNC:25495]	0.642	1.264e-06	1.476e-05	731.1	632.6	624.2	415.1	423.3	413.4	479.4	472.2	497.3	514.3	453.6	468.4
	ENSG00000145730	PAM	peptidylglycine alpha-amidating monooxygenase [Source:HGNC Symbol;Acc:HGNC:8596]	0.6412	1.181e-08	4.358e-07	1718	1628	1677	1062	1058	1063	825.4	904.7	1112	986.3	808.3	950
	ENSG00000110422	HIPK3	homeodomain interacting protein kinase 3 [Source:HGNC Symbol;Acc:HGNC:4915]	0.6411	6.46e-08	1.469e-06	2230	1899	2006	1257	1349	1285	1327	1255	1369	1489	1251	1356
	ENSG00000054654	SYNE2	spectrin repeat containing nuclear envelope protein 2 [Source:HGNC Symbol;Acc:HGNC:17084]	0.6395	7.495e-05	0.0003944	1377	1024	1331	652.1	777	935.4	743	651.3	714.8	689	696.4	768
	ENSG00000100342	APOL1	apolipoprotein L1 [Source:HGNC Symbol;Acc:HGNC:618]	0.6389	0.0001766	0.0007918	552	498.3	529.1	246.6	347	402	229.9	264.9	318.1	281	245.8	356.2
	ENSG00000087842	PIR	pirin [Source:HGNC Symbol;Acc:HGNC:30048]	0.6385	3.519e-08	9.663e-07	2282	2059	1977	1358	1324	1330	1307	1303	1483	1486	1303	1411
	ENSG00000155465	SLC7A7	solute carrier family 7 member 7 [Source:HGNC Symbol;Acc:HGNC:11065]	0.6381	2.043e-05	0.0001377	2141	1480	1631	1178	1143	1013	2065	1869	1604	2186	1808	1405
	ENSG00000249242	TMEM150C	transmembrane protein 150C [Source:HGNC Symbol;Acc:HGNC:37263]	0.6379	0.0005103	0.001871	99.98	104.9	88.18	56.83	65.12	54.29	43.39	51.31	40.22	50.44	55.95	59.92
	ENSG00000116285	ERRFI1	ERBB receptor feedback inhibitor 1 [Source:HGNC Symbol;Acc:HGNC:18185]	0.6373	1.586e-07	3.002e-06	3854	3268	3270	2333	2075	2201	2357	2320	2379	2671	2286	2407
	ENSG00000109436	TBC1D9	TBC1 domain family member 9 [Source:HGNC Symbol;Acc:HGNC:21710]	0.6371	6.707e-07	8.871e-06	710.2	711.3	750.8	492.2	440.2	442	482.7	524.6	527.4	584.5	493.6	503.3
	ENSG00000160094	ZNF362	zinc finger protein 362 [Source:HGNC Symbol;Acc:HGNC:18079]	0.6362	1.484e-05	0.0001061	358.2	390.2	451.4	245.6	262.7	248.6	220.2	224.1	211.2	173.8	262.8	229.9
	ENSG00000205177	C11orf91	chromosome 11 open reading frame 91 [Source:HGNC Symbol;Acc:HGNC:34444]	0.6361	0.009592	0.02183	30.2	14.69	19.21	11.56	8.983	9.525	11.93	10.47	12.8	25.22	11.99	15.25
	ENSG00000197461	PDGFA	platelet derived growth factor subunit A [Source:HGNC Symbol;Acc:HGNC:8799]	0.636	1.604e-06	1.795e-05	747.7	774.2	792.7	451.7	468.2	545.8	430.6	451.3	469.8	416.1	463.6	517.5
	ENSG00000151176	PLBD2	phospholipase B domain containing 2 [Source:HGNC Symbol;Acc:HGNC:27283]	0.6357	4.317e-09	2.135e-07	3342	3165	3348	2074	2115	2091	2081	2105	1912	1888	1933	2124
	ENSG00000111674	ENO2	enolase 2 [Source:HGNC Symbol;Acc:HGNC:3353]	0.6356	1.49e-08	5.109e-07	3532	3775	3453	2378	2298	2180	2389	2320	2358	1947	2395	2408
	ENSG00000180875	GREM2	gremlin 2, DAN family BMP antagonist [Source:HGNC Symbol;Acc:HGNC:17655]	0.6353	0.003724	0.009832	66.65	48.26	58.49	34.67	24.7	40.01	11.93	10.47	28.34	21.62	14.99	14.16
	ENSG00000188997	KCTD21	potassium channel tetramerization domain containing 21 [Source:HGNC Symbol;Acc:HGNC:27452]	0.6343	4.243e-06	3.909e-05	421.8	397.6	444.4	250.4	274	273.4	277.7	320.4	310.8	278.3	313.7	278.9
	ENSG00000189157	FAM47E	family with sequence similarity 47 member E [Source:HGNC Symbol;Acc:HGNC:34343]	0.6341	0.004705	0.01196	22.91	18.88	17.46	9.632	7.86	9.525	11.93	8.377	9.141	6.305	14.99	7.626
	ENSG00000165185	KIAA1958	KIAA1958 [Source:HGNC Symbol;Acc:HGNC:23427]	0.634	1.104e-05	8.378e-05	338.5	326.3	379.8	216.7	210	230.5	207.2	212.6	250.5	220.7	252.8	241.9
	ENSG00000141665	FBXO15	F-box protein 15 [Source:HGNC Symbol;Acc:HGNC:13617]	0.634	0.002229	0.006394	51.03	53.5	49.76	24.08	34.81	29.53	30.37	20.94	16.45	18.91	21.98	25.06
	ENSG00000170464	DNAJC18	DnaJ heat shock protein family (Hsp40) member C18 [Source:HGNC Symbol;Acc:HGNC:28429]	0.6336	8.107e-06	6.501e-05	311.4	297.9	302.1	185.9	199.9	186.7	175.7	160.2	208.4	172	154.9	162.3
	ENSG00000198740	ZNF652	zinc finger protein 652 [Source:HGNC Symbol;Acc:HGNC:29147]	0.6336	2.255e-05	0.0001487	503	423.8	415.6	302.4	245.9	296.2	307	262.8	286.1	314.3	308.7	297.4
	ENSG00000141664	ZCCHC2	zinc finger CCHC-type containing 2 [Source:HGNC Symbol;Acc:HGNC:22916]	0.6332	1.745e-06	1.916e-05	644.6	557	571	365	386.3	371.5	333	432.5	426	351.3	358.7	380.2
	ENSG00000162645	GBP2	guanylate binding protein 2 [Source:HGNC Symbol;Acc:HGNC:4183]	0.6331	0.000556	0.002009	125	101.8	115.2	59.72	78.6	70.49	92.19	95.29	87.75	99.08	99.91	91.51
	ENSG00000135482	ZC3H10	zinc finger CCCH-type containing 10 [Source:HGNC Symbol;Acc:HGNC:25893]	0.633	7.826e-06	6.331e-05	336.4	316.8	324.8	214.8	207.7	192.4	172.5	185.3	180.1	171.1	192.8	198.3
	ENSG00000176809	LRRC37A3	leucine rich repeat containing 37 member A3 [Source:HGNC Symbol;Acc:HGNC:32427]	0.633	0.001166	0.00372	67.69	75.53	66.35	40.45	47.16	36.2	50.98	42.93	25.59	30.62	30.97	31.59
	ENSG00000167074	TEF	TEF, PAR bZIP transcription factor [Source:HGNC Symbol;Acc:HGNC:11722]	0.6321	0.0005371	0.001953	127.1	102.8	106.5	60.68	68.49	75.25	68.33	64.92	73.13	45.03	60.95	70.81
	ENSG00000011028	MRC2	mannose receptor C type 2 [Source:HGNC Symbol;Acc:HGNC:16875]	0.6318	2.504e-06	2.558e-05	3272	4218	4166	2498	2669	2289	2075	1995	1624	1377	1950	1727
	ENSG00000205309	NT5M	5',3'-nucleotidase, mitochondrial [Source:HGNC Symbol;Acc:HGNC:15769]	0.6317	0.0001842	0.0008196	226	258.1	280.2	168.6	181.9	130.5	149.7	162.3	138	101.8	175.8	120.9
	ENSG00000125148	MT2A	metallothionein 2A [Source:HGNC Symbol;Acc:HGNC:7406]	0.6315	3.524e-05	0.0002139	3353	4414	3957	2908	2551	2039	2054	1932	1363	1355	2001	1581
	ENSG00000115165	CYTIP	cytohesin 1 interacting protein [Source:HGNC Symbol;Acc:HGNC:9506]	0.6315	0.007619	0.01792	4.166	13.64	9.603	1.926	2.246	2.858	1.085	4.188	0.9141	2.702	0.9991	6.536
	ENSG00000164506	STXBP5	syntaxin binding protein 5 [Source:HGNC Symbol;Acc:HGNC:19665]	0.6314	4.173e-07	6.138e-06	780	761.6	846.8	504.7	503	511.5	501.1	522.5	590.5	577.3	470.6	549.1
	ENSG00000054277	OPN3	opsin 3 [Source:HGNC Symbol;Acc:HGNC:14007]	0.6309	2.703e-08	7.916e-07	1809	1785	1754	1071	1154	1189	1051	1117	1421	1301	1069	1299
	ENSG00000106799	TGFBR1	transforming growth factor beta receptor 1 [Source:HGNC Symbol;Acc:HGNC:11772]	0.6301	1.519e-06	1.718e-05	2288	1963	1736	1310	1309	1203	1287	1332	1299	1468	1265	1339
	ENSG00000204580	DDR1	discoidin domain receptor tyrosine kinase 1 [Source:HGNC Symbol;Acc:HGNC:2730]	0.6294	3.134e-07	4.944e-06	2278	2507	2726	1566	1506	1733	1784	1773	1371	1566	1673	1551
	ENSG00000187231	SESTD1	SEC14 and spectrin domain containing 1 [Source:HGNC Symbol;Acc:HGNC:18379]	0.629	3.841e-06	3.606e-05	863.3	716.5	840.7	496	480.6	563.9	633.4	592.7	670.9	688.1	535.5	637.3
	ENSG00000184619	KRBA2	KRAB-A domain containing 2 [Source:HGNC Symbol;Acc:HGNC:26989]	0.6286	0.001213	0.003844	115.6	103.9	126.6	58.75	89.83	64.77	72.67	73.3	53.93	71.15	61.94	55.56
	ENSG00000241489	AC244197.3		0.6284	1.489e-08	5.109e-07	4707	4168	4404	2870	2873	2763	3025	3099	3104	3115	2889	2730
	ENSG00000196421	C20orf204	chromosome 20 open reading frame 204 [Source:HGNC Symbol;Acc:HGNC:27655]	0.6282	0.009948	0.02249	48.95	55.6	27.94	21.19	25.83	26.67	24.95	20.94	24.68	13.51	25.98	28.32
	ENSG00000143079	CTTNBP2NL	CTTNBP2 N-terminal like [Source:HGNC Symbol;Acc:HGNC:25330]	0.6281	4.996e-07	7.081e-06	779	720.7	728.1	453.6	477.2	487.7	442.5	489	511	559.3	478.6	533.8
	ENSG00000120727	PAIP2	poly(A) binding protein interacting protein 2 [Source:HGNC Symbol;Acc:HGNC:17970]	0.6278	9.461e-08	2.018e-06	2314	2212	2032	1421	1300	1473	1450	1516	1526	1795	1493	1560
	ENSG00000115594	IL1R1	interleukin 1 receptor type 1 [Source:HGNC Symbol;Acc:HGNC:5993]	0.6277	2.422e-07	4.082e-06	1856	1583	1564	1047	1110	1042	1354	1240	1296	1354	1172	1184
	ENSG00000128567	PODXL	podocalyxin like [Source:HGNC Symbol;Acc:HGNC:9171]	0.6275	2.359e-07	4.015e-06	2866	2603	3219	1837	1799	1932	1958	2038	2141	2075	2129	1819
	ENSG00000135845	PIGC	phosphatidylinositol glycan anchor biosynthesis class C [Source:HGNC Symbol;Acc:HGNC:8960]	0.6274	3.304e-07	5.13e-06	1065	929.5	1020	642.4	624.3	657.2	721.3	693.2	698.4	851.2	664.4	723.4
	ENSG00000151694	ADAM17	ADAM metallopeptidase domain 17 [Source:HGNC Symbol;Acc:HGNC:195]	0.6273	1.135e-07	2.341e-06	2939	2507	2488	1622	1730	1729	1850	1744	1857	1933	1727	1815
	ENSG00000146858	ZC3HAV1L	zinc finger CCCH-type containing, antiviral 1 like [Source:HGNC Symbol;Acc:HGNC:22423]	0.6269	8.268e-05	0.0004259	410.3	307.4	385	215.7	265	219.1	213.7	244	241.3	208.1	287.7	202.6
	ENSG00000030582	GRN	granulin precursor [Source:HGNC Symbol;Acc:HGNC:4601]	0.6268	7.072e-07	9.255e-06	5171	6407	6591	3976	3846	3840	3879	3448	2784	2435	3479	3224
	ENSG00000176907	TCIM	transcriptional and immune response regulator [Source:HGNC Symbol;Acc:HGNC:1357]	0.6254	6.147e-08	1.412e-06	3840	3466	3362	2154	2421	2273	1951	2081	2360	2293	2253	2429
	ENSG00000204308	RNF5	ring finger protein 5 [Source:HGNC Symbol;Acc:HGNC:10068]	0.6251	1.724e-07	3.188e-06	1126	1034	1060	687.7	659.1	711.5	748.4	721.5	690.1	737.7	706.4	751.7
	ENSG00000067113	PLPP1	phospholipid phosphatase 1 [Source:HGNC Symbol;Acc:HGNC:9228]	0.6251	2.964e-06	2.947e-05	761.3	642	716.8	437.3	425.6	488.6	514.1	525.7	532.9	547.6	483.6	471.7
	ENSG00000279406	AL359183.1		0.6244	0.002977	0.008161	74.98	75.53	56.75	47.19	31.44	42.86	56.4	38.74	31.08	60.35	54.95	51.2
	ENSG00000175215	CTDSP2	CTD small phosphatase 2 [Source:HGNC Symbol;Acc:HGNC:17077]	0.6243	2.436e-08	7.339e-07	1936	1760	1842	1182	1158	1212	1084	1176	1261	1089	1109	1183
	ENSG00000126005	MMP24OS	MMP24 opposite strand [Source:HGNC Symbol;Acc:HGNC:44421]	0.6241	1.564e-06	1.757e-05	1241	1534	1521	909.2	874.7	969.7	937.1	881.7	648.1	722.4	910.2	879.2
	ENSG00000127995	CASD1	CAS1 domain containing 1 [Source:HGNC Symbol;Acc:HGNC:16014]	0.624	3.133e-07	4.944e-06	1110	1132	1063	750.3	716.4	649.6	646.4	694.2	832.7	781.8	676.4	735.4
	ENSG00000063180	CA11	carbonic anhydrase 11 [Source:HGNC Symbol;Acc:HGNC:1370]	0.624	8.13e-05	0.0004203	164.5	187.8	182.5	110.8	116.8	106.7	139.9	99.48	115.2	101.8	86.92	135.1
	ENSG00000126217	MCF2L	MCF.2 cell line derived transforming sequence like [Source:HGNC Symbol;Acc:HGNC:14576]	0.624	0.003539	0.009414	48.95	60.85	78.57	38.53	33.69	39.05	45.56	37.7	24.68	31.52	45.96	33.77
	ENSG00000175938	ORAI3	ORAI calcium release-activated calcium modulator 3 [Source:HGNC Symbol;Acc:HGNC:28185]	0.6239	3.407e-07	5.237e-06	834.2	797.3	812.8	497.9	523.2	541	446.9	488	422.3	427.8	476.6	544.7
	ENSG00000171448	ZBTB26	zinc finger and BTB domain containing 26 [Source:HGNC Symbol;Acc:HGNC:23383]	0.6239	7.68e-05	0.0004025	372.8	387.1	364.9	188.8	261.6	263.8	209.3	234.6	289.8	225.2	221.8	269.1
	ENSG00000185551	NR2F2	nuclear receptor subfamily 2 group F member 2 [Source:HGNC Symbol;Acc:HGNC:7976]	0.6238	7.173e-08	1.6e-06	1514	1398	1439	936.2	883.7	967.8	1087	1020	946.1	1096	1005	916.2
	ENSG00000114127	XRN1	5'-3' exoribonuclease 1 [Source:HGNC Symbol;Acc:HGNC:30654]	0.6235	4.872e-06	4.35e-05	820.6	638.9	758.7	457.5	477.2	482.9	445.8	440.8	489	486.4	456.6	499
	ENSG00000198408	MGEA5	meningioma expressed antigen 5 (hyaluronidase) [Source:HGNC Symbol;Acc:HGNC:7056]	0.6233	3.911e-09	1.977e-07	4363	4197	4280	2775	2736	2743	2592	2625	2914	2706	2739	2899
	ENSG00000166135	HIF1AN	hypoxia inducible factor 1 alpha subunit inhibitor [Source:HGNC Symbol;Acc:HGNC:17113]	0.6233	1.344e-08	4.801e-07	2995	2715	2721	1792	1829	1795	1830	1764	1894	1875	1762	1851
	ENSG00000198732	SMOC1	SPARC related modular calcium binding 1 [Source:HGNC Symbol;Acc:HGNC:20318]	0.6228	1.563e-06	1.757e-05	956	852.9	847.7	573.1	613.1	515.3	587.9	586.4	603.3	563.8	601.5	583.9
	ENSG00000138193	PLCE1	phospholipase C epsilon 1 [Source:HGNC Symbol;Acc:HGNC:17175]	0.6227	3.216e-07	5.04e-06	1460	1464	1280	839.9	927.5	928.7	1015	1014	1012	1041	947.2	907.5
	ENSG00000105825	TFPI2	tissue factor pathway inhibitor 2 [Source:HGNC Symbol;Acc:HGNC:11761]	0.6225	3.641e-05	0.0002201	5863	6037	7319	3626	3719	5022	4337	4292	4322	5102	4622	4951
	ENSG00000141510	TP53	tumor protein p53 [Source:HGNC Symbol;Acc:HGNC:11998]	0.6224	6.943e-08	1.554e-06	3491	3577	4015	2303	2330	2498	2126	2283	2441	1913	2235	2428
	ENSG00000180425	C11orf71	chromosome 11 open reading frame 71 [Source:HGNC Symbol;Acc:HGNC:25937]	0.622	0.0003367	0.001336	134.3	114.3	144.9	76.09	81.97	85.73	81.35	79.58	69.47	83.76	78.93	86.06
	ENSG00000197860	SGTB	small glutamine rich tetratricopeptide repeat containing beta [Source:HGNC Symbol;Acc:HGNC:23567]	0.6216	4.32e-07	6.307e-06	927.9	838.2	869.5	574	579.4	535.3	525	545.5	651.8	633.2	491.6	617.7
	ENSG00000118515	SGK1	serum/glucocorticoid regulated kinase 1 [Source:HGNC Symbol;Acc:HGNC:10810]	0.6215	6.032e-05	0.0003292	687.3	545.5	540.4	420.9	394.1	317.2	583.5	568.6	450.6	580	520.5	384.6
	ENSG00000137845	ADAM10	ADAM metallopeptidase domain 10 [Source:HGNC Symbol;Acc:HGNC:188]	0.6214	1e-07	2.12e-06	6570	5680	5756	3801	3685	4104	3856	3820	4539	4895	3845	4148
	ENSG00000162869	PPP1R21	protein phosphatase 1 regulatory subunit 21 [Source:HGNC Symbol;Acc:HGNC:30595]	0.6213	1.628e-06	1.814e-05	841.5	834	753.4	518.2	562.5	475.3	476.2	529.8	596.9	548.5	501.6	537.1
	ENSG00000186814	ZSCAN30	zinc finger and SCAN domain containing 30 [Source:HGNC Symbol;Acc:HGNC:33517]	0.6213	0.0003287	0.001307	126	131.1	110	70.31	77.48	78.11	68.33	56.54	107.9	55.84	69.94	72.99
	ENSG00000196932	TMEM26	transmembrane protein 26 [Source:HGNC Symbol;Acc:HGNC:28550]	0.6209	0.005304	NA	8.331	7.343	9.603	0.9632	1.123	3.81	5.423	2.094	3.656	3.603	1.998	2.179
	ENSG00000165923	AGBL2	ATP/GTP binding protein like 2 [Source:HGNC Symbol;Acc:HGNC:26296]	0.6208	0.0005334	0.001944	107.3	118.5	132.7	69.35	84.21	68.58	60.74	81.67	79.53	55.84	80.93	80.62
	ENSG00000101290	CDS2	CDP-diacylglycerol synthase 2 [Source:HGNC Symbol;Acc:HGNC:1801]	0.6205	2.074e-07	3.636e-06	4041	3385	3784	2442	2233	2540	2315	2455	2433	2591	2474	2365
	ENSG00000174373	RALGAPA1	Ral GTPase activating protein catalytic alpha subunit 1 [Source:HGNC Symbol;Acc:HGNC:17770]	0.6198	9.677e-07	1.189e-05	622.8	570.7	599.8	384.3	378.4	383.9	402.4	374.9	403.1	379.2	408.6	385.7
	ENSG00000240849	TMEM189	transmembrane protein 189 [Source:HGNC Symbol;Acc:HGNC:16735]	0.6195	4.804e-07	6.851e-06	1392	1268	1535	864.9	905	929.7	1013	992.7	821.8	902.5	1030	886.8
	ENSG00000196588	MKL1	megakaryoblastic leukemia (translocation) 1 [Source:HGNC Symbol;Acc:HGNC:14334]	0.6193	5.765e-07	7.908e-06	1430	1658	1763	1042	1072	1010	1060	1066	825.4	832.2	1122	934.7
	ENSG00000072121	ZFYVE26	zinc finger FYVE-type containing 26 [Source:HGNC Symbol;Acc:HGNC:20761]	0.6193	3.458e-06	3.329e-05	971.6	787.8	913.2	532.6	617.6	566.8	597.6	533	564.9	537.7	571.5	578.5
	ENSG00000142459	EVI5L	ecotropic viral integration site 5 like [Source:HGNC Symbol;Acc:HGNC:30464]	0.619	0.000676	0.002366	121.8	164.7	179	103.1	97.69	90.49	88.94	112	62.16	59.45	77.93	75.17
	ENSG00000196937	FAM3C	family with sequence similarity 3 member C [Source:HGNC Symbol;Acc:HGNC:18664]	0.6183	1.859e-06	2.011e-05	809.2	680.8	766.5	464.2	476.1	506.7	459.9	468.1	542.1	540.4	439.6	507.7
	ENSG00000135002	RFK	riboflavin kinase [Source:HGNC Symbol;Acc:HGNC:30324]	0.6182	4.659e-08	1.164e-06	2720	2366	2446	1660	1565	1628	1507	1504	1777	1821	1504	1686
	ENSG00000164951	PDP1	pyruvate dehyrogenase phosphatase catalytic subunit 1 [Source:HGNC Symbol;Acc:HGNC:9279]	0.6177	2.738e-06	2.761e-05	474.9	492	526.4	310.1	315.5	329.6	256	251.3	304.4	276.5	259.8	308.3
	ENSG00000061455	PRDM6	PR/SET domain 6 [Source:HGNC Symbol;Acc:HGNC:9350]	0.6176	0.006351	0.01535	22.91	16.78	22.7	10.59	7.86	11.43	5.423	3.141	13.71	14.41	6.994	15.25
	ENSG00000187109	NAP1L1	nucleosome assembly protein 1 like 1 [Source:HGNC Symbol;Acc:HGNC:7637]	0.6175	1.419e-08	4.964e-07	24540	23240	22690	15020	15020	15490	14340	14860	17220	16130	14380	15870
	ENSG00000107796	ACTA2	actin, alpha 2, smooth muscle, aorta [Source:HGNC Symbol;Acc:HGNC:130]	0.6161	8.976e-06	7.045e-05	688.4	708.1	607.6	376.6	437.9	470.5	363.4	402.1	397.6	411.6	413.6	442.3
	ENSG00000132535	DLG4	discs large MAGUK scaffold protein 4 [Source:HGNC Symbol;Acc:HGNC:2903]	0.6156	5.166e-05	0.0002914	503	678.7	626.8	412.2	409.8	340.1	312.4	349.7	311.7	218	347.7	336.6
	ENSG00000134755	DSC2	desmocollin 2 [Source:HGNC Symbol;Acc:HGNC:3036]	0.6156	0.0002158	0.0009291	263.5	226.6	206.9	127.1	144.8	167.6	186.6	210.5	194.7	212.6	176.8	197.2
	ENSG00000148677	ANKRD1	ankyrin repeat domain 1 [Source:HGNC Symbol;Acc:HGNC:15819]	0.6151	0.0002122	0.0009155	703	596.9	762.2	379.5	389.6	554.4	451.2	461.8	483.6	646.7	564.5	602.4
	ENSG00000163638	ADAMTS9	ADAM metallopeptidase with thrombospondin type 1 motif 9 [Source:HGNC Symbol;Acc:HGNC:13202]	0.6146	3.854e-06	3.606e-05	758.2	647.3	626	414.2	451.4	439.1	523.9	488	395.8	487.3	443.6	380.2
	ENSG00000161860	SYCE2	synaptonemal complex central element protein 2 [Source:HGNC Symbol;Acc:HGNC:27411]	0.6136	0.009131	0.02095	29.16	17.83	17.46	11.56	10.11	9.525	11.93	7.33	8.227	6.305	10.99	15.25
	ENSG00000165699	TSC1	TSC complex subunit 1 [Source:HGNC Symbol;Acc:HGNC:12362]	0.6123	2.959e-07	4.746e-06	1127	1079	1116	660.7	755.7	729.6	700.7	730.9	772.4	697.1	732.3	783.3
	ENSG00000181929	PRKAG1	protein kinase AMP-activated non-catalytic subunit gamma 1 [Source:HGNC Symbol;Acc:HGNC:9385]	0.6122	4.91e-08	1.209e-06	2014	1772	1915	1218	1217	1252	1244	1293	1361	1523	1248	1323
	ENSG00000167550	RHEBL1	RHEB like 1 [Source:HGNC Symbol;Acc:HGNC:21166]	0.6119	0.001216	0.00385	68.73	70.29	78.57	39.49	48.28	43.82	41.22	42.93	39.31	32.42	40.96	37.04
	ENSG00000142303	ADAMTS10	ADAM metallopeptidase with thrombospondin type 1 motif 10 [Source:HGNC Symbol;Acc:HGNC:13201]	0.6114	0.001081	0.003487	568.6	1038	862.6	504.7	586.1	504.8	512	541.4	290.7	227.9	521.5	433.6
	ENSG00000070778	PTPN21	protein tyrosine phosphatase, non-receptor type 21 [Source:HGNC Symbol;Acc:HGNC:9651]	0.6111	4.237e-06	3.907e-05	721.7	719.7	839.9	460.4	536.7	477.2	482.7	451.3	518.3	484.6	473.6	427.1
	ENSG00000099139	PCSK5	proprotein convertase subtilisin/kexin type 5 [Source:HGNC Symbol;Acc:HGNC:8747]	0.6109	0.001984	0.005806	115.6	101.8	75.08	58.75	64	56.2	172.5	165.4	103.3	141.4	164.9	131.8
	ENSG00000149115	TNKS1BP1	tankyrase 1 binding protein 1 [Source:HGNC Symbol;Acc:HGNC:19081]	0.6108	1.666e-06	1.843e-05	2779	3439	3578	2052	2240	2064	2131	2111	1699	1673	2047	1824
	ENSG00000164976	MYORG	myogenesis regulating glycosidase (putative) [Source:HGNC Symbol;Acc:HGNC:19918]	0.6106	6.321e-06	5.339e-05	862.3	798.3	819.8	457.5	546.8	596.3	579.2	542.4	574.1	580	595.5	591.6
	ENSG00000184371	CSF1	colony stimulating factor 1 [Source:HGNC Symbol;Acc:HGNC:2432]	0.6105	2.963e-06	2.947e-05	1483	1714	1421	1032	1079	879.2	737.6	730.9	701.1	579.1	718.4	732.1
	ENSG00000110013	SIAE	sialic acid acetylesterase [Source:HGNC Symbol;Acc:HGNC:18187]	0.6104	3.266e-07	5.106e-06	1019	919	935.9	609.7	629.9	616.3	480.5	511	544.8	569.2	486.6	577.4
	ENSG00000072954	TMEM38A	transmembrane protein 38A [Source:HGNC Symbol;Acc:HGNC:28462]	0.6104	0.001341	0.004175	96.85	73.43	79.45	54.9	46.04	50.48	56.4	59.69	51.19	47.74	55.95	67.54
	ENSG00000125848	FLRT3	fibronectin leucine rich transmembrane protein 3 [Source:HGNC Symbol;Acc:HGNC:3762]	0.6104	0.003483	0.009302	395.7	305.3	445.2	170.5	238	326.7	254.9	323.6	272.4	358.5	267.8	313.8
	ENSG00000145348	TBCK	TBC1 domain containing kinase [Source:HGNC Symbol;Acc:HGNC:28261]	0.6092	4.026e-06	3.744e-05	493.6	443.8	472.3	301.5	289.7	314.3	322.1	296.3	314.4	297.2	278.8	264.7
	ENSG00000145358	DDIT4L	DNA damage inducible transcript 4 like [Source:HGNC Symbol;Acc:HGNC:30555]	0.6091	0.006745	0.01615	122.9	90.22	117	65.49	44.91	92.4	71.59	59.69	86.84	83.76	70.94	89.33
	ENSG00000130529	TRPM4	transient receptor potential cation channel subfamily M member 4 [Source:HGNC Symbol;Acc:HGNC:17993]	0.6089	9.242e-05	0.0004656	413.4	543.4	564	344.8	347	289.6	368.8	389.5	266.9	263.9	391.7	307.2
	ENSG00000132821	VSTM2L	V-set and transmembrane domain containing 2 like [Source:HGNC Symbol;Acc:HGNC:16096]	0.6085	0.001016	0.003309	109.3	112.2	146.7	78.02	85.34	67.63	102	90.05	63.99	57.64	95.91	63.19
	ENSG00000005483	KMT2E	lysine methyltransferase 2E [Source:HGNC Symbol;Acc:HGNC:18541]	0.608	1.445e-07	2.794e-06	1691	1561	1688	990.1	1133	1083	1026	1088	1276	1120	1118	1214
	ENSG00000158290	CUL4B	cullin 4B [Source:HGNC Symbol;Acc:HGNC:2555]	0.6079	5.329e-08	1.276e-06	3801	3450	3283	2355	2257	2229	1937	2032	2363	2347	1948	2380
	ENSG00000054356	PTPRN	protein tyrosine phosphatase, receptor type N [Source:HGNC Symbol;Acc:HGNC:9676]	0.6079	0.006983	0.01664	23.95	35.67	26.19	14.45	17.97	13.34	6.508	6.283	11.88	7.206	10.99	8.715
	ENSG00000170214	ADRA1B	adrenoceptor alpha 1B [Source:HGNC Symbol;Acc:HGNC:278]	0.6078	1.218e-05	9.068e-05	371.8	373.5	407.7	226.3	252.6	261.9	320	321.5	254.1	258.5	284.7	238.6
	ENSG00000266076	AC004805.1		0.6074	7.564e-05	0.0003975	176	179.4	171.1	108.8	110	113.4	92.19	104.7	112.4	100.9	100.9	98.05
	ENSG00000170537	TMC7	transmembrane channel like 7 [Source:HGNC Symbol;Acc:HGNC:23000]	0.6073	9.698e-05	0.000484	320.8	250.7	270.6	197.4	175.2	164.8	215.8	215.7	246.8	245.9	239.8	248.4
	ENSG00000187134	AKR1C1	aldo-keto reductase family 1 member C1 [Source:HGNC Symbol;Acc:HGNC:384]	0.607	8.753e-07	1.098e-05	14840	11870	11990	8455	8058	8658	12310	10790	11340	12840	10540	11040
	ENSG00000179912	R3HDM2	R3H domain containing 2 [Source:HGNC Symbol;Acc:HGNC:29167]	0.6064	1.18e-07	2.394e-06	1415	1304	1415	881.3	936.4	866.8	927.4	992.7	956.1	914.2	982.1	964.1
	ENSG00000157343	ARMC12	armadillo repeat containing 12 [Source:HGNC Symbol;Acc:HGNC:21099]	0.6063	0.006876	0.01642	31.24	38.82	25.32	16.37	20.21	15.24	14.1	15.71	17.37	11.71	12.99	16.34
	ENSG00000171843	MLLT3	MLLT3, super elongation complex subunit [Source:HGNC Symbol;Acc:HGNC:7136]	0.6061	1.617e-07	3.048e-06	1608	1391	1519	974.7	955.5	1002	1119	1185	1104	1224	1088	1102
	ENSG00000112304	ACOT13	acyl-CoA thioesterase 13 [Source:HGNC Symbol;Acc:HGNC:20999]	0.6056	1.508e-06	1.708e-05	1744	1381	1453	986.3	960	1024	1161	1070	1133	1249	1071	1074
	ENSG00000055609	KMT2C	lysine methyltransferase 2C [Source:HGNC Symbol;Acc:HGNC:13726]	0.6054	5.496e-05	0.0003061	1215	1004	1434	691.5	834.3	849.7	879.6	769.6	810.8	881.8	837.3	787.6
	ENSG00000198846	TOX	thymocyte selection associated high mobility group box [Source:HGNC Symbol;Acc:HGNC:18988]	0.6052	0.002743	0.007628	45.82	60.85	54.13	31.78	31.44	31.43	11.93	13.61	13.71	10.81	19.98	20.7
	ENSG00000258830	AC137834.1		0.6051	8.524e-07	1.076e-05	763.4	688.2	760.4	474.8	478.3	479.1	541.2	516.2	485.4	489.1	513.5	505.5
	ENSG00000155304	HSPA13	heat shock protein family A (Hsp70) member 13 [Source:HGNC Symbol;Acc:HGNC:11375]	0.6049	9.213e-07	1.145e-05	1314	1099	1107	748.4	766.9	768.7	780.9	734	915	856.6	721.4	761.5
	ENSG00000134871	COL4A2	collagen type IV alpha 2 chain [Source:HGNC Symbol;Acc:HGNC:2203]	0.6047	5.33e-07	7.454e-06	5722	6934	6825	3966	4387	4345	3624	3421	2491	2953	3564	2982
	ENSG00000162409	PRKAA2	protein kinase AMP-activated catalytic subunit alpha 2 [Source:HGNC Symbol;Acc:HGNC:9377]	0.6047	1.925e-06	2.065e-05	800.9	673.5	739.5	483.5	487.3	462.9	518.5	454.4	519.2	553.9	447.6	528.4
	ENSG00000082497	SERTAD4	SERTA domain containing 4 [Source:HGNC Symbol;Acc:HGNC:25236]	0.6045	0.004292	0.01107	127.1	95.46	135.3	75.13	52.77	94.3	75.93	60.73	101.5	81.96	62.94	64.28
	ENSG00000217128	FNIP1	folliculin interacting protein 1 [Source:HGNC Symbol;Acc:HGNC:29418]	0.6035	2.341e-05	0.0001528	1164	839.2	899.2	607.7	629.9	644.9	695.3	622	703.9	680	550.5	676.5
	ENSG00000167552	TUBA1A	tubulin alpha 1a [Source:HGNC Symbol;Acc:HGNC:20766]	0.603	1.352e-08	4.817e-07	5110	4727	5013	3254	3135	3294	3563	3250	3418	3829	3212	3170
	ENSG00000144847	IGSF11	immunoglobulin superfamily member 11 [Source:HGNC Symbol;Acc:HGNC:16669]	0.6026	5.473e-05	0.0003049	319.7	256	274.1	172.4	188.6	183.8	329.7	352.9	274.2	383.7	344.7	225.5
	ENSG00000166033	HTRA1	HtrA serine peptidase 1 [Source:HGNC Symbol;Acc:HGNC:9476]	0.6025	4.151e-07	6.112e-06	1364	1252	1439	874.5	833.1	929.7	873.1	913.1	893.1	925	808.3	958.7
	ENSG00000066427	ATXN3	ataxin 3 [Source:HGNC Symbol;Acc:HGNC:7106]	0.6023	3.024e-06	2.991e-05	659.2	647.3	681.8	390.1	431.2	467.7	425.2	369.6	404	417	413.6	384.6
	ENSG00000185716	C16orf52	chromosome 16 open reading frame 52 [Source:HGNC Symbol;Acc:HGNC:27087]	0.6023	3.477e-06	3.342e-05	578	577	595.4	381.4	343.6	406.7	364.4	400	432.4	376.5	368.7	434.7
	ENSG00000187838	PLSCR3	phospholipid scramblase 3 [Source:HGNC Symbol;Acc:HGNC:16495]	0.6023	5.228e-06	4.593e-05	809.2	1013	974.3	580.8	641.1	597.2	619.3	670.2	500.9	507.1	694.4	634
	ENSG00000137693	YAP1	Yes associated protein 1 [Source:HGNC Symbol;Acc:HGNC:16262]	0.6022	5.202e-08	1.259e-06	3349	3011	2949	2098	1962	2008	1857	1859	2176	2145	1897	1986
	ENSG00000128881	TTBK2	tau tubulin kinase 2 [Source:HGNC Symbol;Acc:HGNC:19141]	0.6021	3.293e-05	0.000203	382.2	334.6	346.6	243.7	241.4	200	232.1	213.6	255	194.5	201.8	244
	ENSG00000185112	FAM43A	family with sequence similarity 43 member A [Source:HGNC Symbol;Acc:HGNC:26888]	0.6018	0.002709	0.007547	64.57	62.94	77.7	39.49	34.81	49.53	20.61	20.94	20.11	11.71	18.98	27.24
	ENSG00000109787	KLF3	Kruppel like factor 3 [Source:HGNC Symbol;Acc:HGNC:16516]	0.6014	4.094e-07	6.054e-06	1193	1031	1118	709.8	727.6	737.3	747.3	788.5	826.3	781.8	718.4	755
	ENSG00000152223	EPG5	ectopic P-granules autophagy protein 5 homolog [Source:HGNC Symbol;Acc:HGNC:29331]	0.6013	1.636e-06	1.821e-05	849.8	717.6	807.6	502.8	518.8	521	585.7	483.8	532	517	498.6	499
	ENSG00000106665	CLIP2	CAP-Gly domain containing linker protein 2 [Source:HGNC Symbol;Acc:HGNC:2586]	0.601	7.089e-06	5.843e-05	975.8	1121	1264	692.5	789.4	710.6	935	896.3	619.8	689.9	862.2	680.9
	ENSG00000105519	CAPS	calcyphosine [Source:HGNC Symbol;Acc:HGNC:1487]	0.6009	0.003434	0.009215	62.49	96.51	69.84	42.38	49.41	47.63	47.72	42.93	31.08	30.62	53.95	66.45
	ENSG00000117748	RPA2	replication protein A2 [Source:HGNC Symbol;Acc:HGNC:10290]	0.6003	5.425e-08	1.292e-06	1902	1737	1734	1181	1134	1187	1156	1159	1227	1274	1079	1187
	ENSG00000137171	KLC4	kinesin light chain 4 [Source:HGNC Symbol;Acc:HGNC:21624]	0.6003	0.0002493	0.001046	260.4	271.7	354.5	173.4	187.5	210.5	215.8	218.8	161.8	162.1	191.8	197.2
	ENSG00000170961	HAS2	hyaluronan synthase 2 [Source:HGNC Symbol;Acc:HGNC:4819]	0.6001	0.006745	0.01615	108.3	72.38	71.59	62.6	53.9	38.1	35.79	40.84	45.7	44.13	31.97	31.59
	ENSG00000181218	HIST3H2A	histone cluster 3 H2A [Source:HGNC Symbol;Acc:HGNC:20507]	0.5998	0.007442	0.01757	66.65	68.19	91.67	50.08	30.32	57.15	49.89	37.7	28.34	30.62	40.96	43.58
	ENSG00000090554	FLT3LG	fms related tyrosine kinase 3 ligand [Source:HGNC Symbol;Acc:HGNC:3766]	0.5994	0.008606	0.0199	35.41	40.91	48.89	19.26	20.21	32.39	23.86	27.22	17.37	17.11	18.98	29.41
	ENSG00000073150	PANX2	pannexin 2 [Source:HGNC Symbol;Acc:HGNC:8600]	0.5993	0.001655	0.004973	143.7	187.8	213	113.7	140.4	95.25	159.4	131.9	83.18	91.87	135.9	77.35
	ENSG00000196470	SIAH1	siah E3 ubiquitin protein ligase 1 [Source:HGNC Symbol;Acc:HGNC:10857]	0.5992	9.847e-06	7.598e-05	587.4	515.1	535.2	331.3	335.7	393.4	355.8	335.1	417.7	360.3	357.7	360.6
	ENSG00000213759	UGT2B11	UDP glucuronosyltransferase family 2 member B11 [Source:HGNC Symbol;Acc:HGNC:12545]	0.5992	0.004784	NA	9.373	8.392	6.984	2.889	1.123	1.905	6.508	3.141	5.485	10.81	2.997	3.268
	ENSG00000144893	MED12L	mediator complex subunit 12 like [Source:HGNC Symbol;Acc:HGNC:16050]	0.5984	0.002203	0.006334	154.1	116.4	144.9	64.53	94.32	103.8	37.96	64.92	68.56	41.43	52.95	67.54
	ENSG00000065029	ZNF76	zinc finger protein 76 [Source:HGNC Symbol;Acc:HGNC:13149]	0.5983	1.873e-05	0.0001287	440.5	552.9	478.4	311.1	336.9	306.7	277.7	309.9	250.5	227	315.7	312.7
	ENSG00000126603	GLIS2	GLIS family zinc finger 2 [Source:HGNC Symbol;Acc:HGNC:29450]	0.5983	6.721e-05	0.0003615	1088	1545	1585	945.8	952.2	860.1	938.2	904.7	626.2	576.4	889.2	678.7
	ENSG00000031081	ARHGAP31	Rho GTPase activating protein 31 [Source:HGNC Symbol;Acc:HGNC:29216]	0.5981	0.0008146	0.002757	188.5	200.4	157.1	110.8	141.5	96.21	78.09	65.97	83.18	86.47	61.94	75.17
	ENSG00000099365	STX1B	syntaxin 1B [Source:HGNC Symbol;Acc:HGNC:18539]	0.5978	0.006783	0.01623	152	263.3	210.4	137.7	169.5	95.25	130.2	117.3	108.8	68.45	171.8	147.1
	ENSG00000158104	HPD	4-hydroxyphenylpyruvate dioxygenase [Source:HGNC Symbol;Acc:HGNC:5147]	0.5972	0.001441	0.004437	69.78	66.09	78.57	41.42	42.67	46.67	81.35	92.15	64.9	72.96	78.93	77.35
	ENSG00000115963	RND3	Rho family GTPase 3 [Source:HGNC Symbol;Acc:HGNC:671]	0.5969	2.626e-08	7.726e-07	2021	1877	1914	1248	1265	1286	1406	1579	1656	1765	1400	1384
	ENSG00000121064	SCPEP1	serine carboxypeptidase 1 [Source:HGNC Symbol;Acc:HGNC:29507]	0.5966	5.113e-07	7.209e-06	1824	1661	1571	1155	1009	1135	1047	1058	1038	1120	995.1	1143
	ENSG00000197816	CCDC180	coiled-coil domain containing 180 [Source:HGNC Symbol;Acc:HGNC:29303]	0.5963	0.0007956	0.002704	91.64	111.2	109.1	61.64	70.74	62.87	55.32	50.26	43.88	47.74	70.94	59.92
	ENSG00000176896	TCEANC	transcription elongation factor A N-terminal and central domain containing [Source:HGNC Symbol;Acc:HGNC:28277]	0.5961	0.008645	0.01997	43.74	36.72	46.27	18.3	21.33	33.34	36.88	29.32	31.08	33.33	36.97	30.5
	ENSG00000152894	PTPRK	protein tyrosine phosphatase, receptor type K [Source:HGNC Symbol;Acc:HGNC:9674]	0.5956	5.516e-06	4.793e-05	1519	1249	1532	856.2	916.2	1040	1029	1021	1104	1075	895.2	1056
	ENSG00000151414	NEK7	NIMA related kinase 7 [Source:HGNC Symbol;Acc:HGNC:13386]	0.5952	3.149e-07	4.963e-06	1462	1271	1297	904.4	868	862	814.6	817.8	969.9	979.1	862.2	916.2
	ENSG00000147421	HMBOX1	homeobox containing 1 [Source:HGNC Symbol;Acc:HGNC:26137]	0.5952	3.475e-05	0.0002115	313.5	279	337.9	204.2	192	204.8	195.2	215.7	178.2	164.8	208.8	208.1
	ENSG00000123066	MED13L	mediator complex subunit 13 like [Source:HGNC Symbol;Acc:HGNC:22962]	0.5951	1.189e-07	2.405e-06	2427	2181	2500	1478	1628	1553	1671	1697	1751	1842	1624	1550
	ENSG00000181004	BBS12	Bardet-Biedl syndrome 12 [Source:HGNC Symbol;Acc:HGNC:26648]	0.5951	0.0008608	0.002889	116.6	96.51	106.5	67.42	58.39	73.34	91.11	70.16	80.44	63.95	75.93	91.51
	ENSG00000279246	AP003108.3		0.5948	0.004218	0.01091	53.11	40.91	48.89	27.93	32.56	23.81	32.54	26.18	14.63	24.32	27.98	19.61
	ENSG00000048649	RSF1	remodeling and spacing factor 1 [Source:HGNC Symbol;Acc:HGNC:18118]	0.5944	5.538e-07	7.674e-06	1234	1177	1193	745.5	865.7	748.7	757.1	738.2	859.2	818.7	751.3	825.8
	ENSG00000198689	SLC9A6	solute carrier family 9 member A6 [Source:HGNC Symbol;Acc:HGNC:11079]	0.5944	2.441e-06	2.512e-05	752.9	637.8	684.5	457.5	441.3	453.4	510.9	504.7	504.6	539.5	440.6	517.5
	ENSG00000052795	FNIP2	folliculin interacting protein 2 [Source:HGNC Symbol;Acc:HGNC:29280]	0.5939	8.236e-05	0.0004246	462.4	333.6	380.6	246.6	256	260	305.9	270.2	290.7	290	255.8	299.6
	ENSG00000214078	CPNE1	copine 1 [Source:HGNC Symbol;Acc:HGNC:2314]	0.5928	1.617e-08	5.435e-07	5396	5310	5696	3494	3600	3681	3247	3454	3565	3217	3516	3475
	ENSG00000118689	FOXO3	forkhead box O3 [Source:HGNC Symbol;Acc:HGNC:3821]	0.5928	1.048e-05	8.005e-05	422.8	387.1	442.6	257.2	276.2	281	260.3	248.2	266.9	238.7	214.8	264.7
	ENSG00000063046	EIF4B	eukaryotic translation initiation factor 4B [Source:HGNC Symbol;Acc:HGNC:3285]	0.5923	3.428e-08	9.513e-07	15030	13300	14000	9275	9318	9232	9135	9261	9999	10320	9081	9499
	ENSG00000149212	SESN3	sestrin 3 [Source:HGNC Symbol;Acc:HGNC:23060]	0.5918	0.0005666	0.002042	323.9	258.1	214.8	187.8	167.3	157.2	235.4	218.8	232.2	272.9	246.8	235.3
	ENSG00000196323	ZBTB44	zinc finger and BTB domain containing 44 [Source:HGNC Symbol;Acc:HGNC:25001]	0.5913	2.351e-06	2.435e-05	1034	855	952.5	602	603	654.4	607.4	655.5	725.8	646.7	649.4	664.5
	ENSG00000188483	IER5L	immediate early response 5 like [Source:HGNC Symbol;Acc:HGNC:23679]	0.5909	0.0001583	0.0007231	488.4	658.8	708.9	442.1	399.7	372.4	381.8	335.1	252.3	185.5	296.7	236.4
	ENSG00000105255	FSD1	fibronectin type III and SPRY domain containing 1 [Source:HGNC Symbol;Acc:HGNC:13745]	0.5909	0.001173	0.003737	194.7	280.1	237.5	178.2	159.4	121.9	123.6	123.6	115.2	106.3	140.9	111.1
	ENSG00000138696	BMPR1B	bone morphogenetic protein receptor type 1B [Source:HGNC Symbol;Acc:HGNC:1077]	0.5906	1.521e-05	0.000108	480.1	401.8	468.8	293.8	308.8	278.1	340.6	343.5	338.2	409.8	323.7	332.3
	ENSG00000197363	ZNF517	zinc finger protein 517 [Source:HGNC Symbol;Acc:HGNC:27984]	0.5904	0.000645	0.002275	95.81	93.37	96.91	56.83	62.88	59.06	56.4	52.36	55.76	72.06	58.95	49.02
	ENSG00000166262	FAM227B	family with sequence similarity 227 member B [Source:HGNC Symbol;Acc:HGNC:26543]	0.5904	0.009532	0.02172	27.08	15.74	22.7	10.59	11.23	11.43	14.1	13.61	12.8	17.11	3.996	10.89
	ENSG00000164045	CDC25A	cell division cycle 25A [Source:HGNC Symbol;Acc:HGNC:1725]	0.5892	3.694e-07	5.596e-06	1010	945.2	965.6	651.1	615.3	647.7	649.7	666	651.8	706.1	644.4	630.8
	ENSG00000175727	MLXIP	MLX interacting protein [Source:HGNC Symbol;Acc:HGNC:17055]	0.589	6.381e-08	1.454e-06	1977	1888	2125	1297	1325	1318	1499	1469	1211	1288	1491	1211
	ENSG00000024862	CCDC28A	coiled-coil domain containing 28A [Source:HGNC Symbol;Acc:HGNC:21098]	0.589	4.226e-05	0.0002482	267.6	261.2	245.3	160.8	160.6	178.1	186.6	155	167.3	185.5	171.8	205.9
	ENSG00000117971	CHRNB4	cholinergic receptor nicotinic beta 4 subunit [Source:HGNC Symbol;Acc:HGNC:1964]	0.589	0.006596	0.01585	48.95	37.77	45.4	24.08	20.21	32.39	23.86	33.51	17.37	30.62	18.98	30.5
	ENSG00000143013	LMO4	LIM domain only 4 [Source:HGNC Symbol;Acc:HGNC:6644]	0.5889	1.34e-06	1.55e-05	733.2	712.3	739.5	474.8	508.6	448.6	430.6	461.8	564.9	444	447.6	463
	ENSG00000137726	FXYD6	FXYD domain containing ion transport regulator 6 [Source:HGNC Symbol;Acc:HGNC:4030]	0.5881	0.007752	0.0182	54.15	51.4	73.34	26.97	37.05	44.77	33.62	31.41	35.65	27.92	33.97	35.95
	ENSG00000135636	DYSF	dysferlin [Source:HGNC Symbol;Acc:HGNC:3097]	0.5861	0.00118	0.003755	105.2	133.2	103	69.35	79.72	66.68	34.71	46.07	58.5	40.53	40.96	44.67
	ENSG00000132031	MATN3	matrilin 3 [Source:HGNC Symbol;Acc:HGNC:6909]	-0.5851	0.0005257	0.001921	189.5	166.8	123.1	251.4	241.4	231.5	257.1	286.9	291.6	308	264.8	239.7
	ENSG00000143217	NECTIN4	nectin cell adhesion molecule 4 [Source:HGNC Symbol;Acc:HGNC:19688]	-0.5853	0.006223	0.01511	42.7	39.86	66.35	68.38	92.07	79.06	72.67	91.1	79.53	88.27	111.9	104.6
	ENSG00000154473	BUB3	BUB3, mitotic checkpoint protein [Source:HGNC Symbol;Acc:HGNC:1151]	-0.5854	3.193e-08	9.061e-07	2894	2951	2671	4276	4114	4289	3932	4141	4650	4385	4220	4420
	ENSG00000140092	FBLN5	fibulin 5 [Source:HGNC Symbol;Acc:HGNC:3602]	-0.5854	0.001904	0.005602	60.4	48.26	47.14	91.5	72.98	80.96	98.7	78.53	73.13	99.98	101.9	95.87
	ENSG00000175592	FOSL1	FOS like 1, AP-1 transcription factor subunit [Source:HGNC Symbol;Acc:HGNC:13718]	-0.5862	4.318e-08	1.104e-06	1347	1416	1487	2138	2131	2076	2025	2307	1967	1862	2325	1856
	ENSG00000175175	PPM1E	protein phosphatase, Mg2+/Mn2+ dependent 1E [Source:HGNC Symbol;Acc:HGNC:19322]	-0.5869	0.006918	0.0165	13.54	13.64	13.97	26.97	20.21	28.58	6.508	16.75	25.59	23.42	19.98	27.24
	ENSG00000072310	SREBF1	sterol regulatory element binding transcription factor 1 [Source:HGNC Symbol;Acc:HGNC:11289]	-0.587	5.828e-05	0.0003205	1030	1373	1537	1817	1987	2092	2023	1961	1473	1252	1902	1889
	ENSG00000146090	RASGEF1C	RasGEF domain family member 1C [Source:HGNC Symbol;Acc:HGNC:27400]	-0.587	0.005412	NA	1.041	1.049	2.619	9.632	6.737	5.715	0	3.141	0.9141	5.404	3.996	4.358
	ENSG00000151743	AMN1	antagonist of mitotic exit network 1 homolog [Source:HGNC Symbol;Acc:HGNC:27281]	-0.5872	5.442e-05	0.0003036	144.8	146.9	157.1	223.5	222.3	238.1	198.5	200	192.9	236	207.8	199.4
	ENSG00000168067	MAP4K2	mitogen-activated protein kinase kinase kinase kinase 2 [Source:HGNC Symbol;Acc:HGNC:6864]	-0.5873	2.23e-05	0.0001472	266.6	312.6	327.4	432.5	449.1	485.8	496.8	472.2	387.6	334.2	552.5	492.4
	ENSG00000144736	SHQ1	SHQ1, H/ACA ribonucleoprotein assembly factor [Source:HGNC Symbol;Acc:HGNC:25543]	-0.5883	4.356e-06	3.969e-05	409.3	356.7	365.8	595.2	550.2	555.3	528.2	573.8	628	662	554.5	605.7
	ENSG00000260914	AC026464.4		-0.5884	2.167e-07	3.725e-06	837.3	912.7	942	1315	1364	1353	1330	1392	1215	1311	1200	1246
	ENSG00000138821	SLC39A8	solute carrier family 39 member 8 [Source:HGNC Symbol;Acc:HGNC:20862]	-0.5885	1.449e-06	1.655e-05	517.6	488.9	451.4	724.3	725.4	736.3	746.2	703.7	871.1	986.3	759.3	838.9
	ENSG00000129472	RAB2B	RAB2B, member RAS oncogene family [Source:HGNC Symbol;Acc:HGNC:20246]	-0.5889	2.469e-06	2.528e-05	409.3	420.7	405.1	654.9	577.1	623	618.2	634.6	725.8	629.6	572.5	624.2
	ENSG00000273899	NOL12	nucleolar protein 12 [Source:HGNC Symbol;Acc:HGNC:28585]	-0.5893	5.363e-05	0.0002999	229.1	303.2	258.4	417	403.1	374.3	389.4	372.8	300.7	324.2	399.6	385.7
	ENSG00000162065	TBC1D24	TBC1 domain family member 24 [Source:HGNC Symbol;Acc:HGNC:29203]	-0.5898	4.589e-05	0.0002649	259.3	336.7	339.6	472.9	494.1	447.7	487	489	379.3	347.7	505.5	421.6
	ENSG00000169435	RASSF6	Ras association domain family member 6 [Source:HGNC Symbol;Acc:HGNC:20796]	-0.5898	0.001601	0.004846	123.9	92.32	89.05	126.2	166.2	177.2	327.6	282.7	257.8	315.2	264.8	256
	ENSG00000187531	SIRT7	sirtuin 7 [Source:HGNC Symbol;Acc:HGNC:14935]	-0.5903	4.816e-06	4.313e-05	611.3	785.7	703.7	1038	1102	1013	1162	1135	856.5	724.2	1145	1021
	ENSG00000056736	IL17RB	interleukin 17 receptor B [Source:HGNC Symbol;Acc:HGNC:18015]	-0.5904	0.001814	0.005373	61.44	52.45	50.64	78.98	78.6	101.9	100.9	92.15	117.9	121.6	109.9	89.33
	ENSG00000183963	SMTN	smoothelin [Source:HGNC Symbol;Acc:HGNC:11126]	-0.5905	0.0006397	0.00226	615.5	1020	825	1258	1400	1036	1398	1497	819	880	1598	990.3
	ENSG00000162783	IER5	immediate early response 5 [Source:HGNC Symbol;Acc:HGNC:5393]	-0.5909	4.343e-08	1.108e-06	1157	1216	1161	1830	1729	1733	1490	1540	1526	1511	1600	1642
	ENSG00000167508	MVD	mevalonate diphosphate decarboxylase [Source:HGNC Symbol;Acc:HGNC:7529]	-0.591	0.0005361	0.001951	326	489.9	440	754.1	591.7	545.8	712.6	551.8	376.6	489.1	551.5	440.1
	ENSG00000177879	AP3S1	adaptor related protein complex 3 sigma 1 subunit [Source:HGNC Symbol;Acc:HGNC:2013]	-0.5913	2.537e-07	4.248e-06	785.2	737.5	722	1130	1082	1154	1022	1106	1243	1256	1135	1135
	ENSG00000162004	CCDC78	coiled-coil domain containing 78 [Source:HGNC Symbol;Acc:HGNC:14153]	-0.5918	0.001336	0.004165	66.65	107	88.18	132	141.5	133.4	161.6	157.1	93.24	84.66	184.8	120.9
	ENSG00000185000	DGAT1	diacylglycerol O-acyltransferase 1 [Source:HGNC Symbol;Acc:HGNC:2843]	-0.5922	3.31e-06	3.215e-05	377	424.9	444.4	622.2	626.5	631.5	581.4	597.9	467.1	427.8	638.4	615.5
	ENSG00000268193	AC002985.1		-0.5922	8.205e-05	0.0004237	370.7	499.4	542.2	716.6	745.6	670.6	752.7	747.6	449.7	497.2	734.3	551.2
	ENSG00000068024	HDAC4	histone deacetylase 4 [Source:HGNC Symbol;Acc:HGNC:14063]	-0.5926	9.264e-06	7.234e-05	320.8	360.9	392	514.3	556.9	552.5	561.8	566.5	487.2	502.6	516.5	494.6
	ENSG00000161243	FBXO27	F-box protein 27 [Source:HGNC Symbol;Acc:HGNC:18753]	-0.5926	9.519e-05	0.000477	138.5	120.6	122.2	203.2	190.9	190.5	166	179.1	179.2	189.1	160.9	186.3
	ENSG00000150722	PPP1R1C	protein phosphatase 1 regulatory inhibitor subunit 1C [Source:HGNC Symbol;Acc:HGNC:14940]	-0.5926	0.007515	0.01771	9.373	11.54	13.97	21.19	25.83	20.96	39.05	29.32	23.77	30.62	21.98	14.16
	ENSG00000149573	MPZL2	myelin protein zero like 2 [Source:HGNC Symbol;Acc:HGNC:3496]	-0.5927	0.0009464	NA	0	0	0	4.816	4.491	5.715	7.593	3.141	0.9141	3.603	7.993	6.536
	ENSG00000185215	TNFAIP2	TNF alpha induced protein 2 [Source:HGNC Symbol;Acc:HGNC:11895]	-0.5932	2.235e-06	2.334e-05	5175	6645	5886	8202	8900	9404	7725	7855	6716	5999	8210	8281
	ENSG00000143409	MINDY1	MINDY lysine 48 deubiquitinase 1 [Source:HGNC Symbol;Acc:HGNC:25648]	-0.5937	0.0003327	0.001322	105.2	88.12	111.7	149.3	172.9	151.5	175.7	187.4	174.6	154	181.8	175.4
	ENSG00000185404	SP140L	SP140 nuclear body protein like [Source:HGNC Symbol;Acc:HGNC:25105]	-0.594	0.0002873	0.001173	147.9	200.4	163.3	232.1	294.2	255.3	185.5	209.4	245.9	190.9	205.8	242.9
	ENSG00000085719	CPNE3	copine 3 [Source:HGNC Symbol;Acc:HGNC:2316]	-0.5941	4.137e-08	1.072e-06	2268	2035	2032	3215	3064	3215	3073	3132	3622	3570	3000	3136
	ENSG00000182154	MRPL41	mitochondrial ribosomal protein L41 [Source:HGNC Symbol;Acc:HGNC:14492]	-0.5944	9.987e-05	0.0004955	281.2	415.4	371.9	558.6	535.6	522	570.5	473.3	336.4	358.5	489.6	404.2
	ENSG00000187288	CIDEC	cell death inducing DFFA like effector c [Source:HGNC Symbol;Acc:HGNC:24229]	-0.5945	0.00362	0.0096	21.87	24.13	21.83	40.45	34.81	40.96	98.7	98.43	55.76	81.96	94.92	71.9
	ENSG00000115112	TFCP2L1	transcription factor CP2 like 1 [Source:HGNC Symbol;Acc:HGNC:17925]	-0.5947	3.445e-05	0.0002103	259.3	216.1	279.4	382.4	397.5	368.6	477.2	495.3	413.2	426.9	447.6	379.1
	ENSG00000168243	GNG4	G protein subunit gamma 4 [Source:HGNC Symbol;Acc:HGNC:4407]	-0.5953	0.0001513	0.0006966	137.5	143.7	116.1	207.1	214.5	187.6	163.8	184.3	190.1	184.6	198.8	188.5
	ENSG00000188976	NOC2L	NOC2 like nucleolar associated transcriptional repressor [Source:HGNC Symbol;Acc:HGNC:24517]	-0.5955	2.586e-07	4.304e-06	1502	1751	1693	2632	2461	2334	2624	2645	1929	2077	2580	2051
	ENSG00000160345	C9orf116	chromosome 9 open reading frame 116 [Source:HGNC Symbol;Acc:HGNC:28435]	-0.596	0.001489	0.004562	73.94	56.65	52.38	98.24	87.58	101.9	86.77	72.25	84.1	73.86	53.95	78.44
	ENSG00000165644	COMTD1	catechol-O-methyltransferase domain containing 1 [Source:HGNC Symbol;Acc:HGNC:26309]	-0.5966	0.001042	0.003382	95.81	125.9	154.5	201.3	207.7	174.3	226.7	226.2	127.1	103.6	235.8	147.1
	ENSG00000108309	RUNDC3A	RUN domain containing 3A [Source:HGNC Symbol;Acc:HGNC:16984]	-0.5968	0.006618	NA	0	3.147	0.873	6.742	6.737	7.62	6.508	2.094	4.57	6.305	4.996	6.536
	ENSG00000132819	RBM38	RNA binding motif protein 38 [Source:HGNC Symbol;Acc:HGNC:15818]	-0.597	1.917e-05	0.0001311	337.4	438.5	433	602.9	634.4	594.4	604.1	564.4	387.6	385.5	621.4	494.6
	ENSG00000140983	RHOT2	ras homolog family member T2 [Source:HGNC Symbol;Acc:HGNC:21169]	-0.5975	0.0001966	0.0008624	772.7	1235	1104	1632	1661	1399	1700	1542	1044	989	1705	1304
	ENSG00000146232	NFKBIE	NFKB inhibitor epsilon [Source:HGNC Symbol;Acc:HGNC:7799]	-0.5981	1.797e-05	0.0001244	229.1	254.9	247.9	400.7	372.8	341	315.6	330.9	291.6	309.8	386.7	317
	ENSG00000143222	UFC1	ubiquitin-fold modifier conjugating enzyme 1 [Source:HGNC Symbol;Acc:HGNC:26941]	-0.5985	2.114e-07	3.659e-06	936.2	883.3	867.8	1422	1265	1359	1294	1305	1374	1554	1323	1436
	ENSG00000160293	VAV2	vav guanine nucleotide exchange factor 2 [Source:HGNC Symbol;Acc:HGNC:12658]	-0.5988	1.436e-05	0.0001037	570.7	757.4	760.4	1032	1104	1022	1144	1066	921.4	1019	1053	912.9
	ENSG00000163814	CDCP1	CUB domain containing protein 1 [Source:HGNC Symbol;Acc:HGNC:24357]	-0.5989	6.425e-07	8.581e-06	629	565.4	603.3	942	910.6	863	602	737.2	833.7	670.1	712.4	839.9
	ENSG00000186193	SAPCD2	suppressor APC domain containing 2 [Source:HGNC Symbol;Acc:HGNC:28055]	-0.5989	0.0001661	0.0007504	243.7	359.8	358.8	475.8	491.8	496.3	420.8	511	354.7	333.3	542.5	424.9
	ENSG00000257950	P2RX5-TAX1BP3	P2RX5-TAX1BP3 readthrough (NMD candidate) [Source:HGNC Symbol;Acc:HGNC:49191]	-0.5991	2.203e-06	2.306e-05	2092	2766	2593	3681	3710	3822	3726	3708	2711	3179	3921	3603
	ENSG00000099194	SCD	stearoyl-CoA desaturase [Source:HGNC Symbol;Acc:HGNC:10571]	-0.5992	3.333e-07	5.155e-06	12800	10410	11820	17790	16880	17960	19260	16620	19500	21730	16570	19180
	ENSG00000081377	CDC14B	cell division cycle 14B [Source:HGNC Symbol;Acc:HGNC:1719]	-0.5994	3.409e-06	3.293e-05	403	344.1	358.8	564.4	550.2	561	581.4	563.3	592.3	611.6	552.5	558.9
	ENSG00000124570	SERPINB6	serpin family B member 6 [Source:HGNC Symbol;Acc:HGNC:8950]	-0.5997	2.529e-08	7.52e-07	1098	1122	1095	1661	1648	1686	1741	1707	1694	1771	1776	1869
	ENSG00000086504	MRPL28	mitochondrial ribosomal protein L28 [Source:HGNC Symbol;Acc:HGNC:14484]	-0.6004	7.594e-06	6.184e-05	790.4	1036	1034	1468	1500	1354	1447	1429	1001	1098	1320	1179
	ENSG00000198848	CES1	carboxylesterase 1 [Source:HGNC Symbol;Acc:HGNC:1863]	-0.6016	0.00199	0.005819	121.8	119.6	135.3	155.1	169.5	257.2	290.7	302.6	263.3	300.8	347.7	300.7
	ENSG00000132481	TRIM47	tripartite motif containing 47 [Source:HGNC Symbol;Acc:HGNC:19020]	-0.6024	1.086e-05	8.27e-05	1031	1354	1427	2025	1835	1901	1937	1810	1374	1393	1903	1544
	ENSG00000173227	SYT12	synaptotagmin 12 [Source:HGNC Symbol;Acc:HGNC:18381]	-0.6024	0.004619	0.01178	34.37	58.75	41.91	62.6	80.84	75.25	58.57	73.3	63.07	57.64	76.93	69.72
	ENSG00000023330	ALAS1	5'-aminolevulinate synthase 1 [Source:HGNC Symbol;Acc:HGNC:396]	-0.6025	5.611e-07	7.733e-06	1480	1258	1245	2148	1893	1964	2079	1858	1845	2209	2024	1929
	ENSG00000003249	DBNDD1	dysbindin domain containing 1 [Source:HGNC Symbol;Acc:HGNC:28455]	-0.6029	3.343e-07	5.161e-06	833.1	933.7	980.4	1417	1383	1356	1436	1397	1036	1168	1458	1245
	ENSG00000163050	COQ8A	coenzyme Q8A [Source:HGNC Symbol;Acc:HGNC:16812]	-0.6038	2.281e-06	2.371e-05	382.2	403.9	371	555.7	583.9	618.2	586.8	568.6	502.8	472	589.5	654.7
	ENSG00000204920	ZNF155	zinc finger protein 155 [Source:HGNC Symbol;Acc:HGNC:12940]	-0.6043	0.003719	0.009826	51.03	53.5	72.46	110.8	71.86	100	113.9	93.19	116.1	113.5	72.93	100.2
	ENSG00000107719	PALD1	phosphatase domain containing, paladin 1 [Source:HGNC Symbol;Acc:HGNC:23530]	-0.6045	0.000111	0.0005403	213.5	261.2	241.8	335.2	432.3	331.5	380.7	392.7	298	306.2	387.7	318.1
	ENSG00000188064	WNT7B	Wnt family member 7B [Source:HGNC Symbol;Acc:HGNC:12787]	-0.6047	2.306e-06	2.394e-05	1372	1723	1640	2597	2382	2180	2525	2398	1608	1876	2341	1738
	ENSG00000142539	AC020909.1		-0.6063	0.00624	0.01514	90.6	197.2	194.7	263.9	240.3	242.9	261.4	240.8	108.8	109.9	238.8	146
	ENSG00000178896	EXOSC4	exosome component 4 [Source:HGNC Symbol;Acc:HGNC:18189]	-0.6064	0.0001153	0.0005573	273.9	381.9	371.9	587.5	496.3	484.8	555.3	514.1	345.5	382.8	522.5	372.6
	ENSG00000023697	DERA	deoxyribose-phosphate aldolase [Source:HGNC Symbol;Acc:HGNC:24269]	-0.6065	1.941e-07	3.459e-06	770.6	700.8	704.5	1109	1113	1078	1079	1107	1218	1288	1041	1114
	ENSG00000114767	RRP9	ribosomal RNA processing 9, U3 small nucleolar RNA binding protein [Source:HGNC Symbol;Acc:HGNC:16829]	-0.6071	2.114e-06	2.233e-05	450.9	491	482.8	785.9	707.4	674.4	668.1	715.2	572.2	609.8	707.4	545.8
	ENSG00000172586	CHCHD1	coiled-coil-helix-coiled-coil-helix domain containing 1 [Source:HGNC Symbol;Acc:HGNC:23518]	-0.6077	5.081e-07	7.172e-06	573.8	577	543.9	901.5	820.8	851.6	913.3	931.9	878.4	913.3	863.2	898.8
	ENSG00000172728	FUT10	fucosyltransferase 10 [Source:HGNC Symbol;Acc:HGNC:19234]	-0.6078	2.245e-05	0.0001481	208.3	205.6	206.9	337.1	333.5	283.9	301.5	313.1	351.9	327	292.7	305
	ENSG00000275793	RIMBP3	RIMS binding protein 3 [Source:HGNC Symbol;Acc:HGNC:29344]	-0.6085	0.009622	0.02189	4.166	7.343	7.857	18.3	11.23	15.24	14.1	11.52	6.399	12.61	14.99	16.34
	ENSG00000261427	AC099518.3		-0.6088	0.001837	0.005429	51.03	65.04	46.27	79.94	99.93	80.96	85.69	70.16	69.47	66.65	82.93	79.53
	ENSG00000131653	TRAF7	TNF receptor associated factor 7 [Source:HGNC Symbol;Acc:HGNC:20456]	-0.6102	1.013e-05	7.775e-05	1117	1496	1539	2135	2200	1976	2248	2146	1654	1690	2138	1760
	ENSG00000101311	FERMT1	fermitin family member 1 [Source:HGNC Symbol;Acc:HGNC:15889]	-0.6104	1.895e-06	2.041e-05	860.2	756.4	866.1	1143	1235	1396	1129	1235	1294	1255	1178	1283
	ENSG00000135838	NPL	N-acetylneuraminate pyruvate lyase [Source:HGNC Symbol;Acc:HGNC:16781]	-0.6106	0.004592	0.01172	36.45	28.32	27.94	40.45	58.39	57.15	43.39	45.03	59.42	60.35	60.95	40.31
	ENSG00000166377	ATP9B	ATPase phospholipid transporting 9B (putative) [Source:HGNC Symbol;Acc:HGNC:13541]	-0.6114	1.253e-06	1.466e-05	353	349.3	364.9	536.5	550.2	546.7	516.3	523.6	420.5	411.6	514.5	442.3
	ENSG00000134317	GRHL1	grainyhead like transcription factor 1 [Source:HGNC Symbol;Acc:HGNC:17923]	-0.6117	0.006453	0.01556	36.45	26.23	29.68	37.56	57.26	60.96	54.23	73.3	55.76	55.84	68.94	70.81
	ENSG00000176919	C8G	complement C8 gamma chain [Source:HGNC Symbol;Acc:HGNC:1354]	-0.6117	0.007055	0.01678	4.166	3.147	3.492	13.48	6.737	11.43	9.762	15.71	9.141	5.404	16.98	11.98
	ENSG00000172339	ALG14	ALG14, UDP-N-acetylglucosaminyltransferase subunit [Source:HGNC Symbol;Acc:HGNC:28287]	-0.6121	0.0005842	0.002098	119.8	106	109.1	202.3	184.1	137.2	180.1	185.3	233.1	227	199.8	236.4
	ENSG00000184995	IFNE	interferon epsilon [Source:HGNC Symbol;Acc:HGNC:18163]	-0.6125	0.003576	0.009502	17.7	18.88	17.46	30.82	30.32	36.2	31.45	36.65	29.25	22.52	37.97	40.31
	ENSG00000136738	STAM	signal transducing adaptor molecule [Source:HGNC Symbol;Acc:HGNC:11357]	-0.6133	1.744e-07	3.212e-06	706.1	688.2	669.6	1083	1061	1002	1114	1072	1204	1215	1096	1101
	ENSG00000140548	ZNF710	zinc finger protein 710 [Source:HGNC Symbol;Acc:HGNC:25352]	-0.6136	2.709e-05	0.0001725	171.8	204.6	202.5	306.3	304.3	284.8	292.9	277.5	223	187.3	272.8	236.4
	ENSG00000156170	NDUFAF6	NADH:ubiquinone oxidoreductase complex assembly factor 6 [Source:HGNC Symbol;Acc:HGNC:28625]	-0.6143	5.552e-05	0.0003082	281.2	335.7	236.6	448.8	433.4	424.8	372	407.3	425.1	396.3	392.6	408.5
	ENSG00000161999	JMJD8	jumonji domain containing 8 [Source:HGNC Symbol;Acc:HGNC:14148]	-0.6146	1.566e-06	1.758e-05	767.5	956.7	964.7	1380	1369	1354	1469	1435	1044	1143	1427	1181
	ENSG00000073169	SELENOO	selenoprotein O [Source:HGNC Symbol;Acc:HGNC:30395]	-0.6147	0.001085	0.003499	127.1	210.9	186.8	305.3	278.5	230.5	284.2	264.9	169.1	173.8	284.7	214.6
	ENSG00000245680	ZNF585B	zinc finger protein 585B [Source:HGNC Symbol;Acc:HGNC:30948]	-0.6154	0.0001226	0.0005864	133.3	104.9	118.7	179.1	196.5	182.9	139.9	143.5	197.4	170.2	142.9	185.2
	ENSG00000141968	VAV1	vav guanine nucleotide exchange factor 1 [Source:HGNC Symbol;Acc:HGNC:12657]	-0.6156	0.0003022	0.001224	107.3	135.3	137.1	226.3	192	175.3	202.8	214.7	189.2	191.8	192.8	176.5
	ENSG00000124191	TOX2	TOX high mobility group box family member 2 [Source:HGNC Symbol;Acc:HGNC:16095]	-0.616	0.0003633	0.001419	89.56	121.7	105.6	157	155	184.8	128	114.1	110.6	85.57	121.9	149.3
	ENSG00000179598	PLD6	phospholipase D family member 6 [Source:HGNC Symbol;Acc:HGNC:30447]	-0.6161	9.149e-05	0.0004615	227	201.4	165	326.5	303.2	284.8	285.3	308.9	312.6	308.9	305.7	278.9
	ENSG00000186918	ZNF395	zinc finger protein 395 [Source:HGNC Symbol;Acc:HGNC:18737]	-0.6163	1.622e-05	0.0001138	297.8	278	353.6	447.9	488.4	496.3	453.4	480.6	472.6	399	475.6	445.6
	ENSG00000120063	GNA13	G protein subunit alpha 13 [Source:HGNC Symbol;Acc:HGNC:4381]	-0.6165	1.067e-08	4.045e-07	1544	1501	1515	2408	2259	2280	2336	2365	2768	2705	2253	2416
	ENSG00000144895	EIF2A	eukaryotic translation initiation factor 2A [Source:HGNC Symbol;Acc:HGNC:3254]	-0.6165	3.506e-08	9.648e-07	1488	1349	1349	2183	2158	2037	2220	2129	2354	2579	2152	2252
	ENSG00000101276	SLC52A3	solute carrier family 52 member 3 [Source:HGNC Symbol;Acc:HGNC:16187]	-0.6167	0.006017	0.0147	14.58	15.74	13.97	22.15	34.81	26.67	39.05	46.07	17.37	31.52	41.96	39.22
	ENSG00000090975	PITPNM2	phosphatidylinositol transfer protein membrane associated 2 [Source:HGNC Symbol;Acc:HGNC:21044]	-0.617	2.136e-05	0.0001426	260.4	338.8	335.2	487.4	486.2	465.8	512	482.7	410.4	342.3	525.5	483.7
	ENSG00000183751	TBL3	transducin beta like 3 [Source:HGNC Symbol;Acc:HGNC:11587]	-0.6172	0.0004879	0.001805	362.4	591.7	610.3	781.1	871.3	751.5	846	788.5	490	567.4	817.3	642.8
	ENSG00000239382	ALKBH6	alkB homolog 6 [Source:HGNC Symbol;Acc:HGNC:28243]	-0.6181	2.089e-06	2.212e-05	358.2	408.1	371	578.9	606.3	562	653	544.5	496.4	472	607.5	567.6
	ENSG00000269556	TMEM185A	transmembrane protein 185A [Source:HGNC Symbol;Acc:HGNC:17125]	-0.6182	1.265e-05	9.379e-05	181.2	193	188.6	299.5	294.2	279.1	273.3	314.1	291.6	300.8	234.8	248.4
	ENSG00000103978	TMEM87A	transmembrane protein 87A [Source:HGNC Symbol;Acc:HGNC:24522]	-0.6183	7.797e-07	1.004e-05	471.8	441.7	473.2	744.5	707.4	675.3	707.2	676.4	749.6	798	677.4	722.3
	ENSG00000267426	AC087289.3		-0.6184	4.683e-06	4.211e-05	1103	1448	1483	2102	2111	1953	2055	2068	1452	1487	2091	1702
	ENSG00000188883	KLRG2	killer cell lectin like receptor G2 [Source:HGNC Symbol;Acc:HGNC:24778]	-0.6184	0.007584	0.01786	13.54	7.343	7.857	19.26	17.97	21.91	10.85	21.99	16.45	16.21	18.98	17.43
	ENSG00000157999	ANKRD61	ankyrin repeat domain 61 [Source:HGNC Symbol;Acc:HGNC:22467]	-0.6184	0.008094	0.01889	6.249	2.098	4.365	9.632	12.35	13.34	3.254	10.47	10.97	9.908	4.996	13.07
	ENSG00000254986	DPP3	dipeptidyl peptidase 3 [Source:HGNC Symbol;Acc:HGNC:3008]	-0.6189	1.921e-07	3.431e-06	966.4	1118	1054	1653	1638	1506	1717	1615	1392	1494	1652	1471
	ENSG00000006740	ARHGAP44	Rho GTPase activating protein 44 [Source:HGNC Symbol;Acc:HGNC:29096]	-0.6191	0.0002014	0.0008801	112.5	137.4	109.1	180.1	172.9	207.7	215.8	167.5	197.4	153.1	190.8	188.5
	ENSG00000160972	PPP1R16A	protein phosphatase 1 regulatory subunit 16A [Source:HGNC Symbol;Acc:HGNC:14941]	-0.6192	0.0001277	0.0006057	370.7	555	525.6	736.8	823	672.5	790.7	767.5	420.5	443.1	815.3	575.2
	ENSG00000148334	PTGES2	prostaglandin E synthase 2 [Source:HGNC Symbol;Acc:HGNC:17822]	-0.6198	2.622e-06	2.666e-05	674.8	874.9	814.5	1256	1194	1171	1298	1232	841	941.2	1218	1069
	ENSG00000104356	POP1	POP1 homolog, ribonuclease P/MRP subunit [Source:HGNC Symbol;Acc:HGNC:30129]	-0.6204	6.028e-07	8.219e-06	454.1	437.5	419.9	678.1	658	677.2	716.9	690	748.6	811.5	702.4	765.9
	ENSG00000250799	PRODH2	proline dehydrogenase 2 [Source:HGNC Symbol;Acc:HGNC:17325]	-0.6204	0.007745	0.01819	23.95	18.88	23.57	44.3	47.16	26.67	73.76	45.03	17.37	27.02	55.95	44.67
	ENSG00000110917	MLEC	malectin [Source:HGNC Symbol;Acc:HGNC:28973]	-0.6205	3.566e-08	9.754e-07	4011	3752	3650	5539	5665	6205	5549	5655	5953	6261	5571	6207
	ENSG00000174915	PTDSS2	phosphatidylserine synthase 2 [Source:HGNC Symbol;Acc:HGNC:15463]	-0.6205	5.996e-06	5.112e-05	454.1	557	544.8	868.8	782.6	738.2	889.4	785.3	649.9	697.1	784.3	697.2
	ENSG00000182481	KPNA2	karyopherin subunit alpha 2 [Source:HGNC Symbol;Acc:HGNC:6395]	-0.6208	1.642e-08	5.466e-07	6467	6543	5908	9567	9444	9845	8814	9105	10020	9845	9505	10040
	ENSG00000223572	CKMT1A	creatine kinase, mitochondrial 1A [Source:HGNC Symbol;Acc:HGNC:31736]	-0.6218	0.007146	0.01695	16.66	14.69	11.35	20.23	28.07	32.39	32.54	32.46	15.54	29.72	31.97	32.68
	ENSG00000066735	KIF26A	kinesin family member 26A [Source:HGNC Symbol;Acc:HGNC:20226]	-0.6221	0.003625	0.009608	47.91	76.58	90.8	109.8	132.5	105.7	112.8	87.96	82.27	64.85	97.91	88.24
	ENSG00000166166	TRMT61A	tRNA methyltransferase 61A [Source:HGNC Symbol;Acc:HGNC:23790]	-0.6225	0.0002303	0.0009804	246.8	376.6	366.7	525.9	550.2	456.3	565.1	564.4	318.1	426.9	532.5	370.4
	ENSG00000196420	S100A5	S100 calcium binding protein A5 [Source:HGNC Symbol;Acc:HGNC:10495]	-0.6225	0.007533	0.01775	5.207	5.245	6.111	16.37	15.72	9.525	6.508	6.283	12.8	9.908	14.99	9.805
	ENSG00000186130	ZBTB6	zinc finger and BTB domain containing 6 [Source:HGNC Symbol;Acc:HGNC:16764]	-0.6228	8.815e-06	6.93e-05	222.9	230.8	229.6	359.3	325.6	373.4	300.4	313.1	385.7	419.7	298.7	311.6
	ENSG00000149823	VPS51	VPS51, GARP complex subunit [Source:HGNC Symbol;Acc:HGNC:1172]	-0.623	6.468e-05	0.0003503	335.3	487.8	469.7	708.9	655.7	628.7	683.3	581.1	455.2	505.3	592.5	557.8
	ENSG00000141837	CACNA1A	calcium voltage-gated channel subunit alpha1 A [Source:HGNC Symbol;Acc:HGNC:1388]	-0.623	0.00858	0.01984	7.29	8.392	5.238	14.45	21.33	12.38	11.93	9.424	5.485	5.404	12.99	16.34
	ENSG00000149927	DOC2A	double C2 domain alpha [Source:HGNC Symbol;Acc:HGNC:2985]	-0.6235	0.0009613	0.003156	71.86	107	109.1	151.2	135.9	169.5	162.7	161.3	118.8	90.07	163.9	148.2
	ENSG00000147813	NAPRT	nicotinate phosphoribosyltransferase [Source:HGNC Symbol;Acc:HGNC:30450]	-0.6236	0.002814	0.007797	115.6	218.2	183.3	280.3	311	218.1	308	267	155.4	130.6	293.7	214.6
	ENSG00000197457	STMN3	stathmin 3 [Source:HGNC Symbol;Acc:HGNC:15926]	-0.6238	0.00187	0.005516	107.3	178.3	197.3	224.4	249.3	283.9	171.4	228.3	201.1	137.8	227.8	289.8
	ENSG00000100029	PES1	pescadillo ribosomal biogenesis factor 1 [Source:HGNC Symbol;Acc:HGNC:8848]	-0.6243	3.386e-08	9.442e-07	1523	1638	1643	2584	2471	2305	2632	2653	2122	2377	2481	2151
	ENSG00000167965	MLST8	MTOR associated protein, LST8 homolog [Source:HGNC Symbol;Acc:HGNC:24825]	-0.6248	2.275e-05	0.0001496	461.3	618.9	601.5	910.2	910.6	771.5	859	800	570.4	630.5	783.3	653.6
	ENSG00000185436	IFNLR1	interferon lambda receptor 1 [Source:HGNC Symbol;Acc:HGNC:18584]	-0.6252	0.004014	0.01046	24.99	40.91	40.16	53.94	57.26	67.63	92.19	91.1	74.04	90.97	73.93	82.8
	ENSG00000146950	SHROOM2	shroom family member 2 [Source:HGNC Symbol;Acc:HGNC:630]	-0.6252	0.004187	0.01086	24.99	29.37	23.57	35.64	44.91	54.29	27.12	35.6	33.82	29.72	33.97	28.32
	ENSG00000010030	ETV7	ETS variant 7 [Source:HGNC Symbol;Acc:HGNC:18160]	-0.6262	0.003184	NA	0	0	1.746	7.705	4.491	6.668	2.169	6.283	0.9141	1.801	9.991	3.268
	ENSG00000167770	OTUB1	OTU deubiquitinase, ubiquitin aldehyde binding 1 [Source:HGNC Symbol;Acc:HGNC:23077]	-0.6279	5.902e-09	2.731e-07	1583	1667	1656	2519	2501	2516	2769	2573	2143	2229	2626	2323
	ENSG00000105607	GCDH	glutaryl-CoA dehydrogenase [Source:HGNC Symbol;Acc:HGNC:4189]	-0.6281	0.0001666	0.0007518	116.6	145.8	157.1	208	244.8	209.6	234.3	239.8	192	188.2	239.8	219
	ENSG00000128604	IRF5	interferon regulatory factor 5 [Source:HGNC Symbol;Acc:HGNC:6120]	-0.6283	4.018e-05	0.0002383	193.7	258.1	238.3	349.6	342.5	382	382.9	405.2	301.7	278.3	340.7	322.5
	ENSG00000161692	DBF4B	DBF4 zinc finger B [Source:HGNC Symbol;Acc:HGNC:17883]	-0.6284	2.46e-06	2.525e-05	600.9	727	646.9	1045	1085	915.4	1033	1134	787	636.8	1208	1124
	ENSG00000167862	MRPL58	mitochondrial ribosomal protein L58 [Source:HGNC Symbol;Acc:HGNC:5359]	-0.6288	3.332e-07	5.155e-06	575.9	631.5	614.6	914	989.2	908.7	948	948.7	905	1013	933.2	967.4
	ENSG00000104904	OAZ1	ornithine decarboxylase antizyme 1 [Source:HGNC Symbol;Acc:HGNC:8095]	-0.629	4.418e-07	6.421e-06	3176	3954	3923	5833	5532	5607	5690	5611	4197	4768	5594	4929
	ENSG00000197774	EME2	essential meiotic structure-specific endonuclease subunit 2 [Source:HGNC Symbol;Acc:HGNC:27289]	-0.6292	0.0002872	0.001173	381.2	611.6	481.9	783	850	647.7	887.2	927.7	574.1	387.3	955.1	629.7
	ENSG00000198937	CCDC167	coiled-coil domain containing 167 [Source:HGNC Symbol;Acc:HGNC:21239]	-0.63	3.319e-05	0.0002045	181.2	163.7	176.4	242.7	297.6	277.2	254.9	292.1	243.1	259.4	254.8	245.1
	ENSG00000148291	SURF2	surfeit 2 [Source:HGNC Symbol;Acc:HGNC:11475]	-0.6304	6.907e-05	0.0003697	184.3	252.8	230.5	380.4	331.2	329.6	350.3	350.8	266.9	304.4	367.7	288.7
	ENSG00000135617	PRADC1	protease associated domain containing 1 [Source:HGNC Symbol;Acc:HGNC:16047]	-0.6306	1.894e-05	0.0001299	221.8	205.6	228.7	336.1	308.8	378.2	411.1	414.7	336.4	372.9	380.7	397.6
	ENSG00000142961	MOB3C	MOB kinase activator 3C [Source:HGNC Symbol;Acc:HGNC:29800]	-0.631	0.0004199	0.001593	96.85	147.9	141.4	189.7	208.8	212.4	194.2	220.9	213	207.2	191.8	265.8
	ENSG00000134962	KLB	klotho beta [Source:HGNC Symbol;Acc:HGNC:15527]	-0.6315	0.006723	0.01612	13.54	12.59	10.48	21.19	19.09	31.43	24.95	34.55	27.42	26.12	27.98	29.41
	ENSG00000172354	GNB2	G protein subunit beta 2 [Source:HGNC Symbol;Acc:HGNC:4398]	-0.6318	4.332e-07	6.317e-06	1591	1960	1995	2898	2881	2765	2837	2675	1984	2115	2680	2395
	ENSG00000054392	HHAT	hedgehog acyltransferase [Source:HGNC Symbol;Acc:HGNC:18270]	-0.6321	0.0001266	0.0006015	118.7	102.8	98.65	184	166.2	157.2	149.7	146.6	115.2	146.8	127.9	129.6
	ENSG00000234602	MCIDAS	multiciliate differentiation and DNA synthesis associated cell cycle protein [Source:HGNC Symbol;Acc:HGNC:40050]	-0.6322	0.004915	0.01239	24.99	15.74	18.33	40.45	37.05	29.53	36.88	20.94	53.93	21.62	29.97	33.77
	ENSG00000179094	PER1	period circadian regulator 1 [Source:HGNC Symbol;Acc:HGNC:8845]	-0.6324	0.001018	0.003314	68.73	83.92	113.5	152.2	137	139.1	152.9	145.5	95.07	75.66	153.9	81.71
	ENSG00000197951	ZNF71	zinc finger protein 71 [Source:HGNC Symbol;Acc:HGNC:13141]	-0.6326	2.136e-05	0.0001426	167.7	198.3	202.5	309.2	289.7	292.4	307	266	249.5	222.5	280.7	222.2
	ENSG00000237289	CKMT1B	creatine kinase, mitochondrial 1B [Source:HGNC Symbol;Acc:HGNC:1995]	-0.6342	0.006341	0.01533	14.58	11.54	8.73	27.93	22.46	19.05	22.78	25.13	21.02	24.32	23.98	31.59
	ENSG00000205978	NYNRIN	NYN domain and retroviral integrase containing [Source:HGNC Symbol;Acc:HGNC:20165]	-0.6349	0.006037	0.01473	13.54	10.49	6.984	19.26	22.46	21.91	28.2	15.71	18.28	14.41	19.98	18.52
	ENSG00000168917	SLC35G2	solute carrier family 35 member G2 [Source:HGNC Symbol;Acc:HGNC:28480]	-0.6365	4.022e-06	3.744e-05	283.3	292.7	268.9	469.1	440.2	408.6	439.3	462.8	437.9	466.6	411.6	385.7
	ENSG00000121690	DEPDC7	DEP domain containing 7 [Source:HGNC Symbol;Acc:HGNC:29899]	-0.6365	0.0005593	0.00202	177	151.1	239.2	257.2	298.7	340.1	313.5	335.1	373.9	388.2	378.7	351.9
	ENSG00000272333	KMT2B	lysine methyltransferase 2B [Source:HGNC Symbol;Acc:HGNC:15840]	-0.6367	4.192e-06	3.871e-05	1030	1359	1349	1917	2077	1794	2112	2130	1508	1261	2154	1683
	ENSG00000184967	NOC4L	nucleolar complex associated 4 homolog [Source:HGNC Symbol;Acc:HGNC:28461]	-0.6367	3.016e-05	0.0001882	315.5	432.2	448.7	622.2	629.9	613.4	659.5	607.3	446.1	431.4	723.4	446.7
	ENSG00000166133	RPUSD2	RNA pseudouridylate synthase domain containing 2 [Source:HGNC Symbol;Acc:HGNC:24180]	-0.6367	0.0001141	0.0005527	126	172	137.9	215.7	239.2	233.4	222.4	199	206.6	190	224.8	178.7
	ENSG00000196152	ZNF79	zinc finger protein 79 [Source:HGNC Symbol;Acc:HGNC:13153]	-0.6367	0.0001872	0.0008296	105.2	103.9	99.53	137.7	178.5	176.2	143.2	162.3	149.9	154.9	201.8	188.5
	ENSG00000156504	FAM122B	family with sequence similarity 122B [Source:HGNC Symbol;Acc:HGNC:30490]	-0.6373	5.273e-08	1.265e-06	1252	1354	1169	1892	2012	1933	1713	1809	1897	1713	1773	2042
	ENSG00000143190	POU2F1	POU class 2 homeobox 1 [Source:HGNC Symbol;Acc:HGNC:9212]	-0.6376	8.323e-06	6.625e-05	344.7	293.7	334.4	487.4	467.1	562	480.5	489	530.2	474.7	528.5	528.4
	ENSG00000136271	DDX56	DEAD-box helicase 56 [Source:HGNC Symbol;Acc:HGNC:18193]	-0.6379	1.083e-07	2.259e-06	1759	1986	1706	3011	2732	2679	2967	2891	2598	2683	3048	2708
	ENSG00000130052	STARD8	StAR related lipid transfer domain containing 8 [Source:HGNC Symbol;Acc:HGNC:19161]	-0.6383	0.001999	0.005837	30.2	31.47	32.3	56.83	60.63	44.77	47.72	53.4	42.05	49.54	50.95	54.47
	ENSG00000120254	MTHFD1L	methylenetetrahydrofolate dehydrogenase (NADP+ dependent) 1 like [Source:HGNC Symbol;Acc:HGNC:21055]	-0.6386	4.537e-07	6.546e-06	614.4	680.8	713.3	981.5	1059	1080	919.8	1091	1112	1142	1058	1009
	ENSG00000165868	HSPA12A	heat shock protein family A (Hsp70) member 12A [Source:HGNC Symbol;Acc:HGNC:19022]	-0.6388	1.923e-07	3.431e-06	818.6	944.2	964.7	1377	1426	1428	1294	1388	1494	1305	1394	1471
	ENSG00000160796	NBEAL2	neurobeachin like 2 [Source:HGNC Symbol;Acc:HGNC:31928]	-0.6388	5.554e-07	7.689e-06	1032	1259	1258	1781	1958	1764	2302	2236	1543	1374	2260	1840
	ENSG00000168259	DNAJC7	DnaJ heat shock protein family (Hsp40) member C7 [Source:HGNC Symbol;Acc:HGNC:12392]	-0.639	5.174e-09	2.444e-07	1661	1696	1667	2672	2609	2495	2630	2636	2779	2979	2608	2610
	ENSG00000061794	MRPS35	mitochondrial ribosomal protein S35 [Source:HGNC Symbol;Acc:HGNC:16635]	-0.6391	9.293e-09	3.676e-07	1602	1590	1466	2389	2442	2376	2389	2330	2538	2794	2402	2444
	ENSG00000158062	UBXN11	UBX domain protein 11 [Source:HGNC Symbol;Acc:HGNC:30600]	-0.6393	5.456e-05	0.0003041	237.4	330.5	294.2	489.3	457	402.9	437.1	437.7	340	281	480.6	418.3
	ENSG00000198157	HMGN5	high mobility group nucleosome binding domain 5 [Source:HGNC Symbol;Acc:HGNC:8013]	-0.6394	0.0006807	0.00238	54.15	49.31	47.14	74.16	83.09	91.44	86.77	92.15	89.58	83.76	84.92	103.5
	ENSG00000105889	STEAP1B	STEAP family member 1B [Source:HGNC Symbol;Acc:HGNC:41907]	-0.6398	0.001127	NA	0	1.049	0	6.742	5.614	5.715	0	1.047	0.9141	3.603	2.997	4.358
	ENSG00000177465	ACOT4	acyl-CoA thioesterase 4 [Source:HGNC Symbol;Acc:HGNC:19748]	-0.6406	0.002464	0.006965	46.86	37.77	28.81	67.42	66.25	57.15	63.99	63.87	60.33	73.86	74.93	83.89
	ENSG00000166426	CRABP1	cellular retinoic acid binding protein 1 [Source:HGNC Symbol;Acc:HGNC:2338]	-0.6406	0.005591	0.0138	17.7	17.83	13.1	25.04	39.3	27.62	42.3	43.98	31.08	46.84	32.97	31.59
	ENSG00000214357	NEURL1B	neuralized E3 ubiquitin protein ligase 1B [Source:HGNC Symbol;Acc:HGNC:35422]	-0.6412	0.0002045	0.0008902	176	187.8	200.8	245.6	279.6	364.8	225.6	253.4	277	181	268.8	318.1
	ENSG00000074071	MRPS34	mitochondrial ribosomal protein S34 [Source:HGNC Symbol;Acc:HGNC:16618]	-0.6418	1.602e-05	0.0001127	723.8	1018	888.8	1486	1387	1215	1401	1311	962.5	1090	1323	1118
	ENSG00000123411	IKZF4	IKAROS family zinc finger 4 [Source:HGNC Symbol;Acc:HGNC:13179]	-0.6422	0.0006664	0.002337	74.98	78.68	65.48	110.8	142.6	102.9	113.9	105.8	90.5	91.87	96.91	100.2
	ENSG00000160191	PDE9A	phosphodiesterase 9A [Source:HGNC Symbol;Acc:HGNC:8795]	-0.6423	0.004321	0.01112	29.16	47.21	57.62	65.49	79.72	80.96	90.03	83.77	74.96	72.06	96.91	83.89
	ENSG00000070413	DGCR2	DiGeorge syndrome critical region gene 2 [Source:HGNC Symbol;Acc:HGNC:2845]	-0.6424	5.184e-07	7.279e-06	496.8	550.8	574.5	853.4	815.2	860.1	860.1	870.2	677.3	739.5	830.3	673.3
	ENSG00000280202	AC005831.1		-0.6426	0.004464	NA	2.083	1.049	3.492	6.742	8.983	11.43	6.508	11.52	5.485	8.106	12.99	14.16
	ENSG00000100522	GNPNAT1	glucosamine-phosphate N-acetyltransferase 1 [Source:HGNC Symbol;Acc:HGNC:19980]	-0.6427	1.016e-08	3.906e-07	1448	1389	1344	2235	2159	2092	2116	2221	2413	2485	2053	2168
	ENSG00000273734	AC005258.1		-0.6429	6.902e-05	0.0003696	581.1	879.1	907.1	1251	1224	1214	1305	1237	724	890.8	1281	948.9
	ENSG00000168237	GLYCTK	glycerate kinase [Source:HGNC Symbol;Acc:HGNC:24247]	-0.6429	0.0009387	0.0031	74.98	88.12	57.62	132.9	115.7	107.6	151.9	151.8	92.32	137.8	172.8	113.3
	ENSG00000167962	ZNF598	zinc finger protein 598 [Source:HGNC Symbol;Acc:HGNC:28079]	-0.6437	0.0002032	0.0008859	430.1	695.5	674.9	996.9	967.9	847.7	962.1	886.9	596.9	615.2	969.1	710.3
	ENSG00000264187	AC055811.2		-0.6448	2.795e-05	0.0001768	177	194.1	217.4	340	305.4	285.8	323.2	299.5	229.4	229.7	321.7	252.7
	ENSG00000107949	BCCIP	BRCA2 and CDKN1A interacting protein [Source:HGNC Symbol;Acc:HGNC:978]	-0.6449	2.663e-08	7.816e-07	1509	1448	1317	2277	2157	2202	2222	2268	2357	2585	2340	2256
	ENSG00000047621	C12orf4	chromosome 12 open reading frame 4 [Source:HGNC Symbol;Acc:HGNC:1184]	-0.6453	2.948e-06	2.939e-05	356.2	302.1	302.9	507.6	487.3	510.6	505.4	501.6	532.9	632.3	519.5	577.4
	ENSG00000144063	MALL	mal, T-cell differentiation protein like [Source:HGNC Symbol;Acc:HGNC:6818]	-0.6453	1.091e-05	8.293e-05	230.2	248.6	282.9	423.8	373.9	402	497.9	446.1	376.6	368.4	412.6	307.2
	ENSG00000205795	CYS1	cystin 1 [Source:HGNC Symbol;Acc:HGNC:18525]	-0.6454	0.007839	0.01837	13.54	19.93	26.19	28.89	46.04	36.2	21.69	28.27	28.34	24.32	34.97	29.41
	ENSG00000283486	FAM95C	family with sequence similarity 95 member C [Source:HGNC Symbol;Acc:HGNC:45272]	-0.6455	4.498e-05	0.0002614	167.7	157.4	169.4	223.5	278.5	282.9	282	247.1	256.9	175.6	282.7	310.5
	ENSG00000073536	NLE1	notchless homolog 1 [Source:HGNC Symbol;Acc:HGNC:19889]	-0.6463	1.533e-07	2.934e-06	571.7	611.6	622.5	963.2	929.7	927.8	972.9	1021	882.1	883.6	1035	944.5
	ENSG00000179271	GADD45GIP1	GADD45G interacting protein 1 [Source:HGNC Symbol;Acc:HGNC:29996]	-0.6464	1.637e-05	0.0001146	319.7	437.5	428.7	627	601.8	630.6	607.4	615.7	389.4	535	612.5	496.8
	ENSG00000109861	CTSC	cathepsin C [Source:HGNC Symbol;Acc:HGNC:2528]	-0.6466	6.198e-07	8.384e-06	1400	1275	1086	2039	1963	1844	1959	1906	1958	2068	1960	1914
	ENSG00000089195	TRMT6	tRNA methyltransferase 6 [Source:HGNC Symbol;Acc:HGNC:20900]	-0.6467	1.638e-06	1.823e-05	863.3	844.5	690.6	1331	1155	1245	1227	1265	1370	1440	1241	1217
	ENSG00000162975	KCNF1	potassium voltage-gated channel modifier subfamily F member 1 [Source:HGNC Symbol;Acc:HGNC:6246]	-0.647	0.0001922	0.0008465	76.02	92.32	93.41	143.5	151.6	129.5	171.4	166.5	132.5	123.4	186.8	129.6
	ENSG00000188610	FAM72B	family with sequence similarity 72 member B [Source:HGNC Symbol;Acc:HGNC:24805]	-0.6471	0.0004955	0.001827	74.98	62.94	64.6	98.24	128	105.7	67.25	75.39	83.18	98.18	78.93	99.14
	ENSG00000101213	PTK6	protein tyrosine kinase 6 [Source:HGNC Symbol;Acc:HGNC:9617]	-0.6471	0.0007671	0.002624	40.62	50.35	55.87	78.98	83.09	83.82	96.53	90.05	75.87	66.65	106.9	105.7
	ENSG00000178980	SELENOW	selenoprotein W [Source:HGNC Symbol;Acc:HGNC:10752]	-0.6474	8.203e-07	1.046e-05	1117	1428	1216	1843	2087	1931	1668	1801	1713	1467	1980	1929
	ENSG00000113749	HRH2	histamine receptor H2 [Source:HGNC Symbol;Acc:HGNC:5183]	-0.6478	0.0004487	0.001685	84.35	91.27	120.5	140.6	162.8	176.2	93.28	117.3	95.98	96.37	122.9	128.6
	ENSG00000185043	CIB1	calcium and integrin binding 1 [Source:HGNC Symbol;Acc:HGNC:16920]	-0.6481	2.41e-08	7.278e-07	1408	1534	1606	2376	2288	2421	2527	2458	2207	2318	2587	2439
	ENSG00000258947	TUBB3	tubulin beta 3 class III [Source:HGNC Symbol;Acc:HGNC:20772]	-0.6481	3.424e-06	3.305e-05	2686	3693	3386	5435	4965	4796	5095	4645	3102	3480	4688	4001
	ENSG00000014138	POLA2	DNA polymerase alpha 2, accessory subunit [Source:HGNC Symbol;Acc:HGNC:30073]	-0.6482	3.993e-08	1.04e-06	1072	1093	1038	1598	1610	1783	1607	1710	1647	1696	1646	1659
	ENSG00000206527	HACD2	3-hydroxyacyl-CoA dehydratase 2 [Source:HGNC Symbol;Acc:HGNC:9640]	-0.6493	2.081e-08	6.523e-07	1971	1701	1777	2873	2755	2859	2933	2951	3175	3297	2822	2850
	ENSG00000221887	HMSD	histocompatibility minor serpin domain containing [Source:HGNC Symbol;Acc:HGNC:23037]	-0.6494	0.001604	0.004852	52.07	36.72	48.89	84.76	62.88	82.87	81.35	71.2	87.75	107.2	85.92	90.42
	ENSG00000186470	BTN3A2	butyrophilin subfamily 3 member A2 [Source:HGNC Symbol;Acc:HGNC:1139]	-0.6498	0.0001167	0.0005621	163.5	116.4	148.4	236.9	208.8	237.2	228.9	230.4	252.3	237.8	209.8	237.5
	ENSG00000100077	GRK3	G protein-coupled receptor kinase 3 [Source:HGNC Symbol;Acc:HGNC:290]	-0.65	7.27e-05	0.0003845	248.9	169.9	193.8	312.1	334.6	322.9	336.2	340.3	377.5	383.7	325.7	357.3
	ENSG00000186020	ZNF529	zinc finger protein 529 [Source:HGNC Symbol;Acc:HGNC:29328]	-0.6503	0.0001136	0.0005505	88.52	89.17	77.7	137.7	142.6	133.4	109.5	112	142.6	132.4	132.9	148.2
	ENSG00000167807	AC011511.1		-0.6507	5.103e-05	0.0002885	172.9	231.8	213.9	305.3	362.7	314.3	356.8	277.5	261.4	240.5	353.7	307.2
	ENSG00000120756	PLS1	plastin 1 [Source:HGNC Symbol;Acc:HGNC:9090]	-0.6514	6.93e-07	9.112e-06	970.6	862.3	955.1	1361	1358	1639	1763	1763	1765	2211	1654	1715
	ENSG00000189144	ZNF573	zinc finger protein 573 [Source:HGNC Symbol;Acc:HGNC:26420]	-0.6525	0.008177	0.01907	18.75	17.83	33.18	37.56	35.93	53.34	36.88	42.93	34.74	42.33	46.96	56.65
	ENSG00000163932	PRKCD	protein kinase C delta [Source:HGNC Symbol;Acc:HGNC:9399]	-0.6526	3.068e-06	3.027e-05	248.9	263.3	262.8	435.3	404.2	385.8	438.2	429.3	415.9	446.7	438.6	391.1
	ENSG00000196576	PLXNB2	plexin B2 [Source:HGNC Symbol;Acc:HGNC:9104]	-0.6528	1.179e-05	8.824e-05	2179	3108	3059	4158	4669	4217	4220	4372	2701	2975	4389	3575
	ENSG00000140022	STON2	stonin 2 [Source:HGNC Symbol;Acc:HGNC:30652]	-0.6535	0.0001995	0.0008735	63.53	66.09	63.73	102.1	108.9	107.6	100.9	68.06	85.92	94.57	89.92	127.5
	ENSG00000104856	RELB	RELB proto-oncogene, NF-kB subunit [Source:HGNC Symbol;Acc:HGNC:9956]	-0.6538	7.808e-05	0.0004076	221.8	271.7	264.5	451.7	425.6	324.8	374.2	349.7	274.2	354.9	423.6	273.4
	ENSG00000164403	SHROOM1	shroom family member 1 [Source:HGNC Symbol;Acc:HGNC:24084]	-0.6543	2.466e-05	0.0001589	186.4	232.9	188.6	321.7	343.6	300	328.6	324.6	272.4	263.9	380.7	318.1
	ENSG00000171811	CFAP46	cilia and flagella associated protein 46 [Source:HGNC Symbol;Acc:HGNC:25247]	-0.6545	0.006581	0.01582	13.54	8.392	8.73	15.41	24.7	24.77	15.19	12.57	15.54	19.82	13.99	31.59
	ENSG00000111775	COX6A1	cytochrome c oxidase subunit 6A1 [Source:HGNC Symbol;Acc:HGNC:2277]	-0.6546	2.084e-08	6.523e-07	1596	1561	1618	2555	2289	2623	2479	2445	2388	2491	2577	2372
	ENSG00000182791	CCDC87	coiled-coil domain containing 87 [Source:HGNC Symbol;Acc:HGNC:25579]	-0.6548	0.004039	0.01052	10.41	17.83	14.84	30.82	24.7	28.58	20.61	17.8	21.94	31.52	14.99	31.59
	ENSG00000142327	RNPEPL1	arginyl aminopeptidase like 1 [Source:HGNC Symbol;Acc:HGNC:10079]	-0.6549	9.769e-06	7.546e-05	623.8	869.7	863.4	1242	1278	1184	1362	1243	913.2	802.5	1224	1034
	ENSG00000172531	PPP1CA	protein phosphatase 1 catalytic subunit alpha [Source:HGNC Symbol;Acc:HGNC:9281]	-0.6554	2.089e-08	6.523e-07	2537	2780	2905	4258	4150	4453	4183	4125	3687	3924	4106	4065
	ENSG00000197019	SERTAD1	SERTA domain containing 1 [Source:HGNC Symbol;Acc:HGNC:17932]	-0.6554	2.427e-06	2.502e-05	365.5	457.4	394.6	658.8	632.2	626.8	582.5	566.5	426.9	417	590.5	548
	ENSG00000185015	CA13	carbonic anhydrase 13 [Source:HGNC Symbol;Acc:HGNC:14914]	-0.6554	0.0004829	0.00179	63.53	55.6	74.21	99.2	119	102.9	116.1	97.38	131.6	145.9	127.9	154.7
	ENSG00000162444	RBP7	retinol binding protein 7 [Source:HGNC Symbol;Acc:HGNC:30316]	-0.6554	0.007041	0.01675	2.083	3.147	4.365	5.779	12.35	14.29	21.69	16.75	12.8	14.41	20.98	11.98
	ENSG00000120942	UBIAD1	UbiA prenyltransferase domain containing 1 [Source:HGNC Symbol;Acc:HGNC:30791]	-0.6559	4.027e-06	3.744e-05	310.3	350.4	391.1	569.2	528.9	564.8	578.1	559.2	544.8	635.9	594.5	524
	ENSG00000186174	BCL9L	B-cell CLL/lymphoma 9 like [Source:HGNC Symbol;Acc:HGNC:23688]	-0.6562	1.021e-06	1.244e-05	2312	2817	3112	4326	4425	4157	4660	4366	3147	3325	4401	3416
	ENSG00000178718	RPP25	ribonuclease P and MRP subunit p25 [Source:HGNC Symbol;Acc:HGNC:30361]	-0.6564	1.855e-07	3.368e-06	470.7	481.5	479.3	775.3	746.7	732.5	772.3	703.7	675.5	707.9	669.4	696.1
	ENSG00000115756	HPCAL1	hippocalcin like 1 [Source:HGNC Symbol;Acc:HGNC:5145]	-0.6569	1.151e-05	8.672e-05	949.8	1377	1276	1965	1956	1736	1851	1705	1538	1337	1862	1543
	ENSG00000138073	PREB	prolactin regulatory element binding [Source:HGNC Symbol;Acc:HGNC:9356]	-0.657	4.132e-09	2.058e-07	1343	1392	1351	2132	2110	2164	2332	2214	1993	2219	2354	2091
	ENSG00000130748	TMEM160	transmembrane protein 160 [Source:HGNC Symbol;Acc:HGNC:26042]	-0.6581	0.002976	0.008159	36.45	46.16	45.4	95.35	62.88	59.06	83.52	48.17	44.79	53.14	58.95	62.1
	ENSG00000112245	PTP4A1	protein tyrosine phosphatase type IVA, member 1 [Source:HGNC Symbol;Acc:HGNC:9634]	-0.6585	4.205e-07	6.171e-06	7267	5972	5680	10410	9716	9493	9034	9090	9981	10390	8897	9625
	ENSG00000143756	FBXO28	F-box protein 28 [Source:HGNC Symbol;Acc:HGNC:29046]	-0.6597	8.286e-08	1.807e-06	668.6	670.3	622.5	1034	1058	996.3	981.6	998.9	1194	1124	1013	1162
	ENSG00000198211	AC092143.1		-0.6603	2.919e-06	2.919e-05	2686	3705	3417	5482	5055	4857	5116	4686	3136	3497	4730	4058
	ENSG00000205362	MT1A	metallothionein 1A [Source:HGNC Symbol;Acc:HGNC:7393]	-0.6609	0.001527	0.00466	36.45	30.42	29.68	63.57	56.14	48.58	56.4	64.92	58.5	61.25	66.94	62.1
	ENSG00000152192	POU4F1	POU class 4 homeobox 1 [Source:HGNC Symbol;Acc:HGNC:9218]	-0.661	0.0006631	0.002328	37.49	37.77	36.67	64.53	67.37	60.96	70.5	73.3	98.72	80.16	93.92	84.97
	ENSG00000085552	IGSF9	immunoglobulin superfamily member 9 [Source:HGNC Symbol;Acc:HGNC:18132]	-0.661	0.008254	0.01921	2.083	1.049	6.111	10.59	13.47	8.573	7.593	8.377	5.485	6.305	4.996	5.447
	ENSG00000235173	HGH1	HGH1 homolog [Source:HGNC Symbol;Acc:HGNC:24161]	-0.6624	6.024e-07	8.219e-06	624.9	752.2	779.6	1139	1134	1133	1233	1157	845.5	924.1	1057	931.5
	ENSG00000107882	SUFU	SUFU negative regulator of hedgehog signaling [Source:HGNC Symbol;Acc:HGNC:16466]	-0.6625	2.643e-06	2.682e-05	243.7	221.4	237.5	383.3	375	362	373.1	364.4	358.3	313.4	365.7	357.3
	ENSG00000138587	MNS1	meiosis specific nuclear structural 1 [Source:HGNC Symbol;Acc:HGNC:29636]	-0.6627	2.467e-05	0.0001589	129.1	122.7	117.9	191.7	197.6	207.7	200.7	194.8	193.8	229.7	186.8	213.5
	ENSG00000182903	ZNF721	zinc finger protein 721 [Source:HGNC Symbol;Acc:HGNC:29425]	-0.6629	4.743e-06	4.259e-05	251	223.4	227.9	357.3	403.1	360.1	372	361.3	403.1	354.9	381.7	396.5
	ENSG00000224051	CPTP	ceramide-1-phosphate transfer protein [Source:HGNC Symbol;Acc:HGNC:28116]	-0.6629	0.0002726	0.001123	125	194.1	192.1	295.7	275.1	251.5	295	270.2	170.9	205.4	268.8	179.8
	ENSG00000152580	IGSF10	immunoglobulin superfamily member 10 [Source:HGNC Symbol;Acc:HGNC:26384]	-0.6629	0.003723	0.009832	33.33	17.83	31.43	52.01	43.79	51.44	55.32	46.07	40.22	48.64	37.97	33.77
	ENSG00000167723	TRPV3	transient receptor potential cation channel subfamily V member 3 [Source:HGNC Symbol;Acc:HGNC:18084]	-0.663	0.00636	0.01537	5.207	10.49	4.365	18.3	15.72	14.29	19.52	15.71	18.28	10.81	16.98	15.25
	ENSG00000266094	RASSF5	Ras association domain family member 5 [Source:HGNC Symbol;Acc:HGNC:17609]	-0.6648	0.0007101	0.002461	88.52	55.6	68.1	125.2	117.9	107.6	74.84	74.35	95.98	82.86	90.92	90.42
	ENSG00000133895	MEN1	menin 1 [Source:HGNC Symbol;Acc:HGNC:7010]	-0.665	1.638e-07	3.071e-06	651.9	720.7	770	1121	1143	1126	1063	1079	946.1	854.8	1166	1086
	ENSG00000100294	MCAT	malonyl-CoA-acyl carrier protein transacylase [Source:HGNC Symbol;Acc:HGNC:29622]	-0.665	5.927e-06	5.065e-05	189.5	207.7	192.9	329.4	297.6	317.2	322.1	334	289.8	308	330.7	308.3
	ENSG00000211455	STK38L	serine/threonine kinase 38 like [Source:HGNC Symbol;Acc:HGNC:17848]	-0.6656	1.432e-06	1.641e-05	334.3	296.9	328.3	529.7	518.8	479.1	515.2	507.8	589.6	568.3	525.5	571.9
	ENSG00000184254	ALDH1A3	aldehyde dehydrogenase 1 family member A3 [Source:HGNC Symbol;Acc:HGNC:409]	-0.6656	0.0002701	0.001116	536.3	607.4	794.5	899.6	892.7	1279	977.3	1010	1110	1157	1088	1354
	ENSG00000027075	PRKCH	protein kinase C eta [Source:HGNC Symbol;Acc:HGNC:9403]	-0.6657	8.851e-05	0.0004493	152	159.5	184.2	247.5	235.8	314.3	148.6	159.2	224.9	188.2	208.8	190.6
	ENSG00000166171	DPCD	deleted in primary ciliary dyskinesia homolog (mouse) [Source:HGNC Symbol;Acc:HGNC:24542]	-0.6658	4.389e-05	0.0002562	227	163.7	189.4	335.2	289.7	303.9	321.1	293.2	284.3	347.7	309.7	317
	ENSG00000147872	PLIN2	perilipin 2 [Source:HGNC Symbol;Acc:HGNC:248]	-0.666	6.858e-06	5.68e-05	763.4	679.8	549.1	1123	1051	970.6	1191	1058	1038	1265	1129	1118
	ENSG00000064932	SBNO2	strawberry notch homolog 2 [Source:HGNC Symbol;Acc:HGNC:29158]	-0.666	0.0003432	0.001355	366.6	583.3	620.7	907.3	875.8	714.4	952.3	891.1	521.9	597.2	899.2	640.6
	ENSG00000164400	CSF2	colony stimulating factor 2 [Source:HGNC Symbol;Acc:HGNC:2434]	-0.6663	0.002256	NA	2.083	1.049	0	8.668	6.737	6.668	4.339	1.047	4.57	6.305	11.99	3.268
	ENSG00000258989	AL355916.3		-0.6664	0.003943	0.01032	28.12	38.82	29.68	52.97	42.67	72.39	34.71	30.37	31.08	39.63	33.97	30.5
	ENSG00000173947	PIFO	primary cilia formation [Source:HGNC Symbol;Acc:HGNC:27009]	-0.6671	0.006281	0.01522	11.46	4.196	9.603	20.23	20.21	17.15	13.02	9.424	8.227	17.11	12.99	11.98
	ENSG00000115758	ODC1	ornithine decarboxylase 1 [Source:HGNC Symbol;Acc:HGNC:8109]	-0.6672	8.174e-09	3.35e-07	2708	2543	2606	4405	3943	4037	4486	4535	4759	5307	4598	4275
	ENSG00000004777	ARHGAP33	Rho GTPase activating protein 33 [Source:HGNC Symbol;Acc:HGNC:23085]	-0.6676	0.001068	0.003452	154.1	295.8	246.2	369.8	421.1	326.7	433.9	391.6	230.4	170.2	445.6	335.5
	ENSG00000078399	HOXA9	homeobox A9 [Source:HGNC Symbol;Acc:HGNC:5109]	-0.6678	0.004227	0.01093	7.29	7.343	5.238	12.52	19.09	17.15	10.85	16.75	17.37	13.51	15.99	11.98
	ENSG00000154832	CXXC1	CXXC finger protein 1 [Source:HGNC Symbol;Acc:HGNC:24343]	-0.668	5.327e-06	4.67e-05	420.7	563.3	466.2	811.9	764.7	724.9	797.2	774.9	577.7	541.3	747.3	640.6
	ENSG00000136295	TTYH3	tweety family member 3 [Source:HGNC Symbol;Acc:HGNC:22222]	-0.6682	3.209e-06	3.147e-05	1338	1897	1769	2614	2706	2589	2524	2458	1559	1700	2608	2103
	ENSG00000167553	TUBA1C	tubulin alpha 1c [Source:HGNC Symbol;Acc:HGNC:20768]	-0.6685	7.997e-09	3.328e-07	8800	8262	7929	13600	12620	13170	12640	12950	12620	14060	13490	12530
	ENSG00000105329	TGFB1	transforming growth factor beta 1 [Source:HGNC Symbol;Acc:HGNC:11766]	-0.6689	1.63e-07	3.061e-06	1376	1614	1715	2594	2402	2445	2329	2216	1826	1654	2285	2084
	ENSG00000185187	SIGIRR	single Ig and TIR domain containing [Source:HGNC Symbol;Acc:HGNC:30575]	-0.6689	0.0008313	0.002802	111.4	194.1	207.8	267.8	285.2	278.1	265.7	217.8	173.7	160.3	247.8	219
	ENSG00000256407	AL357673.1		-0.6689	0.004377	0.01124	29.16	34.62	54.13	65.49	83.09	58.1	55.32	67.02	47.53	46.84	55.95	50.11
	ENSG00000171729	TMEM51	transmembrane protein 51 [Source:HGNC Symbol;Acc:HGNC:25488]	-0.6702	2.231e-06	2.331e-05	311.4	345.1	372.8	583.7	542.3	518.2	571.6	564.4	438.8	568.3	609.5	497.9
	ENSG00000164742	ADCY1	adenylate cyclase 1 [Source:HGNC Symbol;Acc:HGNC:232]	-0.6705	3.928e-05	0.000234	269.7	284.3	383.3	469.1	540.1	495.3	554.3	556	509.2	516.1	528.5	410.7
	ENSG00000126259	KIRREL2	kirre like nephrin family adhesion molecule 2 [Source:HGNC Symbol;Acc:HGNC:18816]	-0.6709	0.00912	0.02093	10.41	3.147	6.984	20.23	11.23	18.1	20.61	8.377	10.06	11.71	21.98	13.07
	ENSG00000198933	TBKBP1	TBK1 binding protein 1 [Source:HGNC Symbol;Acc:HGNC:30140]	-0.6713	0.0002987	0.001212	88.52	79.73	66.35	138.7	135.9	112.4	141	134	100.6	94.57	133.9	98.05
	ENSG00000204316	MRPL38	mitochondrial ribosomal protein L38 [Source:HGNC Symbol;Acc:HGNC:14033]	-0.6714	7.478e-07	9.675e-06	911.2	1115	1190	1772	1701	1631	1713	1726	1255	1321	1767	1438
	ENSG00000075891	PAX2	paired box 2 [Source:HGNC Symbol;Acc:HGNC:8616]	-0.6716	0.00505	0.01269	6.249	3.147	7.857	13.48	14.6	17.15	10.85	11.52	6.399	2.702	3.996	7.626
	ENSG00000141564	RPTOR	regulatory associated protein of MTOR complex 1 [Source:HGNC Symbol;Acc:HGNC:30287]	-0.6725	7.77e-07	1.001e-05	580.1	646.2	716.8	1011	1105	979.2	1127	1057	876.6	906.1	1002	789.8
	ENSG00000170955	CAVIN3	caveolae associated protein 3 [Source:HGNC Symbol;Acc:HGNC:9400]	-0.6725	0.0004484	0.001684	66.65	94.42	66.35	133.9	125.8	116.2	167	143.5	103.3	121.6	154.9	111.1
	ENSG00000283201	AC092329.3		-0.6729	0.007199	0.01707	6.249	4.196	6.111	19.26	7.86	16.19	17.35	12.57	17.37	27.92	18.98	17.43
	ENSG00000112149	CD83	CD83 molecule [Source:HGNC Symbol;Acc:HGNC:1703]	-0.6738	0.0003968	0.001524	49.99	58.75	64.6	107.9	94.32	90.49	69.42	92.15	105.1	105.4	81.93	92.6
	ENSG00000137309	HMGA1	high mobility group AT-hook 1 [Source:HGNC Symbol;Acc:HGNC:5010]	-0.6746	1.666e-07	3.106e-06	7625	8602	9700	13490	13600	13970	14730	15560	11570	12520	15590	12760
	ENSG00000121068	TBX2	T-box 2 [Source:HGNC Symbol;Acc:HGNC:11597]	-0.6759	0.001124	0.00361	41.66	63.99	63.73	107.9	95.44	83.82	90.03	93.19	81.35	76.56	100.9	91.51
	ENSG00000160783	PMF1	polyamine modulated factor 1 [Source:HGNC Symbol;Acc:HGNC:9112]	-0.6765	2.905e-07	4.715e-06	504	545.5	588.4	905.4	847.7	863	858	921.5	779.7	855.7	927.2	805.1
	ENSG00000259075	POC1B-GALNT4	POC1B-GALNT4 readthrough [Source:HGNC Symbol;Acc:HGNC:42957]	-0.6768	6.058e-05	0.0003303	233.3	180.4	211.3	303.4	307.7	396.3	405.7	407.3	400.4	438.6	405.6	441.2
	ENSG00000187775	DNAH17	dynein axonemal heavy chain 17 [Source:HGNC Symbol;Acc:HGNC:2946]	-0.677	0.003222	0.008727	13.54	12.59	20.08	29.86	34.81	27.62	29.29	36.65	28.34	33.33	28.97	32.68
	ENSG00000104361	NIPAL2	NIPA like domain containing 2 [Source:HGNC Symbol;Acc:HGNC:25854]	-0.6771	0.0003637	0.001419	129.1	115.4	88.18	210	155	176.2	173.5	178	200.2	177.4	147.9	141.6
	ENSG00000104731	KLHDC4	kelch domain containing 4 [Source:HGNC Symbol;Acc:HGNC:25272]	-0.6775	3.609e-06	3.43e-05	397.8	484.7	435.6	690.6	786	634.4	730	659.7	552.1	579.1	734.3	675.4
	ENSG00000154127	UBASH3B	ubiquitin associated and SH3 domain containing B [Source:HGNC Symbol;Acc:HGNC:29884]	-0.678	4.711e-08	1.169e-06	1570	1399	1626	2564	2493	2258	2453	2429	2591	2763	2481	2243
	ENSG00000183696	UPP1	uridine phosphorylase 1 [Source:HGNC Symbol;Acc:HGNC:12576]	-0.6786	1.508e-06	1.708e-05	317.6	388.2	357.9	587.5	562.5	556.3	568.4	571.7	490.9	496.3	585.5	636.2
	ENSG00000189120	SP6	Sp6 transcription factor [Source:HGNC Symbol;Acc:HGNC:14530]	-0.6788	0.0006595	0.002318	35.41	50.35	46.27	75.13	77.48	75.25	94.36	89	85.01	82.86	64.94	65.36
	ENSG00000013016	EHD3	EH domain containing 3 [Source:HGNC Symbol;Acc:HGNC:3244]	-0.6794	4.445e-07	6.447e-06	323.9	332.6	340.5	549	526.6	525.8	471.8	474.3	441.5	455.7	490.6	439
	ENSG00000137571	SLCO5A1	solute carrier organic anion transporter family member 5A1 [Source:HGNC Symbol;Acc:HGNC:19046]	-0.6794	0.008423	0.01955	9.373	2.098	3.492	11.56	14.6	15.24	19.52	19.9	18.28	18.01	11.99	8.715
	ENSG00000164674	SYTL3	synaptotagmin like 3 [Source:HGNC Symbol;Acc:HGNC:15587]	-0.6798	0.001704	0.005102	28.12	25.18	33.18	44.3	50.53	60.96	52.06	54.45	57.59	51.34	53.95	38.13
	ENSG00000167775	CD320	CD320 molecule [Source:HGNC Symbol;Acc:HGNC:16692]	-0.6799	5.991e-06	5.112e-05	429.1	559.1	572.7	899.6	811.8	789.6	784.2	741.4	501.8	543.1	825.3	656.9
	ENSG00000104812	GYS1	glycogen synthase 1 [Source:HGNC Symbol;Acc:HGNC:4706]	-0.6811	1.184e-07	2.397e-06	606.1	660.9	703.7	1067	1058	1030	1205	1164	963.5	1043	1174	1076
	ENSG00000079435	LIPE	lipase E, hormone sensitive type [Source:HGNC Symbol;Acc:HGNC:6621]	-0.6811	0.003498	0.009332	13.54	16.78	13.97	24.08	38.18	26.67	23.86	16.75	20.11	13.51	27.98	20.7
	ENSG00000160703	NLRX1	NLR family member X1 [Source:HGNC Symbol;Acc:HGNC:29890]	-0.6813	8.654e-06	6.831e-05	295.8	342	395.5	509.5	570.4	585.8	506.5	521.5	420.5	407.1	524.5	527.3
	ENSG00000198758	EPS8L3	EPS8 like 3 [Source:HGNC Symbol;Acc:HGNC:21297]	-0.6813	0.001617	0.004879	35.41	43.01	38.41	58.75	58.39	85.73	161.6	113.1	72.21	107.2	139.9	95.87
	ENSG00000077232	DNAJC10	DnaJ heat shock protein family (Hsp40) member C10 [Source:HGNC Symbol;Acc:HGNC:24637]	-0.6822	8.086e-09	3.341e-07	2553	2276	2244	3828	3790	3650	3836	3773	4134	4321	3574	3787
	ENSG00000105298	CACTIN	cactin, spliceosome C complex subunit [Source:HGNC Symbol;Acc:HGNC:29938]	-0.6822	0.0001645	0.000745	161.4	227.6	261.9	378.5	358.2	322	344.9	331.9	204.8	234.2	347.7	264.7
	ENSG00000101306	MYLK2	myosin light chain kinase 2 [Source:HGNC Symbol;Acc:HGNC:16243]	-0.6822	0.005474	0.01356	4.166	8.392	5.238	20.23	11.23	14.29	15.19	11.52	10.06	6.305	14.99	7.626
	ENSG00000135299	ANKRD6	ankyrin repeat domain 6 [Source:HGNC Symbol;Acc:HGNC:17280]	-0.6826	9.582e-05	0.0004793	83.31	95.46	76.83	133.9	148.2	141.9	116.1	106.8	119.7	92.77	101.9	140.5
	ENSG00000179041	RRS1	ribosome biogenesis regulator homolog [Source:HGNC Symbol;Acc:HGNC:17083]	-0.6829	7.176e-07	9.373e-06	819.6	990.3	864.3	1546	1457	1272	1462	1316	1113	1303	1362	1089
	ENSG00000114648	KLHL18	kelch like family member 18 [Source:HGNC Symbol;Acc:HGNC:29120]	-0.6833	2.626e-07	4.35e-06	361.4	355.6	350.1	574	567	575.3	539.1	552.9	595.1	562.9	529.5	505.5
	ENSG00000067560	RHOA	ras homolog family member A [Source:HGNC Symbol;Acc:HGNC:667]	-0.6834	2.015e-09	1.175e-07	6062	5729	5688	9306	9060	9480	9160	9015	10030	10070	8880	9623
	ENSG00000119139	TJP2	tight junction protein 2 [Source:HGNC Symbol;Acc:HGNC:11828]	-0.6834	5.177e-05	0.0002919	181.2	190.9	138.8	266.8	260.5	300	301.5	278.5	262.3	332.4	281.7	334.5
	ENSG00000164949	GEM	GTP binding protein overexpressed in skeletal muscle [Source:HGNC Symbol;Acc:HGNC:4234]	-0.6836	0.0001713	0.0007703	81.23	87.07	78.57	159.9	122.4	127.6	219.1	189.5	166.4	218	180.8	160.1
	ENSG00000189410	SH2D5	SH2 domain containing 5 [Source:HGNC Symbol;Acc:HGNC:28819]	-0.6837	8.348e-05	0.0004293	228.1	315.8	250.6	486.4	440.2	356.2	441.5	409.4	329.1	392.7	403.6	317
	ENSG00000105983	LMBR1	limb development membrane protein 1 [Source:HGNC Symbol;Acc:HGNC:13243]	-0.6838	2.024e-08	6.411e-07	1061	981.9	1009	1522	1676	1682	1516	1732	1849	1745	1573	1762
	ENSG00000187730	GABRD	gamma-aminobutyric acid type A receptor delta subunit [Source:HGNC Symbol;Acc:HGNC:4084]	-0.6847	0.004267	0.01101	3.124	3.147	6.111	10.59	11.23	16.19	7.593	8.377	7.313	4.503	8.992	6.536
	ENSG00000149328	GLB1L2	galactosidase beta 1 like 2 [Source:HGNC Symbol;Acc:HGNC:25129]	-0.6852	0.0002954	0.001201	63.53	60.85	77.7	125.2	115.7	101	120.4	122.5	103.3	99.98	120.9	107.9
	ENSG00000187140	FOXD3	forkhead box D3 [Source:HGNC Symbol;Acc:HGNC:3804]	-0.6858	0.006756	0.01618	3.124	6.294	7.857	20.23	10.11	15.24	14.1	16.75	9.141	6.305	12.99	14.16
	ENSG00000114520	SNX4	sorting nexin 4 [Source:HGNC Symbol;Acc:HGNC:11175]	-0.686	5.143e-07	7.243e-06	405.1	394.4	351.8	599.1	635.5	618.2	651.9	663.9	709.3	753	568.5	670
	ENSG00000108379	WNT3	Wnt family member 3 [Source:HGNC Symbol;Acc:HGNC:12782]	-0.687	6.988e-05	0.0003733	233.3	167.8	158.9	313	289.7	305.8	307	308.9	283.4	273.8	299.7	269.1
	ENSG00000130830	MPP1	membrane palmitoylated protein 1 [Source:HGNC Symbol;Acc:HGNC:7219]	-0.6876	9.563e-05	0.0004788	144.8	137.4	163.3	261	195.4	272.4	169.2	219.9	261.4	244.1	220.8	261.5
	ENSG00000179913	B3GNT3	UDP-GlcNAc:betaGal beta-1,3-N-acetylglucosaminyltransferase 3 [Source:HGNC Symbol;Acc:HGNC:13528]	-0.6878	0.0004291	0.001624	119.8	119.6	182.5	215.7	212.2	267.7	408.9	379.1	318.1	344.1	387.7	353
	ENSG00000268797	AC008537.1		-0.6882	0.009582	0.02182	32.28	67.14	70.72	128.1	94.32	69.53	93.28	53.4	36.56	57.64	70.94	58.83
	ENSG00000170873	MTSS1	MTSS1, I-BAR domain containing [Source:HGNC Symbol;Acc:HGNC:20443]	-0.6884	0.0005429	0.001973	59.36	40.91	48.89	82.83	80.84	92.4	73.76	64.92	59.42	66.65	65.94	68.63
	ENSG00000178685	PARP10	poly(ADP-ribose) polymerase family member 10 [Source:HGNC Symbol;Acc:HGNC:25895]	-0.6884	0.004194	0.01087	28.12	27.28	48.89	50.08	71.86	65.72	57.49	47.12	38.39	18.91	58.95	44.67
	ENSG00000205436	EXOC3L4	exocyst complex component 3 like 4 [Source:HGNC Symbol;Acc:HGNC:20120]	-0.6888	0.006647	0.01596	10.41	17.83	11.35	28.89	34.81	18.1	23.86	20.94	21.02	17.11	18.98	21.79
	ENSG00000170185	USP38	ubiquitin specific peptidase 38 [Source:HGNC Symbol;Acc:HGNC:20067]	-0.6889	9.984e-07	1.222e-05	284.3	261.2	266.3	448.8	421.1	444.8	417.6	423	484.5	489.1	372.7	442.3
	ENSG00000178222	RNF212	ring finger protein 212 [Source:HGNC Symbol;Acc:HGNC:27729]	-0.6893	0.0004682	0.001743	44.78	36.72	42.78	71.27	67.37	78.11	81.35	57.59	60.33	72.06	64.94	56.65
	ENSG00000079999	KEAP1	kelch like ECH associated protein 1 [Source:HGNC Symbol;Acc:HGNC:23177]	-0.6895	4.792e-07	6.842e-06	925.8	1164	1047	1831	1578	1625	1579	1562	1245	1474	1527	1487
	ENSG00000100593	ISM2	isthmin 2 [Source:HGNC Symbol;Acc:HGNC:23176]	-0.69	0.003299	0.0089	5.207	3.147	5.238	14.45	10.11	15.24	5.423	12.57	7.313	12.61	18.98	16.34
	ENSG00000129749	CHRNA10	cholinergic receptor nicotinic alpha 10 subunit [Source:HGNC Symbol;Acc:HGNC:13800]	-0.6901	0.004633	0.01181	6.249	15.74	11.35	24.08	24.7	22.86	15.19	20.94	10.06	7.206	15.99	29.41
	ENSG00000168000	BSCL2	BSCL2, seipin lipid droplet biogenesis associated [Source:HGNC Symbol;Acc:HGNC:15832]	-0.6903	1.839e-08	5.956e-07	939.4	899	906.2	1422	1425	1561	1444	1423	1271	1243	1372	1347
	ENSG00000162889	MAPKAPK2	mitogen-activated protein kinase-activated protein kinase 2 [Source:HGNC Symbol;Acc:HGNC:6887]	-0.6905	2.194e-08	6.776e-07	864.4	833	938.5	1426	1402	1411	1452	1380	1355	1356	1404	1376
	ENSG00000163870	TPRA1	transmembrane protein adipocyte associated 1 [Source:HGNC Symbol;Acc:HGNC:30413]	-0.6905	6.347e-07	8.515e-06	543.6	579.1	619.9	1035	919.6	854.4	882.9	858.6	673.7	683.6	763.3	684.2
	ENSG00000258366	RTEL1	regulator of telomere elongation helicase 1 [Source:HGNC Symbol;Acc:HGNC:15888]	-0.6907	3.85e-05	0.0002299	254.1	365.1	318.7	508.5	567	446.7	500	541.4	346.4	303.5	535.5	414
	ENSG00000131196	NFATC1	nuclear factor of activated T-cells 1 [Source:HGNC Symbol;Acc:HGNC:7775]	-0.691	0.0007739	0.002642	41.66	54.55	67.22	92.46	102.2	87.63	82.43	58.64	65.81	54.94	80.93	66.45
	ENSG00000113441	LNPEP	leucyl and cystinyl aminopeptidase [Source:HGNC Symbol;Acc:HGNC:6656]	-0.6914	2.074e-08	6.523e-07	860.2	823.5	909.7	1342	1409	1423	1379	1325	1547	1514	1374	1536
	ENSG00000173171	MTX1	metaxin 1 [Source:HGNC Symbol;Acc:HGNC:7504]	-0.692	3.075e-07	4.876e-06	351	386.1	374.5	589.4	596.2	613.4	591.1	594.8	504.6	609.8	632.4	619.9
	ENSG00000149577	SIDT2	SID1 transmembrane family member 2 [Source:HGNC Symbol;Acc:HGNC:24272]	-0.6921	2.336e-05	0.0001528	133.3	167.8	156.3	231.2	253.8	266.7	235.4	247.1	260.5	203.6	300.7	271.3
	ENSG00000015133	CCDC88C	coiled-coil domain containing 88C [Source:HGNC Symbol;Acc:HGNC:19967]	-0.6936	3.335e-05	0.0002053	136.4	152.1	179	260.1	277.3	234.3	284.2	253.4	256.9	190.9	282.7	244
	ENSG00000196967	ZNF585A	zinc finger protein 585A [Source:HGNC Symbol;Acc:HGNC:26305]	-0.6936	0.0008177	0.002765	86.44	102.8	61.99	133.9	163.9	121.9	95.45	105.8	124.3	116.2	117.9	144.9
	ENSG00000115211	EIF2B4	eukaryotic translation initiation factor 2B subunit delta [Source:HGNC Symbol;Acc:HGNC:3260]	-0.6937	4.302e-08	1.102e-06	831.1	890.6	788.4	1380	1388	1274	1464	1510	1383	1445	1489	1439
	ENSG00000168389	MFSD2A	major facilitator superfamily domain containing 2A [Source:HGNC Symbol;Acc:HGNC:25897]	-0.6941	0.0004651	0.001735	76.02	79.73	54.13	108.8	132.5	112.4	110.6	135.1	99.64	114.4	132.9	100.2
	ENSG00000174282	ZBTB4	zinc finger and BTB domain containing 4 [Source:HGNC Symbol;Acc:HGNC:23847]	-0.6943	1.529e-08	5.225e-07	1097	1155	1263	1852	1932	1879	1913	1875	1747	1781	1993	1896
	ENSG00000143382	ADAMTSL4	ADAMTS like 4 [Source:HGNC Symbol;Acc:HGNC:19706]	-0.6947	0.001129	0.003624	35.41	32.52	49.76	62.6	75.23	71.44	69.42	97.38	56.67	48.64	89.92	89.33
	ENSG00000169895	SYAP1	synapse associated protein 1 [Source:HGNC Symbol;Acc:HGNC:16273]	-0.6948	1.427e-08	4.981e-07	1439	1256	1277	2157	2192	2043	1936	2169	2137	2358	2027	2172
	ENSG00000157617	C2CD2	C2 calcium dependent domain containing 2 [Source:HGNC Symbol;Acc:HGNC:1266]	-0.695	6.314e-07	8.49e-06	321.8	355.6	312.5	523	533.3	549.6	527.1	533	546.6	513.4	527.5	442.3
	ENSG00000121310	ECHDC2	enoyl-CoA hydratase domain containing 2 [Source:HGNC Symbol;Acc:HGNC:23408]	-0.6956	0.000217	0.0009325	97.89	162.6	138.8	213.8	226.8	220	259.2	244	206.6	146.8	253.8	292
	ENSG00000167619	TMEM145	transmembrane protein 145 [Source:HGNC Symbol;Acc:HGNC:26912]	-0.6958	0.001235	0.003901	34.37	30.42	32.3	51.05	71.86	52.39	58.57	62.83	58.5	40.53	59.95	56.65
	ENSG00000180008	SOCS4	suppressor of cytokine signaling 4 [Source:HGNC Symbol;Acc:HGNC:19392]	-0.6959	3.18e-08	9.044e-07	798.8	845.5	784.9	1232	1372	1316	1215	1276	1403	1368	1238	1425
	ENSG00000128268	MGAT3	mannosyl (beta-1,4-)-glycoprotein beta-1,4-N-acetylglucosaminyltransferase [Source:HGNC Symbol;Acc:HGNC:7046]	-0.6966	0.001904	NA	2.083	1.049	0	8.668	8.983	5.715	8.677	11.52	6.399	8.106	4.996	6.536
	ENSG00000139725	RHOF	ras homolog family member F, filopodia associated [Source:HGNC Symbol;Acc:HGNC:15703]	-0.697	3.708e-08	1.001e-06	1363	1412	1596	2225	2340	2486	2763	2668	2132	2504	2677	2366
	ENSG00000086300	SNX10	sorting nexin 10 [Source:HGNC Symbol;Acc:HGNC:14974]	-0.697	1.465e-05	0.000105	256.2	225.5	207.8	360.2	336.9	425.8	318.9	300.5	409.5	402.6	342.7	399.8
	ENSG00000184110	EIF3C	eukaryotic translation initiation factor 3 subunit C [Source:HGNC Symbol;Acc:HGNC:3279]	-0.6972	0.00025	0.001048	59.36	58.75	58.49	86.68	114.5	101.9	100.9	91.1	78.61	102.7	85.92	79.53
	ENSG00000198298	ZNF485	zinc finger protein 485 [Source:HGNC Symbol;Acc:HGNC:23440]	-0.6981	0.0003704	0.001442	40.62	53.5	47.14	77.05	81.97	86.68	63.99	61.78	85.92	75.66	83.93	99.14
	ENSG00000100604	CHGA	chromogranin A [Source:HGNC Symbol;Acc:HGNC:1929]	-0.6981	0.00294	0.008078	18.75	12.59	14.84	24.08	31.44	37.15	26.03	25.13	15.54	30.62	26.98	27.24
	ENSG00000263513	FAM72C	family with sequence similarity 72 member C [Source:HGNC Symbol;Acc:HGNC:30602]	-0.6983	0.002644	0.007399	20.83	19.93	34.05	43.34	52.77	44.77	33.62	46.07	37.48	38.73	43.96	51.2
	ENSG00000203618	GP1BB	glycoprotein Ib platelet beta subunit [Source:HGNC Symbol;Acc:HGNC:4440]	-0.6983	0.003405	0.009147	14.58	24.13	26.19	50.08	38.18	35.24	42.3	39.79	19.2	25.22	33.97	23.97
	ENSG00000129250	KIF1C	kinesin family member 1C [Source:HGNC Symbol;Acc:HGNC:6317]	-0.6985	2.163e-08	6.709e-07	3070	3632	3582	5569	5629	5376	5695	5602	4710	5294	5383	4702
	ENSG00000166257	SCN3B	sodium voltage-gated channel beta subunit 3 [Source:HGNC Symbol;Acc:HGNC:20665]	-0.6989	0.003509	0.009359	5.207	4.196	8.73	15.41	14.6	18.1	7.593	12.57	19.2	18.01	21.98	18.52
	ENSG00000181027	FKRP	fukutin related protein [Source:HGNC Symbol;Acc:HGNC:17997]	-0.6993	4.295e-06	3.937e-05	334.3	428	419.9	675.2	669.2	581	584.6	557.1	429.6	495.4	669.4	490.2
	ENSG00000167721	TSR1	TSR1, ribosome maturation factor [Source:HGNC Symbol;Acc:HGNC:25542]	-0.6999	3.101e-09	1.634e-07	2687	2471	2396	4093	4121	3968	4162	4364	4334	4603	4233	4072
	ENSG00000102974	CTCF	CCCTC-binding factor [Source:HGNC Symbol;Acc:HGNC:13723]	-0.7002	4.018e-09	2.023e-07	1072	1125	1145	1780	1793	1831	1726	1662	1744	1671	1688	1758
	ENSG00000129255	MPDU1	mannose-P-dolichol utilization defect 1 [Source:HGNC Symbol;Acc:HGNC:7207]	-0.7005	2.512e-09	1.371e-07	1514	1389	1464	2410	2324	2321	2424	2291	2285	2442	2435	2390
	ENSG00000174177	CTU2	cytosolic thiouridylase subunit 2 [Source:HGNC Symbol;Acc:HGNC:28005]	-0.7009	0.0003983	0.001527	143.7	257	238.3	383.3	347	321	356.8	349.7	238.6	274.7	351.7	272.4
	ENSG00000103942	HOMER2	homer scaffolding protein 2 [Source:HGNC Symbol;Acc:HGNC:17513]	-0.7013	1.579e-06	1.769e-05	270.8	282.2	314.3	444	501.9	474.4	516.3	472.2	545.7	459.4	492.6	471.7
	ENSG00000125454	SLC25A19	solute carrier family 25 member 19 [Source:HGNC Symbol;Acc:HGNC:14409]	-0.7014	1.671e-06	1.847e-05	262.4	284.3	261	476.8	411	431.5	494.6	494.2	403.1	461.2	522.5	483.7
	ENSG00000188051	TMEM221	transmembrane protein 221 [Source:HGNC Symbol;Acc:HGNC:21943]	-0.7015	0.004139	0.01075	10.41	10.49	13.1	16.37	29.19	28.58	23.86	27.22	27.42	10.81	36.97	35.95
	ENSG00000090376	IRAK3	interleukin 1 receptor associated kinase 3 [Source:HGNC Symbol;Acc:HGNC:17020]	-0.7017	0.001701	NA	0	1.049	1.746	7.705	10.11	5.715	9.762	9.424	3.656	4.503	4.996	7.626
	ENSG00000006062	MAP3K14	mitogen-activated protein kinase kinase kinase 14 [Source:HGNC Symbol;Acc:HGNC:6853]	-0.7019	3.143e-08	8.957e-07	1614	1907	1930	2896	2896	3024	2719	3002	2531	2569	2990	2752
	ENSG00000035499	DEPDC1B	DEP domain containing 1B [Source:HGNC Symbol;Acc:HGNC:24902]	-0.7022	2.081e-07	3.637e-06	445.7	428	393.7	684.8	707.4	669.6	546.7	618.8	695.6	675.5	599.5	664.5
	ENSG00000165810	BTNL9	butyrophilin like 9 [Source:HGNC Symbol;Acc:HGNC:24176]	-0.7033	0.0003684	0.001435	62.49	83.92	75.95	108.8	119	149.5	87.86	115.2	130.7	66.65	135.9	158
	ENSG00000184517	ZFP1	ZFP1 zinc finger protein [Source:HGNC Symbol;Acc:HGNC:23328]	-0.7034	5.772e-06	4.964e-05	243.7	205.6	191.2	347.7	359.3	343.9	260.3	274.3	382.1	345	320.7	339.9
	ENSG00000128626	MRPS12	mitochondrial ribosomal protein S12 [Source:HGNC Symbol;Acc:HGNC:10380]	-0.7035	1.111e-06	1.334e-05	1190	1545	1449	2506	2232	2041	2424	2230	1546	1881	2353	1769
	ENSG00000105464	GRIN2D	glutamate ionotropic receptor NMDA type subunit 2D [Source:HGNC Symbol;Acc:HGNC:4588]	-0.7035	1.923e-05	0.0001315	173.9	233.9	238.3	369.8	353.7	341	428.4	356	338.2	268.4	374.7	313.8
	ENSG00000267221	C17orf113	chromosome 17 open reading frame 113 [Source:HGNC Symbol;Acc:HGNC:53437]	-0.7036	0.003099	0.008442	17.7	27.28	35.79	45.27	57.26	48.58	54.23	67.02	41.13	35.13	60.95	44.67
	ENSG00000165716	FAM69B	family with sequence similarity 69 member B [Source:HGNC Symbol;Acc:HGNC:28290]	-0.7038	0.0003265	0.0013	60.4	80.78	68.97	139.7	111.2	106.7	139.9	121.5	86.84	115.3	135.9	89.33
	ENSG00000119699	TGFB3	transforming growth factor beta 3 [Source:HGNC Symbol;Acc:HGNC:11769]	-0.7043	0.001764	0.005247	22.91	26.23	34.05	42.38	52.77	59.06	44.47	40.84	44.79	43.23	43.96	51.2
	ENSG00000253598	SLC10A5	solute carrier family 10 member 5 [Source:HGNC Symbol;Acc:HGNC:22981]	-0.7051	0.00942	0.02151	10.41	3.147	4.365	9.632	16.84	20.96	11.93	7.33	16.45	9.908	12.99	5.447
	ENSG00000144959	NCEH1	neutral cholesterol ester hydrolase 1 [Source:HGNC Symbol;Acc:HGNC:29260]	-0.7055	8.505e-09	3.445e-07	1442	1351	1300	2295	2267	2074	2123	2282	2339	2571	2240	2167
	ENSG00000101115	SALL4	spalt like transcription factor 4 [Source:HGNC Symbol;Acc:HGNC:15924]	-0.7058	0.002423	0.006861	36.45	62.94	35.79	74.16	93.2	69.53	88.94	93.19	91.41	45.03	89.92	103.5
	ENSG00000164077	MON1A	MON1 homolog A, secretory trafficking associated [Source:HGNC Symbol;Acc:HGNC:28207]	-0.7059	0.0001493	0.0006896	60.4	71.34	75.95	113.7	130.2	112.4	123.6	143.5	103.3	109.9	111.9	79.53
	ENSG00000103534	TMC5	transmembrane channel like 5 [Source:HGNC Symbol;Acc:HGNC:22999]	-0.7062	4.256e-06	3.914e-05	246.8	254.9	306.4	413.2	448	468.6	342.7	415.7	481.7	460.3	395.6	507.7
	ENSG00000026036	RTEL1-TNFRSF6B	RTEL1-TNFRSF6B readthrough (NMD candidate) [Source:HGNC Symbol;Acc:HGNC:44095]	-0.7084	3.456e-05	0.0002108	278.1	416.5	362.3	573.1	643.4	518.2	595.5	607.3	382.1	327.9	630.4	446.7
	ENSG00000157881	PANK4	pantothenate kinase 4 [Source:HGNC Symbol;Acc:HGNC:19366]	-0.7085	8.077e-06	6.488e-05	173.9	199.3	222.6	330.4	345.8	311.5	338.4	309.9	245	257.6	343.7	301.8
	ENSG00000260238	PMF1-BGLAP	PMF1-BGLAP readthrough [Source:HGNC Symbol;Acc:HGNC:42953]	-0.7094	2.84e-06	2.848e-05	256.2	314.7	303.8	515.3	452.5	469.6	465.3	486.9	407.7	456.7	489.6	412.9
	ENSG00000085760	MTIF2	mitochondrial translational initiation factor 2 [Source:HGNC Symbol;Acc:HGNC:7441]	-0.7096	1.159e-08	4.298e-07	917.5	842.4	830.3	1400	1428	1389	1385	1432	1565	1664	1468	1470
	ENSG00000161996	WDR90	WD repeat domain 90 [Source:HGNC Symbol;Acc:HGNC:26960]	-0.7103	0.0001508	0.0006948	268.7	429.1	360.6	608.7	655.7	475.3	602	540.3	323.6	295.4	647.4	472.8
	ENSG00000111845	PAK1IP1	PAK1 interacting protein 1 [Source:HGNC Symbol;Acc:HGNC:20882]	-0.7108	2.165e-07	3.725e-06	418.7	394.4	412.1	715.6	635.5	655.3	633.4	666	670	810.6	644.4	663.5
	ENSG00000007376	RPUSD1	RNA pseudouridylate synthase domain containing 1 [Source:HGNC Symbol;Acc:HGNC:14173]	-0.7108	0.0005005	0.001842	240.6	456.3	378.9	652.1	613.1	502.9	637.8	543.5	326.3	345.9	604.5	395.5
	ENSG00000160818	GPATCH4	G-patch domain containing 4 [Source:HGNC Symbol;Acc:HGNC:25982]	-0.711	1.169e-08	4.325e-07	1025	1052	945.5	1686	1670	1567	1745	1837	1787	1975	1717	1695
	ENSG00000128228	SDF2L1	stromal cell derived factor 2 like 1 [Source:HGNC Symbol;Acc:HGNC:10676]	-0.7119	1.587e-05	0.0001118	138.5	168.9	168.5	276.4	239.2	276.2	347.1	222	187.4	225.2	279.8	253.8
	ENSG00000134709	HOOK1	hook microtubule tethering protein 1 [Source:HGNC Symbol;Acc:HGNC:19884]	-0.7119	0.0002101	0.0009104	108.3	69.24	97.78	143.5	162.8	161	182.2	170.7	194.7	213.5	197.8	196.1
	ENSG00000135679	MDM2	MDM2 proto-oncogene [Source:HGNC Symbol;Acc:HGNC:6973]	-0.712	4.595e-08	1.153e-06	2803	2759	2404	3973	4324	4654	4053	4170	4300	4530	4295	5293
	ENSG00000168071	CCDC88B	coiled-coil domain containing 88B [Source:HGNC Symbol;Acc:HGNC:26757]	-0.7128	0.002179	0.006274	54.15	76.58	119.6	155.1	139.2	136.2	156.2	129.8	96.89	99.98	144.9	156.9
	ENSG00000135540	NHSL1	NHS like 1 [Source:HGNC Symbol;Acc:HGNC:21021]	-0.7145	0.0001154	0.0005577	98.93	98.61	124.8	210	179.7	156.2	195.2	161.3	176.4	168.4	159.9	163.4
	ENSG00000100784	RPS6KA5	ribosomal protein S6 kinase A5 [Source:HGNC Symbol;Acc:HGNC:10434]	-0.7147	5.765e-05	0.0003175	245.8	210.9	175.5	386.2	368.3	290.5	201.7	202.1	248.6	248.6	199.8	257.1
	ENSG00000142330	CAPN10	calpain 10 [Source:HGNC Symbol;Acc:HGNC:1477]	-0.715	0.0002007	0.0008776	178.1	285.3	292.5	384.3	477.2	394.3	442.5	450.3	301.7	297.2	460.6	341
	ENSG00000105258	POLR2I	RNA polymerase II subunit I [Source:HGNC Symbol;Acc:HGNC:9196]	-0.7155	2.044e-08	6.459e-07	747.7	730.1	815.4	1274	1233	1249	1267	1166	1073	1044	1344	1075
	ENSG00000126561	STAT5A	signal transducer and activator of transcription 5A [Source:HGNC Symbol;Acc:HGNC:11366]	-0.7155	3.548e-05	0.0002151	80.19	81.83	77.7	135.8	138.1	135.3	118.2	153.9	136.2	128.8	170.8	137.3
	ENSG00000179630	LACC1	laccase domain containing 1 [Source:HGNC Symbol;Acc:HGNC:26789]	-0.7174	1.213e-05	9.041e-05	218.7	241.3	219.1	341.9	444.6	342	297.2	304.7	343.7	354	279.8	387.8
	ENSG00000131591	C1orf159	chromosome 1 open reading frame 159 [Source:HGNC Symbol;Acc:HGNC:26062]	-0.718	0.001123	0.00361	74.98	157.4	138.8	218.6	207.7	200	201.7	194.8	112.4	107.2	201.8	141.6
	ENSG00000161036	LRWD1	leucine rich repeats and WD repeat domain containing 1 [Source:HGNC Symbol;Acc:HGNC:21769]	-0.7184	2.729e-05	0.0001734	277	369.3	416.4	617.4	618.7	523.9	567.3	542.4	386.7	394.5	530.5	441.2
	ENSG00000165684	SNAPC4	small nuclear RNA activating complex polypeptide 4 [Source:HGNC Symbol;Acc:HGNC:11137]	-0.7187	1.446e-05	0.0001042	223.9	304.2	290.7	446.9	500.8	411.5	472.9	491.1	298	281.9	449.6	361.7
	ENSG00000162782	TDRD5	tudor domain containing 5 [Source:HGNC Symbol;Acc:HGNC:20614]	-0.7187	0.005542	NA	1.041	0	3.492	6.742	5.614	14.29	8.677	12.57	15.54	11.71	16.98	13.07
	ENSG00000204616	TRIM31	tripartite motif containing 31 [Source:HGNC Symbol;Acc:HGNC:16289]	-0.7189	0.001977	0.005792	61.44	39.86	40.16	67.42	75.23	105.7	160.5	143.5	136.2	156.7	190.8	198.3
	ENSG00000188807	TMEM201	transmembrane protein 201 [Source:HGNC Symbol;Acc:HGNC:33719]	-0.7203	7.333e-05	0.0003869	210.4	334.6	335.2	487.4	504.2	470.5	540.2	460.7	280.6	303.5	489.6	392.2
	ENSG00000120322	PCDHB8	protocadherin beta 8 [Source:HGNC Symbol;Acc:HGNC:8693]	-0.7204	0.002716	0.007565	7.29	10.49	11.35	23.12	16.84	26.67	7.593	7.33	10.06	10.81	4.996	7.626
	ENSG00000224877	NDUFAF8	NADH:ubiquinone oxidoreductase complex assembly factor 8 [Source:HGNC Symbol;Acc:HGNC:33551]	-0.721	8.421e-08	1.833e-06	523.8	543.4	550.9	925.6	823	914.4	859	875.4	846.5	853	994.1	858.5
	ENSG00000106852	LHX6	LIM homeobox 6 [Source:HGNC Symbol;Acc:HGNC:21735]	-0.7218	0.006529	0.01572	1.041	2.098	2.619	15.41	2.246	10.48	10.85	14.66	13.71	7.206	15.99	13.07
	ENSG00000182108	DEXI	Dexi homolog [Source:HGNC Symbol;Acc:HGNC:13267]	-0.7221	4.856e-06	4.341e-05	207.2	245.5	257.5	427.6	390.7	364.8	359	362.3	351	355.8	413.6	329
	ENSG00000100479	POLE2	DNA polymerase epsilon 2, accessory subunit [Source:HGNC Symbol;Acc:HGNC:9178]	-0.7227	1.768e-06	1.932e-05	280.1	299	243.6	448.8	479.5	435.3	400.2	463.9	512.8	502.6	466.6	446.7
	ENSG00000204922	UQCC3	ubiquinol-cytochrome c reductase complex assembly factor 3 [Source:HGNC Symbol;Acc:HGNC:34399]	-0.7228	7.532e-05	0.000396	224.9	354.6	310.8	549	499.7	429.6	456.6	469.1	294.3	343.2	442.6	355.1
	ENSG00000130829	DUSP9	dual specificity phosphatase 9 [Source:HGNC Symbol;Acc:HGNC:3076]	-0.7229	0.002178	0.006274	11.46	17.83	10.48	26.97	31.44	25.72	41.22	39.79	18.28	22.52	21.98	28.32
	ENSG00000132205	EMILIN2	elastin microfibril interfacer 2 [Source:HGNC Symbol;Acc:HGNC:19881]	-0.7231	0.0001229	0.0005873	63.53	68.19	75.08	132.9	120.1	105.7	142.1	135.1	90.5	124.3	129.9	94.78
	ENSG00000130159	ECSIT	ECSIT signalling integrator [Source:HGNC Symbol;Acc:HGNC:29548]	-0.7233	2.444e-06	2.514e-05	207.2	209.8	243.6	348.7	372.8	382	419.8	366.5	282.5	340.5	372.7	318.1
	ENSG00000140848	CPNE2	copine 2 [Source:HGNC Symbol;Acc:HGNC:2315]	-0.7235	4.682e-08	1.164e-06	775.9	859.2	926.3	1397	1457	1365	1350	1457	1252	1314	1349	1333
	ENSG00000174804	FZD4	frizzled class receptor 4 [Source:HGNC Symbol;Acc:HGNC:4042]	-0.724	5.382e-05	0.0003007	79.15	69.24	69.84	125.2	122.4	128.6	104.1	92.15	113.3	107.2	98.91	116.6
	ENSG00000265118	AC134669.2		-0.7247	0.004792	0.01213	6.249	3.147	6.984	18.3	19.09	9.525	3.254	2.094	6.399	0.9007	0.9991	9.805
	ENSG00000174943	KCTD13	potassium channel tetramerization domain containing 13 [Source:HGNC Symbol;Acc:HGNC:22234]	-0.7248	1.68e-05	0.0001174	160.4	190.9	205.2	347.7	307.7	278.1	329.7	336.1	248.6	218.9	336.7	294.1
	ENSG00000260272	AC093525.2		-0.7249	4.092e-07	6.054e-06	782.1	935.8	1021	1601	1481	1434	1644	1471	1109	1133	1551	1341
	ENSG00000177542	SLC25A22	solute carrier family 25 member 22 [Source:HGNC Symbol;Acc:HGNC:19954]	-0.7252	2.231e-05	0.0001472	337.4	508.8	504.6	788.8	731	718.2	796.1	718.3	474.4	392.7	696.4	531.6
	ENSG00000118620	ZNF430	zinc finger protein 430 [Source:HGNC Symbol;Acc:HGNC:20808]	-0.7262	0.0005537	0.002005	88.52	54.55	67.22	139.7	103.3	120	134.5	117.3	136.2	143.2	119.9	119.8
	ENSG00000178538	CA8	carbonic anhydrase 8 [Source:HGNC Symbol;Acc:HGNC:1382]	-0.7264	4.732e-07	6.77e-06	632.1	701.8	571	1143	1032	964.9	774.4	872.2	1066	1038	910.2	867.2
	ENSG00000170734	POLH	DNA polymerase eta [Source:HGNC Symbol;Acc:HGNC:9181]	-0.7271	1.497e-07	2.874e-06	463.4	479.4	462.7	709.8	792.7	823.9	671.4	752.9	653.6	739.5	742.3	844.3
	ENSG00000102890	ELMO3	engulfment and cell motility 3 [Source:HGNC Symbol;Acc:HGNC:17289]	-0.7276	0.002233	0.006401	26.04	54.55	40.16	80.9	61.76	74.3	75.93	75.39	49.36	30.62	77.93	57.74
	ENSG00000151617	EDNRA	endothelin receptor type A [Source:HGNC Symbol;Acc:HGNC:3179]	-0.7278	0.003208	0.008698	4.166	8.392	3.492	16.37	16.84	12.38	17.35	12.57	27.42	15.31	13.99	18.52
	ENSG00000189306	RRP7A	ribosomal RNA processing 7 homolog A [Source:HGNC Symbol;Acc:HGNC:24286]	-0.7281	6.577e-08	1.481e-06	911.2	1116	1093	1747	1744	1658	1739	1735	1548	1543	1762	1618
	ENSG00000162129	CLPB	ClpB homolog, mitochondrial AAA ATPase chaperonin [Source:HGNC Symbol;Acc:HGNC:30664]	-0.7285	2.94e-07	4.744e-06	280.1	293.7	300.3	485.4	479.5	491.5	505.4	461.8	449.7	437.7	460.6	446.7
	ENSG00000089060	SLC8B1	solute carrier family 8 member B1 [Source:HGNC Symbol;Acc:HGNC:26175]	-0.7288	5.44e-06	4.738e-05	169.8	189.9	178.1	277.4	335.7	291.5	330.8	268.1	258.7	236	282.7	264.7
	ENSG00000126062	TMEM115	transmembrane protein 115 [Source:HGNC Symbol;Acc:HGNC:30055]	-0.7299	1.865e-07	3.381e-06	427	446.9	501.1	776.3	777	731.5	767.9	768.6	587.8	675.5	671.4	646
	ENSG00000183317	EPHA10	EPH receptor A10 [Source:HGNC Symbol;Acc:HGNC:19987]	-0.7299	0.001984	0.005806	38.53	60.85	44.52	101.1	59.51	93.35	92.19	79.58	69.47	49.54	103.9	79.53
	ENSG00000134057	CCNB1	cyclin B1 [Source:HGNC Symbol;Acc:HGNC:1579]	-0.7311	1.159e-09	7.754e-08	2609	2616	2445	4379	4139	4123	3584	3911	4262	4123	4005	4115
	ENSG00000151806	GUF1	GUF1 homolog, GTPase [Source:HGNC Symbol;Acc:HGNC:25799]	-0.7316	1.429e-07	2.775e-06	434.3	436.4	426	774.4	672.6	705.8	716.9	750.8	762.4	801.6	715.4	749.5
	ENSG00000229544	NKX1-2	NK1 homeobox 2 [Source:HGNC Symbol;Acc:HGNC:31652]	-0.732	0.002358	0.00671	3.124	5.245	3.492	13.48	8.983	16.19	14.1	14.66	9.141	17.11	12.99	13.07
	ENSG00000134780	DAGLA	diacylglycerol lipase alpha [Source:HGNC Symbol;Acc:HGNC:1165]	-0.7321	4.678e-05	0.0002694	148.9	200.4	213.9	275.5	341.3	334.3	266.8	281.7	228.5	176.5	270.8	244
	ENSG00000123689	G0S2	G0/G1 switch 2 [Source:HGNC Symbol;Acc:HGNC:30229]	-0.7323	0.002448	0.006926	9.373	12.59	19.21	31.78	28.07	28.58	17.35	23.04	20.11	18.91	31.97	14.16
	ENSG00000198324	FAM109A	family with sequence similarity 109 member A [Source:HGNC Symbol;Acc:HGNC:26509]	-0.7328	5.346e-05	0.0002995	98.93	99.66	123.1	160.8	204.4	187.6	198.5	191.6	124.3	168.4	192.8	142.7
	ENSG00000109466	KLHL2	kelch like family member 2 [Source:HGNC Symbol;Acc:HGNC:6353]	-0.7337	8.443e-07	1.069e-05	328	316.8	280.2	534.5	475	531.5	480.5	498.4	562.2	631.4	580.5	540.4
	ENSG00000131148	EMC8	ER membrane protein complex subunit 8 [Source:HGNC Symbol;Acc:HGNC:7864]	-0.7342	6.123e-08	1.409e-06	574.9	634.7	570.1	1027	932	993.5	970.8	983.2	912.3	929.5	948.2	914
	ENSG00000273706	LHX1	LIM homeobox 1 [Source:HGNC Symbol;Acc:HGNC:6593]	-0.7353	0.0006955	0.002419	40.62	65.04	58.49	80.9	111.2	100	102	101.6	110.6	93.67	100.9	112.2
	ENSG00000100426	ZBED4	zinc finger BED-type containing 4 [Source:HGNC Symbol;Acc:HGNC:20721]	-0.7358	1.856e-07	3.368e-06	405.1	445.8	480.2	728.1	766.9	726.8	727.8	748.7	664.5	713.3	722.4	643.8
	ENSG00000171606	ZNF274	zinc finger protein 274 [Source:HGNC Symbol;Acc:HGNC:13068]	-0.7359	2.119e-06	2.236e-05	282.2	315.8	291.6	514.3	544.6	431.5	455.6	456.5	440.6	460.3	521.5	531.6
	ENSG00000077150	NFKB2	nuclear factor kappa B subunit 2 [Source:HGNC Symbol;Acc:HGNC:7795]	-0.7363	1.716e-07	3.18e-06	1330	1720	1530	2627	2630	2333	2457	2546	1989	2214	2788	2295
	ENSG00000197961	ZNF121	zinc finger protein 121 [Source:HGNC Symbol;Acc:HGNC:12904]	-0.7363	6.342e-06	5.347e-05	177	205.6	171.1	321.7	332.4	280	302.6	299.5	352.8	327	350.7	333.4
	ENSG00000130881	LRP3	LDL receptor related protein 3 [Source:HGNC Symbol;Acc:HGNC:6695]	-0.7364	0.000147	0.0006804	320.8	561.2	497.6	853.4	778.1	671.5	759.3	713.1	385.7	426	708.4	532.7
	ENSG00000075336	TIMM21	translocase of inner mitochondrial membrane 21 [Source:HGNC Symbol;Acc:HGNC:25010]	-0.7365	5.171e-08	1.254e-06	555.1	546.6	511.6	919.8	844.4	917.3	915.4	878.5	923.2	965.5	890.2	945.6
	ENSG00000185883	ATP6V0C	ATPase H+ transporting V0 subunit c [Source:HGNC Symbol;Acc:HGNC:855]	-0.737	3.335e-07	5.155e-06	760.2	908.5	990	1565	1461	1394	1613	1432	1074	1099	1513	1309
	ENSG00000088727	KIF9	kinesin family member 9 [Source:HGNC Symbol;Acc:HGNC:16666]	-0.7372	0.0002115	0.0009135	66.65	72.38	71.59	119.4	149.3	101	109.5	95.29	105.1	121.6	115.9	107.9
	ENSG00000267673	FDX2	ferredoxin 2 [Source:HGNC Symbol;Acc:HGNC:30546]	-0.7373	1.094e-05	8.307e-05	151	199.3	175.5	283.2	322.3	284.8	315.6	253.4	245	230.6	318.7	283.2
	ENSG00000257594	GALNT4	polypeptide N-acetylgalactosaminyltransferase 4 [Source:HGNC Symbol;Acc:HGNC:4126]	-0.7375	3.803e-05	0.000228	218.7	162.6	190.3	287	296.4	380.1	395.9	398.9	393.1	420.6	396.6	436.9
	ENSG00000157800	SLC37A3	solute carrier family 37 member 3 [Source:HGNC Symbol;Acc:HGNC:20651]	-0.7377	3.468e-08	9.569e-07	480.1	467.9	472.3	768.6	809.6	790.6	732.1	827.2	898.6	825	780.3	822.5
	ENSG00000212123	PRR22	proline rich 22 [Source:HGNC Symbol;Acc:HGNC:28354]	-0.7379	0.003057	0.008346	27.08	29.37	37.54	68.38	70.74	38.1	63.99	61.78	37.48	28.82	55.95	47.93
	ENSG00000135821	GLUL	glutamate-ammonia ligase [Source:HGNC Symbol;Acc:HGNC:4341]	-0.7384	0.0005961	0.002132	175	119.6	169.4	240.8	203.2	342	551	477.5	448.8	569.2	493.6	491.3
	ENSG00000198742	SMURF1	SMAD specific E3 ubiquitin protein ligase 1 [Source:HGNC Symbol;Acc:HGNC:16807]	-0.7388	3.712e-08	1.001e-06	592.6	537.1	598	933.3	961.2	985.9	961	951.8	958.9	994.4	976.1	927.1
	ENSG00000171813	PWWP2B	PWWP domain containing 2B [Source:HGNC Symbol;Acc:HGNC:25150]	-0.739	0.0001332	0.0006276	87.48	126.9	140.6	211.9	211.1	187.6	180.1	163.3	114.3	115.3	197.8	129.6
	ENSG00000205861	PCOTH	Pro-X-Gly collagen triple helix like repeat containing [Source:HGNC Symbol;Acc:HGNC:39839]	-0.7403	0.002319	0.006619	9.373	9.442	12.22	27.93	26.95	17.15	19.52	18.85	22.85	19.82	15.99	27.24
	ENSG00000134326	CMPK2	cytidine/uridine monophosphate kinase 2 [Source:HGNC Symbol;Acc:HGNC:27015]	-0.7405	0.001052	0.003407	14.58	12.59	13.1	26.01	28.07	32.39	10.85	13.61	14.63	16.21	7.993	19.61
	ENSG00000170540	ARL6IP1	ADP ribosylation factor like GTPase 6 interacting protein 1 [Source:HGNC Symbol;Acc:HGNC:697]	-0.7407	8.081e-09	3.341e-07	3815	3457	3148	5816	5756	5704	4829	5361	6193	5682	5469	5847
	ENSG00000178814	OPLAH	5-oxoprolinase, ATP-hydrolysing [Source:HGNC Symbol;Acc:HGNC:8149]	-0.7409	0.0007288	0.002514	70.82	107	130.1	180.1	207.7	147.6	232.1	237.7	105.1	99.98	240.8	151.4
	ENSG00000198692	EIF1AY	eukaryotic translation initiation factor 1A, Y-linked [Source:HGNC Symbol;Acc:HGNC:3252]	-0.7414	3.54e-05	0.0002147	181.2	164.7	123.1	261	281.8	251.5	206.1	190.6	234.9	212.6	189.8	186.3
	ENSG00000077238	IL4R	interleukin 4 receptor [Source:HGNC Symbol;Acc:HGNC:6015]	-0.7422	3.909e-07	5.851e-06	441.6	493.1	516	845.6	857.9	726.8	941.5	950.8	731.3	790.8	884.2	702.7
	ENSG00000100416	TRMU	tRNA 5-methylaminomethyl-2-thiouridylate methyltransferase [Source:HGNC Symbol;Acc:HGNC:25481]	-0.7423	4.422e-07	6.421e-06	386.4	477.3	403.3	731	706.3	683	630.2	748.7	583.2	683.6	776.3	696.1
	ENSG00000165689	SDCCAG3	serologically defined colon cancer antigen 3 [Source:HGNC Symbol;Acc:HGNC:10667]	-0.7427	1.247e-08	4.527e-07	745.7	815.1	816.3	1356	1346	1264	1398	1413	1221	1173	1421	1168
	ENSG00000149923	PPP4C	protein phosphatase 4 catalytic subunit [Source:HGNC Symbol;Acc:HGNC:9319]	-0.7428	6.674e-09	2.977e-07	1033	1124	1189	1880	1892	1805	1863	1899	1579	1661	1783	1698
	ENSG00000162873	KLHDC8A	kelch domain containing 8A [Source:HGNC Symbol;Acc:HGNC:25573]	-0.7465	0.003898	0.01022	3.124	7.343	3.492	20.23	10.11	12.38	17.35	7.33	11.88	17.11	10.99	15.25
	ENSG00000075218	GTSE1	G2 and S-phase expressed 1 [Source:HGNC Symbol;Acc:HGNC:13698]	-0.7467	1.445e-07	2.794e-06	467.6	560.2	485.4	827.3	843.3	865.8	690.9	813.6	726.7	655.7	813.3	830.1
	ENSG00000124882	EREG	epiregulin [Source:HGNC Symbol;Acc:HGNC:3443]	-0.7468	1.753e-08	5.752e-07	1836	1854	1855	3332	3202	2715	3139	3228	3497	3639	3138	2682
	ENSG00000170439	METTL7B	methyltransferase like 7B [Source:HGNC Symbol;Acc:HGNC:28276]	-0.7473	4.175e-05	0.0002458	241.6	158.4	178.1	305.3	317.8	357.2	475.1	414.7	372	432.3	427.6	394.4
	ENSG00000166575	TMEM135	transmembrane protein 135 [Source:HGNC Symbol;Acc:HGNC:26167]	-0.7474	3.286e-07	5.119e-06	331.2	285.3	295.1	501.8	519.9	515.3	526.1	463.9	550.3	639.5	486.6	512
	ENSG00000130203	APOE	apolipoprotein E [Source:HGNC Symbol;Acc:HGNC:613]	-0.7475	0.005871	0.01438	27.08	48.26	23.57	80.9	58.39	43.82	83.52	65.97	37.48	36.93	60.95	46.84
	ENSG00000159228	CBR1	carbonyl reductase 1 [Source:HGNC Symbol;Acc:HGNC:1548]	-0.7483	1.479e-09	9.293e-08	1700	1740	1588	2922	2737	2731	2870	2770	2442	2895	2912	2651
	ENSG00000173457	PPP1R14B	protein phosphatase 1 regulatory inhibitor subunit 14B [Source:HGNC Symbol;Acc:HGNC:9057]	-0.7492	2.368e-08	7.199e-07	735.2	781.5	839	1393	1268	1289	1291	1282	1174	1218	1319	1206
	ENSG00000102934	PLLP	plasmolipin [Source:HGNC Symbol;Acc:HGNC:18553]	-0.7493	0.002283	0.006528	21.87	29.37	36.67	54.9	41.55	70.49	58.57	68.06	59.42	57.64	62.94	56.65
	ENSG00000003137	CYP26B1	cytochrome P450 family 26 subfamily B member 1 [Source:HGNC Symbol;Acc:HGNC:20581]	-0.7494	0.0002107	0.0009118	186.4	197.2	295.1	352.5	341.3	462.9	539.1	479.6	388.5	421.5	492.6	518.6
	ENSG00000106537	TSPAN13	tetraspanin 13 [Source:HGNC Symbol;Acc:HGNC:21643]	-0.75	2.239e-06	2.337e-05	314.5	282.2	303.8	483.5	453.6	582.9	664.9	633.5	641.7	762.9	683.4	724.5
	ENSG00000172366	MCRIP2	MAPK regulated corepressor interacting protein 2 [Source:HGNC Symbol;Acc:HGNC:14142]	-0.7501	0.0001561	0.0007151	137.5	203.5	233.1	361.2	338	283.9	377.5	298.4	209.3	195.4	345.7	234.2
	ENSG00000169752	NRG4	neuregulin 4 [Source:HGNC Symbol;Acc:HGNC:29862]	-0.7504	0.0009028	0.003001	29.16	26.23	21.83	49.12	40.42	58.1	43.39	49.21	46.62	54.04	52.95	47.93
	ENSG00000125656	CLPP	caseinolytic mitochondrial matrix peptidase proteolytic subunit [Source:HGNC Symbol;Acc:HGNC:2084]	-0.7506	1.501e-06	1.705e-05	283.3	374.5	340.5	571.1	541.2	573.4	542.3	573.8	363.8	441.3	560.5	480.4
	ENSG00000181284	TMEM102	transmembrane protein 102 [Source:HGNC Symbol;Acc:HGNC:26722]	-0.751	0.0001663	0.0007512	59.36	88.12	77.7	123.3	149.3	124.8	167	129.8	122.5	118.9	134.9	111.1
	ENSG00000176092	CRYBG2	crystallin beta-gamma domain containing 2 [Source:HGNC Symbol;Acc:HGNC:17295]	-0.7512	0.0001276	0.0006055	44.78	52.45	45.4	89.57	87.58	80.96	156.2	146.6	86.84	125.2	178.8	107.9
	ENSG00000181773	GPR3	G protein-coupled receptor 3 [Source:HGNC Symbol;Acc:HGNC:4484]	-0.7523	0.001731	0.005167	26.04	20.98	34.05	54.9	62.88	40.01	49.89	55.5	46.62	46.84	66.94	41.4
	ENSG00000101152	DNAJC5	DnaJ heat shock protein family (Hsp40) member C5 [Source:HGNC Symbol;Acc:HGNC:16235]	-0.7549	6.52e-08	1.476e-06	831.1	1008	1031	1614	1563	1650	1568	1628	1333	1509	1605	1356
	ENSG00000170684	ZNF296	zinc finger protein 296 [Source:HGNC Symbol;Acc:HGNC:15981]	-0.7551	0.001641	0.004939	19.79	41.96	34.92	57.79	65.12	60.01	65.08	50.26	37.48	32.42	55.95	28.32
	ENSG00000170385	SLC30A1	solute carrier family 30 member 1 [Source:HGNC Symbol;Acc:HGNC:11012]	-0.7556	1.817e-08	5.935e-07	905	804.6	774.4	1394	1442	1341	1411	1419	1590	1583	1380	1417
	ENSG00000111344	RASAL1	RAS protein activator like 1 [Source:HGNC Symbol;Acc:HGNC:9873]	-0.7557	0.00146	0.004491	7.29	8.392	6.984	17.34	16.84	23.81	15.19	19.9	16.45	11.71	21.98	25.06
	ENSG00000047634	SCML1	Scm polycomb group protein like 1 [Source:HGNC Symbol;Acc:HGNC:10580]	-0.7558	1.165e-07	2.385e-06	316.6	340.9	332.6	560.6	547.9	569.6	522.8	557.1	542.1	551.2	572.5	667.8
	ENSG00000171612	SLC25A33	solute carrier family 25 member 33 [Source:HGNC Symbol;Acc:HGNC:29681]	-0.756	0.0003732	0.001451	94.77	54.55	81.19	151.2	137	119.1	131.2	156	170	171.1	137.9	125.3
	ENSG00000124782	RREB1	ras responsive element binding protein 1 [Source:HGNC Symbol;Acc:HGNC:10449]	-0.7567	9.555e-07	1.178e-05	244.7	233.9	241.8	367	430	431.5	414.3	446.1	403.1	344.1	420.6	391.1
	ENSG00000111780	AL021546.1		-0.7573	7.288e-07	9.483e-06	436.4	544.5	563.1	933.3	841	837.3	894.8	822	575	682.7	869.2	639.5
	ENSG00000178502	KLHL11	kelch like family member 11 [Source:HGNC Symbol;Acc:HGNC:19008]	-0.7589	0.0002374	0.001002	70.82	71.34	86.43	106.9	165.1	135.3	120.4	133	111.5	111.7	123.9	105.7
	ENSG00000172183	ISG20	interferon stimulated exonuclease gene 20 [Source:HGNC Symbol;Acc:HGNC:6130]	-0.7593	0.0004338	0.001639	37.49	56.65	54.13	82.83	81.97	104.8	115	100.5	83.18	87.37	102.9	83.89
	ENSG00000152669	CCNO	cyclin O [Source:HGNC Symbol;Acc:HGNC:18576]	-0.7593	0.0005413	0.001967	54.15	94.42	63.73	132	137	107.6	115	107.9	89.58	60.35	145.9	117.7
	ENSG00000103502	CDIPT	CDP-diacylglycerol--inositol 3-phosphatidyltransferase [Source:HGNC Symbol;Acc:HGNC:1769]	-0.7598	1.084e-07	2.259e-06	723.8	855	864.3	1499	1313	1314	1462	1453	1191	1298	1449	1326
	ENSG00000278318	ZNF229	zinc finger protein 229 [Source:HGNC Symbol;Acc:HGNC:13022]	-0.7608	4.809e-05	0.0002757	129.1	91.27	100.4	198.4	193.1	167.6	154	162.3	181.9	178.3	204.8	185.2
	ENSG00000197128	ZNF772	zinc finger protein 772 [Source:HGNC Symbol;Acc:HGNC:33106]	-0.7608	0.0004016	0.001536	51.03	38.82	32.3	78.98	72.98	72.39	63.99	81.67	67.64	74.76	66.94	79.53
	ENSG00000121743	GJA3	gap junction protein alpha 3 [Source:HGNC Symbol;Acc:HGNC:4277]	-0.7619	0.000918	0.003042	17.7	31.47	27.06	49.12	50.53	49.53	27.12	24.08	30.17	20.72	16.98	38.13
	ENSG00000185519	FAM131C	family with sequence similarity 131 member C [Source:HGNC Symbol;Acc:HGNC:26717]	-0.7624	0.000283	0.001161	57.28	73.43	88.18	154.1	121.3	115.3	158.4	148.7	99.64	101.8	152.9	95.87
	ENSG00000139438	FAM222A	family with sequence similarity 222 member A [Source:HGNC Symbol;Acc:HGNC:25915]	-0.7624	0.0006251	0.002218	52.07	30.42	53.26	82.83	89.83	78.11	102	94.24	64.9	87.37	78.93	68.63
	ENSG00000081692	JMJD4	jumonji domain containing 4 [Source:HGNC Symbol;Acc:HGNC:25724]	-0.7635	2.977e-07	4.768e-06	317.6	390.2	357.9	607.7	607.5	600.1	675.7	642.9	411.3	511.6	653.4	496.8
	ENSG00000144231	POLR2D	RNA polymerase II subunit D [Source:HGNC Symbol;Acc:HGNC:9191]	-0.7637	2.624e-09	1.427e-07	993.5	1010	998.8	1661	1624	1789	1669	1765	1845	1917	1720	1753
	ENSG00000105397	TYK2	tyrosine kinase 2 [Source:HGNC Symbol;Acc:HGNC:12440]	-0.7644	2.93e-07	4.733e-06	622.8	824.6	720.3	1258	1252	1163	1273	1176	809.9	795.3	1217	1046
	ENSG00000139629	GALNT6	polypeptide N-acetylgalactosaminyltransferase 6 [Source:HGNC Symbol;Acc:HGNC:4128]	-0.7645	3.641e-05	0.0002201	104.1	97.56	131.8	213.8	195.4	176.2	205	215.7	237.7	237.8	225.8	209.2
	ENSG00000130803	ZNF317	zinc finger protein 317 [Source:HGNC Symbol;Acc:HGNC:13507]	-0.7648	1.059e-06	1.28e-05	312.4	378.7	411.2	654.9	631	596.3	703.9	689	656.3	586.3	690.4	662.4
	ENSG00000162139	NEU3	neuraminidase 3 [Source:HGNC Symbol;Acc:HGNC:7760]	-0.7649	4.027e-07	5.981e-06	276	270.7	297.7	445	507.5	493.4	442.5	502.6	445.2	463.9	583.5	541.4
	ENSG00000177192	PUS1	pseudouridylate synthase 1 [Source:HGNC Symbol;Acc:HGNC:15508]	-0.7649	3.708e-06	3.503e-05	384.3	549.7	518.6	837	869.1	766.8	961	964.4	612.4	729.6	923.2	738.6
	ENSG00000145335	SNCA	synuclein alpha [Source:HGNC Symbol;Acc:HGNC:11138]	-0.7659	0.005288	0.01318	11.46	9.442	17.46	18.3	26.95	40.96	23.86	30.37	39.31	36.03	18.98	42.49
	ENSG00000005961	ITGA2B	integrin subunit alpha 2b [Source:HGNC Symbol;Acc:HGNC:6138]	-0.7664	0.0006436	0.002272	32.28	47.21	27.94	65.49	69.62	65.72	54.23	68.06	44.79	36.93	64.94	68.63
	ENSG00000162804	SNED1	sushi, nidogen and EGF like domains 1 [Source:HGNC Symbol;Acc:HGNC:24696]	-0.7671	0.003779	0.009947	2.083	3.147	8.73	13.48	14.6	17.15	23.86	10.47	11.88	16.21	10.99	14.16
	ENSG00000143333	RGS16	regulator of G protein signaling 16 [Source:HGNC Symbol;Acc:HGNC:9997]	-0.768	0.00179	0.005311	2.083	0	2.619	10.59	6.737	11.43	8.677	12.57	14.63	12.61	6.994	4.358
	ENSG00000273604	EPOP	elongin BC and polycomb repressive complex 2 associated protein [Source:HGNC Symbol;Acc:HGNC:34493]	-0.7681	5.68e-07	7.799e-06	249.9	266.5	233.1	420.9	408.7	454.4	399.1	425.1	456.1	497.2	440.6	465.2
	ENSG00000129968	ABHD17A	abhydrolase domain containing 17A [Source:HGNC Symbol;Acc:HGNC:28756]	-0.7681	0.0003423	0.001352	117.7	218.2	178.1	309.2	335.7	246.7	365.5	319.4	161.8	184.6	303.7	216.8
	ENSG00000165501	LRR1	leucine rich repeat protein 1 [Source:HGNC Symbol;Acc:HGNC:19742]	-0.7682	2.937e-08	8.493e-07	465.5	489.9	480.2	855.3	789.4	800.1	720.2	692.1	786.1	736.8	750.3	829
	ENSG00000146409	SLC18B1	solute carrier family 18 member B1 [Source:HGNC Symbol;Acc:HGNC:21573]	-0.7683	3.522e-06	3.366e-05	210.4	177.3	181.6	352.5	338	291.5	270.1	259.7	307.1	314.3	246.8	273.4
	ENSG00000113742	CPEB4	cytoplasmic polyadenylation element binding protein 4 [Source:HGNC Symbol;Acc:HGNC:21747]	-0.7686	4.261e-07	6.24e-06	519.7	402.8	492.4	765.7	801.7	844.9	988.1	866	926.9	1029	837.3	871.5
	ENSG00000128973	CLN6	CLN6, transmembrane ER protein [Source:HGNC Symbol;Acc:HGNC:2077]	-0.7697	6.589e-10	5.125e-08	1212	1214	1164	2065	2047	1976	1996	2080	1674	1733	2134	1815
	ENSG00000168003	SLC3A2	solute carrier family 3 member 2 [Source:HGNC Symbol;Acc:HGNC:11026]	-0.7713	4.594e-10	3.954e-08	7385	7647	7762	13330	12710	12560	14370	13540	12230	13300	13640	12030
	ENSG00000167393	PPP2R3B	protein phosphatase 2 regulatory subunit B''beta [Source:HGNC Symbol;Acc:HGNC:13417]	-0.7722	0.0001215	0.0005822	144.8	246.5	208.7	356.4	387.4	296.2	334.1	319.4	213.9	195.4	364.7	260.4
	ENSG00000169429	CXCL8	C-X-C motif chemokine ligand 8 [Source:HGNC Symbol;Acc:HGNC:6025]	-0.7727	6.98e-06	5.778e-05	184.3	159.5	154.5	327.5	263.9	271.5	324.3	414.7	350.1	455.7	417.6	310.5
	ENSG00000167566	NCKAP5L	NCK associated protein 5 like [Source:HGNC Symbol;Acc:HGNC:29321]	-0.7732	2.903e-05	0.0001823	204.1	308.4	298.6	496	495.2	408.6	454.5	492.1	253.2	271.1	514.5	378
	ENSG00000034152	MAP2K3	mitogen-activated protein kinase kinase 3 [Source:HGNC Symbol;Acc:HGNC:6843]	-0.7733	8.746e-08	1.895e-06	723.8	891.7	898.4	1467	1361	1456	1569	1572	1180	1358	1570	1276
	ENSG00000072071	ADGRL1	adhesion G protein-coupled receptor L1 [Source:HGNC Symbol;Acc:HGNC:20973]	-0.7737	0.0001833	0.000817	85.4	79.73	127.5	166.6	159.4	194.3	154	146.6	142.6	115.3	183.8	161.2
	ENSG00000177728	TMEM94	transmembrane protein 94 [Source:HGNC Symbol;Acc:HGNC:28983]	-0.7739	4.743e-07	6.779e-06	837.3	1170	1064	1743	1808	1682	1755	1818	1353	1232	1802	1475
	ENSG00000183778	B3GALT5	beta-1,3-galactosyltransferase 5 [Source:HGNC Symbol;Acc:HGNC:920]	-0.7739	5.734e-06	4.944e-05	138.5	125.9	158	233.1	258.3	248.6	284.2	268.1	257.8	251.3	235.8	237.5
	ENSG00000164070	HSPA4L	heat shock protein family A (Hsp70) member 4 like [Source:HGNC Symbol;Acc:HGNC:17041]	-0.7745	8.266e-09	3.378e-07	956	942.1	841.6	1494	1541	1629	1393	1425	1572	1625	1457	1527
	ENSG00000149548	CCDC15	coiled-coil domain containing 15 [Source:HGNC Symbol;Acc:HGNC:25798]	-0.7748	0.0006132	0.002183	44.78	46.16	42.78	60.68	83.09	103.8	65.08	81.67	92.32	81.06	68.94	65.36
	ENSG00000185761	ADAMTSL5	ADAMTS like 5 [Source:HGNC Symbol;Acc:HGNC:27912]	-0.7752	8.682e-05	0.000443	73.94	60.85	82.07	122.3	149.3	120	112.8	143.5	117	85.57	157.9	123.1
	ENSG00000169504	CLIC4	chloride intracellular channel 4 [Source:HGNC Symbol;Acc:HGNC:13518]	-0.7755	6.092e-09	2.79e-07	1007	1061	1188	1846	1853	1855	1727	2017	2497	2172	1920	1952
	ENSG00000102743	SLC25A15	solute carrier family 25 member 15 [Source:HGNC Symbol;Acc:HGNC:10985]	-0.776	8.173e-07	1.045e-05	226	210.9	209.5	378.5	399.7	341	307	344.5	373.9	400.8	351.7	374.8
	ENSG00000101695	RNF125	ring finger protein 125 [Source:HGNC Symbol;Acc:HGNC:21150]	-0.7762	0.001177	0.003747	6.249	5.245	3.492	14.45	14.6	17.15	20.61	16.75	26.51	16.21	10.99	16.34
	ENSG00000197785	ATAD3A	ATPase family, AAA domain containing 3A [Source:HGNC Symbol;Acc:HGNC:25567]	-0.7765	4.696e-05	0.0002703	222.9	360.9	349.2	587.5	535.6	486.7	571.6	475.4	304.4	361.2	522.5	430.3
	ENSG00000160223	ICOSLG	inducible T-cell costimulator ligand [Source:HGNC Symbol;Acc:HGNC:17087]	-0.7773	0.001749	0.005211	11.46	23.08	13.1	31.78	31.44	38.1	34.71	38.74	28.34	18.91	28.97	18.52
	ENSG00000121680	PEX16	peroxisomal biogenesis factor 16 [Source:HGNC Symbol;Acc:HGNC:8857]	-0.7778	3.447e-06	3.323e-05	141.6	179.4	165.9	290.9	286.3	272.4	324.3	305.8	204.8	209.9	304.7	236.4
	ENSG00000165886	UBTD1	ubiquitin domain containing 1 [Source:HGNC Symbol;Acc:HGNC:25683]	-0.7788	1.413e-05	0.0001025	121.8	145.8	139.7	250.4	262.7	202.9	220.2	205.2	131.6	158.5	225.8	152.5
	ENSG00000171303	KCNK3	potassium two pore domain channel subfamily K member 3 [Source:HGNC Symbol;Acc:HGNC:6278]	-0.7792	0.0001147	0.000555	45.82	48.26	48.89	94.39	75.23	94.3	119.3	85.86	61.24	88.27	60.95	92.6
	ENSG00000174010	KLHL15	kelch like family member 15 [Source:HGNC Symbol;Acc:HGNC:29347]	-0.7797	1.089e-06	1.312e-05	320.8	267.5	258.4	526.8	473.8	459.1	410	374.9	448.8	477.4	427.6	440.1
	ENSG00000243207	PPAN-P2RY11	PPAN-P2RY11 readthrough [Source:HGNC Symbol;Acc:HGNC:33526]	-0.7797	2e-06	2.133e-05	279.1	317.9	319.5	581.7	554.7	447.7	540.2	541.4	308.1	403.5	562.5	407.4
	ENSG00000139626	ITGB7	integrin subunit beta 7 [Source:HGNC Symbol;Acc:HGNC:6162]	-0.7798	0.0008986	0.002989	4.166	2.098	2.619	11.56	13.47	11.43	15.19	19.9	9.141	16.21	17.98	9.805
	ENSG00000182107	TMEM30B	transmembrane protein 30B [Source:HGNC Symbol;Acc:HGNC:27254]	-0.7799	0.002387	0.006783	4.166	1.049	0.873	12.52	13.47	5.715	5.423	7.33	11.88	8.106	4.996	4.358
	ENSG00000048162	NOP16	NOP16 nucleolar protein [Source:HGNC Symbol;Acc:HGNC:26934]	-0.7805	6.348e-09	2.869e-07	807.1	893.8	858.2	1466	1533	1384	1532	1590	1335	1438	1473	1360
	ENSG00000160439	RDH13	retinol dehydrogenase 13 [Source:HGNC Symbol;Acc:HGNC:19978]	-0.7809	5.458e-07	7.594e-06	202	195.1	199.9	341	367.2	331.5	366.6	373.8	315.4	317	392.6	347.5
	ENSG00000145911	N4BP3	NEDD4 binding protein 3 [Source:HGNC Symbol;Acc:HGNC:29852]	-0.7818	0.005084	0.01276	12.5	32.52	37.54	44.3	64	56.2	58.57	49.21	42.96	40.53	52.95	49.02
	ENSG00000100490	CDKL1	cyclin dependent kinase like 1 [Source:HGNC Symbol;Acc:HGNC:1781]	-0.7831	0.0001841	0.0008195	42.7	45.11	34.05	75.13	83.09	70.49	82.43	65.97	82.27	76.56	74.93	70.81
	ENSG00000178695	KCTD12	potassium channel tetramerization domain containing 12 [Source:HGNC Symbol;Acc:HGNC:14678]	-0.7849	1.329e-05	9.763e-05	87.48	77.63	93.41	152.2	153.8	158.1	134.5	150.8	176.4	161.2	123.9	142.7
	ENSG00000133119	RFC3	replication factor C subunit 3 [Source:HGNC Symbol;Acc:HGNC:9971]	-0.7853	2.955e-09	1.563e-07	960.2	953.6	856.4	1590	1589	1573	1445	1615	1709	1631	1498	1558
	ENSG00000158526	TSR2	TSR2, ribosome maturation factor [Source:HGNC Symbol;Acc:HGNC:25455]	-0.7857	1.362e-08	4.83e-07	734.2	645.2	641.7	1128	1169	1177	1217	1158	1137	1153	1124	1174
	ENSG00000120057	SFRP5	secreted frizzled related protein 5 [Source:HGNC Symbol;Acc:HGNC:10779]	-0.7858	0.003259	0.008811	6.249	7.343	16.59	21.19	24.7	28.58	19.52	20.94	11.88	9.908	21.98	32.68
	ENSG00000100867	DHRS2	dehydrogenase/reductase 2 [Source:HGNC Symbol;Acc:HGNC:18349]	-0.7881	0.0002984	0.001211	43.74	43.01	42.78	77.05	65.12	100	67.25	71.2	47.53	72.96	59.95	66.45
	ENSG00000196642	RABL6	RAB, member RAS oncogene family like 6 [Source:HGNC Symbol;Acc:HGNC:24703]	-0.7883	3.442e-07	5.273e-06	1033	1389	1391	2280	2215	2064	2298	2097	1447	1552	2117	1720
	ENSG00000099954	CECR2	CECR2, histone acetyl-lysine reader [Source:HGNC Symbol;Acc:HGNC:1840]	-0.7885	0.004499	0.01152	1.041	0	5.238	14.45	7.86	10.48	9.762	8.377	8.227	5.404	13.99	14.16
	ENSG00000161249	DMKN	dermokine [Source:HGNC Symbol;Acc:HGNC:25063]	-0.7887	1.39e-06	1.598e-05	226	247.6	293.3	444	426.7	467.7	389.4	428.3	398.5	423.3	477.6	476.1
	ENSG00000175793	SFN	stratifin [Source:HGNC Symbol;Acc:HGNC:10773]	-0.7894	5.449e-07	7.589e-06	2773	3444	3881	5512	5515	6312	6728	6534	4266	5390	6675	5739
	ENSG00000196843	ARID5A	AT-rich interaction domain 5A [Source:HGNC Symbol;Acc:HGNC:17361]	-0.7895	0.0001229	0.0005873	40.62	58.75	50.64	91.5	90.95	96.21	103	107.9	62.16	73.86	100.9	66.45
	ENSG00000175697	GPR156	G protein-coupled receptor 156 [Source:HGNC Symbol;Acc:HGNC:20844]	-0.7897	0.00122	0.003863	8.331	9.442	6.984	20.23	26.95	17.15	7.593	15.71	8.227	13.51	13.99	20.7
	ENSG00000108829	LRRC59	leucine rich repeat containing 59 [Source:HGNC Symbol;Acc:HGNC:28817]	-0.7898	1.426e-10	1.802e-08	4147	4057	4075	7169	6935	6967	7125	7491	7283	7717	7293	7079
	ENSG00000176531	PHLDB3	pleckstrin homology like domain family B member 3 [Source:HGNC Symbol;Acc:HGNC:30499]	-0.7898	0.0001168	0.0005624	85.4	141.6	144.9	232.1	213.3	216.2	244	228.3	141.7	134.2	227.8	172.1
	ENSG00000142684	ZNF593	zinc finger protein 593 [Source:HGNC Symbol;Acc:HGNC:30943]	-0.79	4.367e-05	0.0002552	108.3	140.6	147.5	264.9	244.8	194.3	278.8	232.5	157.2	195.4	263.8	195
	ENSG00000127084	FGD3	FYVE, RhoGEF and PH domain containing 3 [Source:HGNC Symbol;Acc:HGNC:16027]	-0.7903	0.0006169	0.002193	14.58	10.49	12.22	27.93	28.07	29.53	17.35	19.9	21.94	27.92	25.98	30.5
	ENSG00000242110	AMACR	alpha-methylacyl-CoA racemase [Source:HGNC Symbol;Acc:HGNC:451]	-0.7906	1.987e-07	3.523e-06	346.8	297.9	302.9	550	574.9	522	543.4	476.4	528.3	537.7	504.5	538.2
	ENSG00000151468	CCDC3	coiled-coil domain containing 3 [Source:HGNC Symbol;Acc:HGNC:23813]	-0.7919	0.000312	0.001254	29.16	35.67	41.91	63.57	64	78.11	41.22	42.93	53.02	36.93	50.95	39.22
	ENSG00000100325	ASCC2	activating signal cointegrator 1 complex subunit 2 [Source:HGNC Symbol;Acc:HGNC:24103]	-0.7926	5.239e-08	1.264e-06	485.3	514	583.2	932.3	897.1	914.4	1005	982.2	827.3	837.6	981.1	976.1
	ENSG00000115364	MRPL19	mitochondrial ribosomal protein L19 [Source:HGNC Symbol;Acc:HGNC:14052]	-0.7937	1.125e-08	4.217e-07	1096	962	946.4	1854	1688	1639	1743	1805	1939	2090	1713	1856
	ENSG00000184979	USP18	ubiquitin specific peptidase 18 [Source:HGNC Symbol;Acc:HGNC:12616]	-0.7937	3.538e-05	0.0002147	82.27	84.97	97.78	139.7	153.8	184.8	169.2	157.1	133.5	183.7	141.9	130.7
	ENSG00000111786	SRSF9	serine and arginine rich splicing factor 9 [Source:HGNC Symbol;Acc:HGNC:10791]	-0.7939	2.161e-09	1.239e-07	1718	1835	1590	3108	2889	2860	2833	2788	2868	2928	2821	2940
	ENSG00000121316	PLBD1	phospholipase B domain containing 1 [Source:HGNC Symbol;Acc:HGNC:26215]	-0.7949	0.0008698	0.002913	41.66	60.85	41.03	96.32	107.8	64.77	84.6	86.91	79.53	98.18	92.92	79.53
	ENSG00000130589	HELZ2	helicase with zinc finger 2 [Source:HGNC Symbol;Acc:HGNC:30021]	-0.7958	0.000216	0.0009293	113.5	175.2	219.1	280.3	335.7	287.7	257.1	327.7	179.2	143.2	325.7	217.9
	ENSG00000145107	TM4SF19	transmembrane 4 L six family member 19 [Source:HGNC Symbol;Acc:HGNC:25167]	-0.796	1.477e-05	0.0001056	99.98	86.02	86.43	154.1	181.9	155.3	167	180.1	187.4	177.4	204.8	172.1
	ENSG00000181007	ZFP82	ZFP82 zinc finger protein [Source:HGNC Symbol;Acc:HGNC:28682]	-0.796	0.000165	0.000747	39.57	33.57	33.18	74.16	68.49	61.91	57.49	65.97	78.61	67.55	84.92	70.81
	ENSG00000130208	APOC1	apolipoprotein C1 [Source:HGNC Symbol;Acc:HGNC:607]	-0.7963	8.303e-06	6.619e-05	340.5	338.8	238.3	585.6	522.1	487.7	471.8	436.6	378.4	474.7	463.6	439
	ENSG00000087586	AURKA	aurora kinase A [Source:HGNC Symbol;Acc:HGNC:11393]	-0.7964	1.17e-09	7.791e-08	1340	1292	1216	2332	2151	2162	1932	2110	2326	2315	2259	2319
	ENSG00000153132	CLGN	calmegin [Source:HGNC Symbol;Acc:HGNC:2060]	-0.7988	7.905e-07	1.014e-05	298.9	306.3	242.7	518.2	467.1	494.4	424.1	441.9	504.6	548.5	454.6	442.3
	ENSG00000189337	KAZN	kazrin, periplakin interacting protein [Source:HGNC Symbol;Acc:HGNC:29173]	-0.799	2.517e-05	0.0001619	87.48	74.48	90.8	136.8	151.6	170.5	115	145.5	134.4	119.8	150.9	147.1
	ENSG00000185305	ARL15	ADP ribosylation factor like GTPase 15 [Source:HGNC Symbol;Acc:HGNC:25945]	-0.8	1.381e-06	1.591e-05	183.3	155.3	163.3	300.5	309.9	278.1	344.9	285.9	326.3	341.4	321.7	320.3
	ENSG00000060140	STYK1	serine/threonine/tyrosine kinase 1 [Source:HGNC Symbol;Acc:HGNC:18889]	-0.8006	0.005443	0.0135	10.41	17.83	12.22	34.67	14.6	40.96	28.2	42.93	30.17	28.82	35.97	31.59
	ENSG00000164938	TP53INP1	tumor protein p53 inducible nuclear protein 1 [Source:HGNC Symbol;Acc:HGNC:18022]	-0.801	1.783e-06	1.944e-05	367.6	394.4	313.4	540.3	635.5	700.1	498.9	585.3	630.7	484.6	597.5	737.5
	ENSG00000130675	MNX1	motor neuron and pancreas homeobox 1 [Source:HGNC Symbol;Acc:HGNC:4979]	-0.801	1.912e-05	0.0001309	67.69	77.63	78.57	141.6	141.5	126.7	144.3	140.3	120.7	102.7	156.9	108.9
	ENSG00000130810	PPAN	peter pan homolog (Drosophila) [Source:HGNC Symbol;Acc:HGNC:9227]	-0.8018	5.411e-07	7.543e-06	297.8	304.2	335.2	607.7	551.3	485.8	559.7	583.2	333.6	418.8	573.5	435.8
	ENSG00000136379	ABHD17C	abhydrolase domain containing 17C [Source:HGNC Symbol;Acc:HGNC:26925]	-0.8023	3.302e-08	9.236e-07	345.8	357.7	355.3	636.6	608.6	607.7	621.5	602.1	668.2	642.2	584.5	641.7
	ENSG00000110104	CCDC86	coiled-coil domain containing 86 [Source:HGNC Symbol;Acc:HGNC:28359]	-0.8029	6.673e-10	5.146e-08	1151	1221	1252	2131	2131	2032	2118	2157	1718	1862	2027	1744
	ENSG00000197580	BCO2	beta-carotene oxygenase 2 [Source:HGNC Symbol;Acc:HGNC:18503]	-0.8031	0.003264	0.008819	8.331	8.392	4.365	16.37	12.35	28.58	22.78	18.85	19.2	24.32	30.97	39.22
	ENSG00000016391	CHDH	choline dehydrogenase [Source:HGNC Symbol;Acc:HGNC:24288]	-0.8032	1.24e-06	1.453e-05	236.4	221.4	205.2	364.1	364.9	437.2	397	458.6	364.7	413.4	411.6	374.8
	ENSG00000139722	VPS37B	VPS37B, ESCRT-I subunit [Source:HGNC Symbol;Acc:HGNC:25754]	-0.8036	1.597e-07	3.019e-06	298.9	334.6	356.2	596.2	589.5	552.5	597.6	547.6	485.4	534.1	601.5	521.8
	ENSG00000176014	TUBB6	tubulin beta 6 class V [Source:HGNC Symbol;Acc:HGNC:20776]	-0.8045	1.333e-09	8.707e-08	1539	1730	1564	2940	2752	2699	2654	2759	2204	2483	2888	2556
	ENSG00000148798	INA	internexin neuronal intermediate filament protein alpha [Source:HGNC Symbol;Acc:HGNC:6057]	-0.8049	9.927e-10	6.878e-08	834.2	833	808.4	1438	1427	1444	1381	1453	1583	1605	1497	1530
	ENSG00000135363	LMO2	LIM domain only 2 [Source:HGNC Symbol;Acc:HGNC:6642]	-0.8057	0.001597	0.004835	3.124	2.098	6.111	10.59	15.72	16.19	13.02	7.33	10.06	13.51	9.991	18.52
	ENSG00000137434	C6orf52	chromosome 6 open reading frame 52 [Source:HGNC Symbol;Acc:HGNC:20881]	-0.8064	0.001476	0.004533	8.331	9.442	11.35	31.78	16.84	23.81	28.2	19.9	10.97	27.02	7.993	18.52
	ENSG00000197106	SLC6A17	solute carrier family 6 member 17 [Source:HGNC Symbol;Acc:HGNC:31399]	-0.8067	2.079e-06	2.204e-05	131.2	139.5	145.8	264.9	250.4	230.5	207.2	210.5	208.4	182.8	201.8	178.7
	ENSG00000100359	SGSM3	small G protein signaling modulator 3 [Source:HGNC Symbol;Acc:HGNC:25228]	-0.8067	4.248e-06	3.91e-05	255.1	334.6	371.9	602	574.9	519.1	572.7	557.1	432.4	381.9	541.5	563.2
	ENSG00000180210	F2	coagulation factor II, thrombin [Source:HGNC Symbol;Acc:HGNC:3535]	-0.807	0.002025	0.005897	20.83	7.343	17.46	31.78	37.05	33.34	45.56	43.98	23.77	32.42	38.97	31.59
	ENSG00000067167	TRAM1	translocation associated membrane protein 1 [Source:HGNC Symbol;Acc:HGNC:20568]	-0.8074	3.177e-10	3.137e-08	8877	8294	8456	15440	14570	14480	17570	17490	17440	20630	16920	14710
	ENSG00000081059	TCF7	transcription factor 7 [Source:HGNC Symbol;Acc:HGNC:11639]	-0.8077	4.197e-07	6.166e-06	195.8	222.4	218.3	393.9	371.7	362	425.2	387.4	330.9	351.3	392.6	349.7
	ENSG00000163002	NUP35	nucleoporin 35 [Source:HGNC Symbol;Acc:HGNC:29797]	-0.8078	2.57e-08	7.626e-07	425.9	396.5	442.6	754.1	717.5	747.7	844.9	823	893.1	970.9	823.3	774.6
	ENSG00000104907	TRMT1	tRNA methyltransferase 1 [Source:HGNC Symbol;Acc:HGNC:25980]	-0.8086	4.183e-06	3.868e-05	333.3	465.8	439.1	756.1	795	626.8	763.6	740.3	522.9	544	740.3	652.6
	ENSG00000142623	PADI1	peptidyl arginine deiminase 1 [Source:HGNC Symbol;Acc:HGNC:18367]	-0.8086	0.0001259	0.0005989	47.91	56.65	52.38	90.54	85.34	118.1	113.9	87.96	70.39	72.06	94.92	83.89
	ENSG00000170632	ARMC10	armadillo repeat containing 10 [Source:HGNC Symbol;Acc:HGNC:21706]	-0.8089	2.79e-08	8.155e-07	378	375.6	365.8	658.8	681.6	626.8	664.9	685.9	713.9	689.9	638.4	705.9
	ENSG00000089486	CDIP1	cell death inducing p53 target 1 [Source:HGNC Symbol;Acc:HGNC:13234]	-0.8093	4.671e-07	6.697e-06	213.5	202.5	207.8	342.9	363.8	399.1	301.5	254.4	254.1	286.4	356.7	303.9
	ENSG00000176387	HSD11B2	hydroxysteroid 11-beta dehydrogenase 2 [Source:HGNC Symbol;Acc:HGNC:5209]	-0.8097	0.0017	0.005092	4.166	3.147	7.857	12.52	16.84	20	26.03	18.85	16.45	10.81	28.97	14.16
	ENSG00000115194	SLC30A3	solute carrier family 30 member 3 [Source:HGNC Symbol;Acc:HGNC:11014]	-0.8101	0.0007628	0.002611	27.08	47.21	54.13	71.27	92.07	84.77	74.84	61.78	57.59	47.74	75.93	55.56
	ENSG00000273294	C1QTNF3-AMACR	C1QTNF3-AMACR readthrough (NMD candidate) [Source:HGNC Symbol;Acc:HGNC:49198]	-0.8104	1.255e-07	2.5e-06	304.1	273.8	283.7	503.7	536.7	481	488.1	448.2	494.5	497.2	457.6	508.8
	ENSG00000151465	CDC123	cell division cycle 123 [Source:HGNC Symbol;Acc:HGNC:16827]	-0.8105	7.651e-10	5.77e-08	1396	1452	1316	2485	2306	2465	2372	2321	2395	2583	2353	2413
	ENSG00000119630	PGF	placental growth factor [Source:HGNC Symbol;Acc:HGNC:8893]	-0.8109	0.0005367	0.001952	13.54	16.78	20.08	41.42	35.93	33.34	35.79	41.88	30.17	36.93	40.96	31.59
	ENSG00000132749	TESMIN	testis expressed metallothionein like protein [Source:HGNC Symbol;Acc:HGNC:7446]	-0.8116	2.14e-05	0.0001427	74.98	74.48	64.6	120.4	133.6	140	111.7	117.3	122.5	118.9	138.9	143.8
	ENSG00000122971	ACADS	acyl-CoA dehydrogenase short chain [Source:HGNC Symbol;Acc:HGNC:90]	-0.8121	6.833e-06	5.666e-05	104.1	130.1	137.1	227.3	231.3	212.4	250.6	214.7	181	177.4	200.8	173.2
	ENSG00000043143	JADE2	jade family PHD finger 2 [Source:HGNC Symbol;Acc:HGNC:22984]	-0.8124	1.489e-08	5.109e-07	624.9	684	738.6	1247	1167	1177	1138	1187	1033	1088	1156	1019
	ENSG00000131508	UBE2D2	ubiquitin conjugating enzyme E2 D2 [Source:HGNC Symbol;Acc:HGNC:12475]	-0.8141	1.376e-09	8.898e-08	1290	1118	1196	2170	2055	2080	2098	2119	2236	2358	2147	2145
	ENSG00000183207	RUVBL2	RuvB like AAA ATPase 2 [Source:HGNC Symbol;Acc:HGNC:10475]	-0.8142	9.258e-08	1.981e-06	1504	1986	1857	3277	3206	2869	3147	3036	2300	2430	3242	2539
	ENSG00000179348	GATA2	GATA binding protein 2 [Source:HGNC Symbol;Acc:HGNC:4171]	-0.8151	1.165e-05	8.75e-05	89.56	106	103	179.1	161.7	201.9	159.4	134	151.7	106.3	128.9	152.5
	ENSG00000177685	CRACR2B	calcium release activated channel regulator 2B [Source:HGNC Symbol;Acc:HGNC:28703]	-0.8164	0.0003855	0.00149	15.62	15.74	20.95	38.53	35.93	40.01	48.81	52.36	33.82	20.72	43.96	37.04
	ENSG00000143878	RHOB	ras homolog family member B [Source:HGNC Symbol;Acc:HGNC:668]	-0.8167	1.434e-08	4.981e-07	1360	1531	1412	2712	2612	2215	2651	2439	2147	2418	2521	2052
	ENSG00000278619	MRM1	mitochondrial rRNA methyltransferase 1 [Source:HGNC Symbol;Acc:HGNC:26202]	-0.8172	6.569e-07	8.73e-06	273.9	324.2	316.9	526.8	608.6	489.6	507.6	545.5	451.6	405.3	567.5	509.8
	ENSG00000175471	MCTP1	multiple C2 and transmembrane domain containing 1 [Source:HGNC Symbol;Acc:HGNC:26183]	-0.8186	5.87e-05	0.0003223	319.7	211.9	213	524.9	423.3	372.4	404.6	365.4	436	516.1	367.7	367.1
	ENSG00000166289	PLEKHF1	pleckstrin homology and FYVE domain containing 1 [Source:HGNC Symbol;Acc:HGNC:20764]	-0.8196	7.867e-06	6.353e-05	81.23	93.37	84.68	168.6	156.1	151.5	130.2	144.5	110.6	81.96	134.9	115.5
	ENSG00000259784	AC093525.1		-0.8207	0.0005913	0.002118	58.32	93.37	121.4	183	185.3	138.1	181.1	162.3	56.67	66.65	147.9	105.7
	ENSG00000164086	DUSP7	dual specificity phosphatase 7 [Source:HGNC Symbol;Acc:HGNC:3073]	-0.8215	1.152e-06	1.372e-05	130.2	135.3	146.7	250.4	248.1	247.7	259.2	262.8	249.5	227	343.7	233.1
	ENSG00000205730	ITPRIPL2	ITPRIP like 2 [Source:HGNC Symbol;Acc:HGNC:27257]	-0.8222	2.364e-08	7.199e-07	553	484.7	529.1	861.1	946.6	963	982.7	963.3	973.5	1032	939.2	1097
	ENSG00000162063	CCNF	cyclin F [Source:HGNC Symbol;Acc:HGNC:1591]	-0.8224	1.29e-07	2.56e-06	389.5	480.5	442.6	718.5	807.3	800.1	709.4	735.1	670.9	628.7	789.3	704.9
	ENSG00000180336	MEIOC	meiosis specific with coiled-coil domain [Source:HGNC Symbol;Acc:HGNC:26670]	-0.8225	9.35e-07	1.159e-05	241.6	223.4	247.9	418	375	479.1	334.1	371.7	407.7	401.7	333.7	398.7
	ENSG00000101447	FAM83D	family with sequence similarity 83 member D [Source:HGNC Symbol;Acc:HGNC:16122]	-0.8229	7.141e-10	5.476e-08	832.1	840.3	825.9	1436	1487	1482	1203	1386	1473	1360	1453	1507
	ENSG00000186716	BCR	BCR, RhoGEF and GTPase activating protein [Source:HGNC Symbol;Acc:HGNC:1014]	-0.8232	1.081e-07	2.259e-06	368.7	437.5	450.5	780.2	737.7	712.5	758.2	749.7	649.9	680	774.3	670
	ENSG00000121900	TMEM54	transmembrane protein 54 [Source:HGNC Symbol;Acc:HGNC:24143]	-0.8232	2.399e-06	2.477e-05	205.2	268.6	245.3	476.8	424.4	383.9	548.8	477.5	330	352.2	510.5	392.2
	ENSG00000130283	GDF1	growth differentiation factor 1 [Source:HGNC Symbol;Acc:HGNC:4214]	-0.8232	0.0005075	0.001864	27.08	32.52	39.29	51.05	67.37	79.06	57.49	58.64	50.28	52.24	59.95	61.01
	ENSG00000180537	RNF182	ring finger protein 182 [Source:HGNC Symbol;Acc:HGNC:28522]	-0.8236	5.077e-07	7.172e-06	209.3	211.9	188.6	388.1	367.2	336.2	216.9	204.2	256.9	253.1	206.8	237.5
	ENSG00000182795	C1orf116	chromosome 1 open reading frame 116 [Source:HGNC Symbol;Acc:HGNC:28667]	-0.8236	0.0006271	0.002224	224.9	190.9	357.9	400.7	387.4	600.1	733.2	763.3	629.8	792.6	804.3	720.1
	ENSG00000042493	CAPG	capping actin protein, gelsolin like [Source:HGNC Symbol;Acc:HGNC:1474]	-0.8239	4.217e-06	3.891e-05	509.3	658.8	772.6	1134	1029	1274	1491	1415	1164	1346	1444	1483
	ENSG00000219435	CATSPERZ	catsper channel auxiliary subunit zeta [Source:HGNC Symbol;Acc:HGNC:19231]	-0.8239	0.001198	0.003802	8.331	3.147	4.365	14.45	19.09	17.15	32.54	34.55	20.11	23.42	30.97	19.61
	ENSG00000173674	EIF1AX	eukaryotic translation initiation factor 1A, X-linked [Source:HGNC Symbol;Acc:HGNC:3250]	-0.8249	4.07e-10	3.654e-08	1165	1139	1076	2038	1971	1950	1975	2081	2216	2397	1938	2107
	ENSG00000103044	HAS3	hyaluronan synthase 3 [Source:HGNC Symbol;Acc:HGNC:4820]	-0.8255	2.126e-08	6.627e-07	644.6	724.9	749.9	1189	1208	1352	1229	1392	1314	1289	1345	1324
	ENSG00000142002	DPP9	dipeptidyl peptidase 9 [Source:HGNC Symbol;Acc:HGNC:18648]	-0.8255	3.629e-08	9.848e-07	986.2	1260	1144	2026	2109	1849	2118	2107	1482	1735	2188	1732
	ENSG00000117020	AKT3	AKT serine/threonine kinase 3 [Source:HGNC Symbol;Acc:HGNC:393]	-0.8257	1.44e-09	9.199e-08	713.4	731.2	736.8	1305	1247	1304	1361	1400	1618	1618	1290	1369
	ENSG00000067177	PHKA1	phosphorylase kinase regulatory subunit alpha 1 [Source:HGNC Symbol;Acc:HGNC:8925]	-0.828	1.198e-09	7.94e-08	932.1	907.4	871.3	1639	1644	1511	1673	1823	1802	1873	1730	1683
	ENSG00000184060	ADAP2	ArfGAP with dual PH domains 2 [Source:HGNC Symbol;Acc:HGNC:16487]	-0.8283	2.887e-05	0.0001817	68.73	55.6	68.1	131	119	112.4	142.1	163.3	154.5	175.6	162.9	127.5
	ENSG00000109255	NMU	neuromedin U [Source:HGNC Symbol;Acc:HGNC:7859]	-0.8289	0.005116	0.01283	8.331	3.147	6.984	19.26	7.86	27.62	16.27	13.61	13.71	15.31	12.99	19.61
	ENSG00000110042	DTX4	deltex E3 ubiquitin ligase 4 [Source:HGNC Symbol;Acc:HGNC:29151]	-0.83	3.077e-07	4.876e-06	184.3	176.2	198.2	334.2	339.1	336.2	300.4	318.3	330.9	345.9	308.7	334.5
	ENSG00000157020	SEC13	SEC13 homolog, nuclear pore and COPII coat complex component [Source:HGNC Symbol;Acc:HGNC:10697]	-0.8312	2.051e-10	2.332e-08	1704	1844	1789	3234	3143	3062	3191	3199	2884	3079	3182	2917
	ENSG00000089159	PXN	paxillin [Source:HGNC Symbol;Acc:HGNC:9718]	-0.8315	1.429e-09	9.199e-08	2615	2905	3119	5044	5091	5141	5216	5220	4596	4526	5710	4962
	ENSG00000105849	TWISTNB	TWIST neighbor [Source:HGNC Symbol;Acc:HGNC:18027]	-0.8315	9.644e-09	3.781e-07	452	424.9	434.8	765.7	769.1	802	744.1	812.6	968	975.4	752.3	805.1
	ENSG00000130821	SLC6A8	solute carrier family 6 member 8 [Source:HGNC Symbol;Acc:HGNC:11055]	-0.8322	1.195e-05	8.931e-05	102.1	90.22	115.2	186.9	168.4	211.5	207.2	185.3	147.2	159.4	183.8	146
	ENSG00000163520	FBLN2	fibulin 2 [Source:HGNC Symbol;Acc:HGNC:3601]	-0.8328	0.0003985	0.001527	11.46	11.54	12.22	26.01	26.95	32.39	16.27	12.57	10.06	7.206	12.99	16.34
	ENSG00000106123	EPHB6	EPH receptor B6 [Source:HGNC Symbol;Acc:HGNC:3396]	-0.8329	0.0001693	0.0007626	29.16	46.16	42.78	78.98	74.11	79.06	52.06	53.4	37.48	32.42	41.96	59.92
	ENSG00000118503	TNFAIP3	TNF alpha induced protein 3 [Source:HGNC Symbol;Acc:HGNC:11896]	-0.8336	3.688e-06	3.486e-05	186.4	155.3	148.4	306.3	323.4	259.1	258.1	254.4	297.1	232.4	256.8	234.2
	ENSG00000179104	TMTC2	transmembrane and tetratricopeptide repeat containing 2 [Source:HGNC Symbol;Acc:HGNC:25440]	-0.834	1.652e-05	0.0001156	131.2	129	159.8	211.9	257.1	299.1	246.2	250.3	323.6	272.9	213.8	307.2
	ENSG00000169860	P2RY1	purinergic receptor P2Y1 [Source:HGNC Symbol;Acc:HGNC:8539]	-0.834	2.82e-05	0.0001779	61.44	69.24	67.22	121.4	110	141	118.2	108.9	137.1	103.6	103.9	112.2
	ENSG00000181634	TNFSF15	TNF superfamily member 15 [Source:HGNC Symbol;Acc:HGNC:11931]	-0.8341	0.001243	0.00392	26.04	35.67	48.89	72.24	53.9	93.35	105.2	93.19	111.5	101.8	89.92	137.3
	ENSG00000188747	NOXA1	NADPH oxidase activator 1 [Source:HGNC Symbol;Acc:HGNC:10668]	-0.8343	0.0006931	0.002413	31.24	65.04	56.75	108.8	104.4	81.92	96.53	99.48	53.02	28.82	74.93	80.62
	ENSG00000129925	TMEM8A	transmembrane protein 8A [Source:HGNC Symbol;Acc:HGNC:17205]	-0.837	8.835e-06	6.942e-05	384.3	539.2	581.4	975.7	963.4	759.2	933.9	832.5	604.2	597.2	846.2	695
	ENSG00000178999	AURKB	aurora kinase B [Source:HGNC Symbol;Acc:HGNC:11390]	-0.8391	2.411e-10	2.531e-08	1311	1430	1329	2423	2392	2426	2205	2252	2083	1882	2509	2473
	ENSG00000178462	TUBAL3	tubulin alpha like 3 [Source:HGNC Symbol;Acc:HGNC:23534]	-0.8416	0.001521	0.004647	14.58	5.245	9.603	26.97	29.19	20	37.96	46.07	40.22	39.63	48.96	46.84
	ENSG00000185090	MANEAL	mannosidase endo-alpha like [Source:HGNC Symbol;Acc:HGNC:26452]	-0.8438	6.855e-08	1.536e-06	359.3	407	448.7	728.1	726.5	735.3	719.1	690	608.8	737.7	747.3	598.1
	ENSG00000164855	TMEM184A	transmembrane protein 184A [Source:HGNC Symbol;Acc:HGNC:28797]	-0.8443	1.509e-05	0.0001075	224.9	327.3	381.5	532.6	577.1	583.9	810.2	713.1	434.2	470.2	796.3	527.3
	ENSG00000170545	SMAGP	small cell adhesion glycoprotein [Source:HGNC Symbol;Acc:HGNC:26918]	-0.8467	7.924e-07	1.015e-05	169.8	162.6	199.1	342.9	315.5	315.3	357.9	335.1	360.2	372	361.7	332.3
	ENSG00000108106	UBE2S	ubiquitin conjugating enzyme E2 S [Source:HGNC Symbol;Acc:HGNC:17895]	-0.8469	1.679e-07	3.122e-06	775.9	1041	997	1805	1691	1551	1609	1530	1156	1104	1591	1263
	ENSG00000278139	AL358075.4		-0.849	0.0007387	0.002544	14.58	11.54	17.46	26.01	42.67	34.29	31.45	43.98	35.65	36.93	38.97	39.22
	ENSG00000107404	DVL1	dishevelled segment polarity protein 1 [Source:HGNC Symbol;Acc:HGNC:3084]	-0.8492	2.084e-05	0.0001397	359.3	556	571	990.1	947.7	749.6	1067	959.2	518.3	608.9	967.1	600.3
	ENSG00000167880	EVPL	envoplakin [Source:HGNC Symbol;Acc:HGNC:3503]	-0.8501	1.032e-05	7.907e-05	349.9	515.1	490.6	831.2	945.4	678.2	843.9	745.5	485.4	466.6	772.3	570.9
	ENSG00000087077	TRIP6	thyroid hormone receptor interactor 6 [Source:HGNC Symbol;Acc:HGNC:12311]	-0.8504	3.84e-07	5.773e-06	498.8	708.1	614.6	1092	1150	1041	1010	946.6	684.7	769.2	1004	861.7
	ENSG00000162458	FBLIM1	filamin binding LIM protein 1 [Source:HGNC Symbol;Acc:HGNC:24686]	-0.8506	8.346e-07	1.059e-05	355.1	410.2	403.3	773.4	763.5	580.1	929.5	881.7	682.8	796.2	877.2	621
	ENSG00000197261	C6orf141	chromosome 6 open reading frame 141 [Source:HGNC Symbol;Acc:HGNC:21351]	-0.851	1.737e-07	3.204e-06	461.3	487.8	450.5	929.4	883.7	714.4	872.1	920.4	885.8	626.9	944.2	847.6
	ENSG00000183048	SLC25A10	solute carrier family 25 member 10 [Source:HGNC Symbol;Acc:HGNC:10980]	-0.8513	6.017e-07	8.219e-06	515.5	760.6	653.9	1193	1142	1142	1180	1089	750.5	735.9	1076	903.1
	ENSG00000005243	COPZ2	coatomer protein complex subunit zeta 2 [Source:HGNC Symbol;Acc:HGNC:19356]	-0.8514	4.436e-05	0.0002584	80.19	57.7	92.54	138.7	151.6	148.6	197.4	178	170	176.5	164.9	181.9
	ENSG00000173237	C11orf86	chromosome 11 open reading frame 86 [Source:HGNC Symbol;Acc:HGNC:34442]	-0.8517	4.625e-07	6.652e-06	151	166.8	171.1	298.6	313.3	288.6	229.9	202.1	213.9	196.4	240.8	239.7
	ENSG00000160352	ZNF714	zinc finger protein 714 [Source:HGNC Symbol;Acc:HGNC:27124]	-0.8518	1.706e-06	1.879e-05	179.1	153.2	150.2	293.8	327.9	265.8	270.1	294.2	302.6	281	287.7	299.6
	ENSG00000101255	TRIB3	tribbles pseudokinase 3 [Source:HGNC Symbol;Acc:HGNC:16228]	-0.852	2.307e-07	3.941e-06	604	602.2	780.5	1281	1216	1093	1542	1288	1281	1383	1340	1215
	ENSG00000115616	SLC9A2	solute carrier family 9 member A2 [Source:HGNC Symbol;Acc:HGNC:11072]	-0.8523	5.252e-08	1.264e-06	287.4	289.5	284.6	526.8	487.3	550.6	567.3	603.1	648.1	653.9	536.5	576.3
	ENSG00000178922	HYI	hydroxypyruvate isomerase (putative) [Source:HGNC Symbol;Acc:HGNC:26948]	-0.8528	9.314e-05	0.0004686	48.95	79.73	68.1	139.7	124.6	112.4	141	173.8	106	122.5	163.9	152.5
	ENSG00000090512	FETUB	fetuin B [Source:HGNC Symbol;Acc:HGNC:3658]	-0.8542	0.0012	0.003808	6.249	8.392	4.365	12.52	22.46	22.86	16.27	20.94	22.85	19.82	17.98	34.86
	ENSG00000187678	SPRY4	sprouty RTK signaling antagonist 4 [Source:HGNC Symbol;Acc:HGNC:15533]	-0.8551	9.461e-07	1.171e-05	142.7	162.6	167.6	293.8	312.1	268.6	315.6	309.9	295.3	308	408.6	287.6
	ENSG00000174123	TLR10	toll like receptor 10 [Source:HGNC Symbol;Acc:HGNC:15634]	-0.8558	0.0006528	0.002297	4.166	4.196	2.619	10.59	17.97	15.24	4.339	8.377	10.06	11.71	17.98	15.25
	ENSG00000070526	ST6GALNAC1	ST6 N-acetylgalactosaminide alpha-2,6-sialyltransferase 1 [Source:HGNC Symbol;Acc:HGNC:23614]	-0.8566	0.009684	0.022	5.207	7.343	4.365	5.779	14.6	33.34	20.61	11.52	9.141	15.31	12.99	18.52
	ENSG00000105341	DMAC2	distal membrane arm assembly complex 2 [Source:HGNC Symbol;Acc:HGNC:25496]	-0.8568	9.448e-10	6.613e-08	1040	1170	1164	1977	1989	2118	2138	2114	1706	1843	2095	1902
	ENSG00000050327	ARHGEF5	Rho guanine nucleotide exchange factor 5 [Source:HGNC Symbol;Acc:HGNC:13209]	-0.8568	0.0004571	0.00171	16.66	9.442	15.71	31.78	31.44	36.2	70.5	55.5	57.59	62.15	56.95	57.74
	ENSG00000188921	HACD4	3-hydroxyacyl-CoA dehydratase 4 [Source:HGNC Symbol;Acc:HGNC:20920]	-0.8572	4.87e-05	0.0002785	105.2	106	72.46	193.6	189.8	147.6	203.9	186.4	207.5	259.4	211.8	224.4
	ENSG00000076662	ICAM3	intercellular adhesion molecule 3 [Source:HGNC Symbol;Acc:HGNC:5346]	-0.8587	3.619e-05	0.0002191	52.07	57.7	75.08	118.5	121.3	119.1	105.2	119.4	113.3	108.1	134.9	92.6
	ENSG00000213064	SFT2D2	SFT2 domain containing 2 [Source:HGNC Symbol;Acc:HGNC:25140]	-0.8589	2.377e-08	7.211e-07	1299	1028	1049	2146	1892	2048	2407	2067	2270	2690	2163	2171
	ENSG00000137331	IER3	immediate early response 3 [Source:HGNC Symbol;Acc:HGNC:5392]	-0.859	1.901e-07	3.422e-06	866.5	1021	1128	2013	1863	1581	2001	1690	1193	1564	1872	1484
	ENSG00000275183	LENG9	leukocyte receptor cluster member 9 [Source:HGNC Symbol;Acc:HGNC:16306]	-0.8596	0.001008	0.003291	21.87	50.35	43.65	91.5	64	77.15	66.16	86.91	62.16	45.94	58.95	54.47
	ENSG00000067208	EVI5	ecotropic viral integration site 5 [Source:HGNC Symbol;Acc:HGNC:3501]	-0.8601	1.355e-06	1.565e-05	210.4	157.4	178.1	314	336.9	355.3	328.6	322.5	401.3	372.9	306.7	366
	ENSG00000228300	C19orf24	chromosome 19 open reading frame 24 [Source:HGNC Symbol;Acc:HGNC:26073]	-0.8609	5.686e-05	0.0003141	126	229.7	201.7	380.4	321.1	327.7	389.4	316.2	186.5	218	330.7	236.4
	ENSG00000228623	ZNF883	zinc finger protein 883 [Source:HGNC Symbol;Acc:HGNC:27271]	-0.862	0.0002342	0.0009935	21.87	19.93	29.68	46.23	53.9	54.29	39.05	58.64	33.82	44.13	45.96	39.22
	ENSG00000183196	CHST6	carbohydrate sulfotransferase 6 [Source:HGNC Symbol;Acc:HGNC:6938]	-0.8623	0.001155	0.003694	15.62	8.392	13.1	26.97	41.55	23.81	30.37	33.51	39.31	34.23	31.97	25.06
	ENSG00000116661	FBXO2	F-box protein 2 [Source:HGNC Symbol;Acc:HGNC:13581]	-0.8639	2.056e-05	0.0001381	59.36	66.09	78.57	144.5	124.6	124.8	117.1	62.83	80.44	72.96	92.92	107.9
	ENSG00000099377	HSD3B7	hydroxy-delta-5-steroid dehydrogenase, 3 beta- and steroid delta-isomerase 7 [Source:HGNC Symbol;Acc:HGNC:18324]	-0.864	8.087e-06	6.491e-05	163.5	197.2	241	422.8	361.6	330.5	577	530.9	335.5	432.3	499.6	382.4
	ENSG00000067533	RRP15	ribosomal RNA processing 15 homolog [Source:HGNC Symbol;Acc:HGNC:24255]	-0.8642	3.628e-09	1.869e-07	488.4	472.1	462.7	878.4	870.2	843.9	847.1	890	965.3	1055	823.3	909.7
	ENSG00000164023	SGMS2	sphingomyelin synthase 2 [Source:HGNC Symbol;Acc:HGNC:28395]	-0.8662	1.855e-08	5.985e-07	342.6	333.6	318.7	592.3	595.1	633.4	749.5	764.4	769.7	856.6	736.3	733.2
	ENSG00000028137	TNFRSF1B	TNF receptor superfamily member 1B [Source:HGNC Symbol;Acc:HGNC:11917]	-0.8663	0.0009214	0.003051	3.124	4.196	8.73	18.3	15.72	20	15.19	17.8	13.71	17.11	11.99	18.52
	ENSG00000167136	ENDOG	endonuclease G [Source:HGNC Symbol;Acc:HGNC:3346]	-0.8668	2.678e-05	0.000171	78.11	121.7	119.6	217.7	196.5	189.6	203.9	182.2	200.2	171.1	204.8	173.2
	ENSG00000088038	CNOT3	CCR4-NOT transcription complex subunit 3 [Source:HGNC Symbol;Acc:HGNC:7879]	-0.8683	9.667e-09	3.781e-07	754	943.1	905.3	1591	1569	1578	1668	1594	1224	1184	1584	1301
	ENSG00000132361	CLUH	clustered mitochondria homolog [Source:HGNC Symbol;Acc:HGNC:29094]	-0.8686	3.275e-07	5.113e-06	1363	1877	1903	3188	3336	2827	3417	3260	1888	2201	3146	2226
	ENSG00000175591	P2RY2	purinergic receptor P2Y2 [Source:HGNC Symbol;Acc:HGNC:8541]	-0.8686	1.354e-05	9.912e-05	77.06	87.07	110.9	166.6	171.8	186.7	190.9	237.7	201.1	199.1	239.8	189.6
	ENSG00000150990	DHX37	DEAH-box helicase 37 [Source:HGNC Symbol;Acc:HGNC:17210]	-0.87	3.618e-08	9.843e-07	725.9	903.2	873	1582	1607	1375	1525	1494	1037	1222	1483	1159
	ENSG00000186364	NUDT17	nudix hydrolase 17 [Source:HGNC Symbol;Acc:HGNC:26618]	-0.8709	5.664e-05	0.0003131	42.7	38.82	48.89	80.9	101.1	80.96	82.43	117.3	75.87	87.37	121.9	92.6
	ENSG00000154814	OXNAD1	oxidoreductase NAD binding domain containing 1 [Source:HGNC Symbol;Acc:HGNC:25128]	-0.8714	1.215e-07	2.445e-06	181.2	189.9	192.9	344.8	358.2	345.8	361.2	342.4	340	361.2	334.7	362.8
	ENSG00000126602	TRAP1	TNF receptor associated protein 1 [Source:HGNC Symbol;Acc:HGNC:16264]	-0.8725	7.347e-10	5.571e-08	1817	2122	2115	3661	3721	3641	3700	3793	3137	3452	3727	3433
	ENSG00000136114	THSD1	thrombospondin type 1 domain containing 1 [Source:HGNC Symbol;Acc:HGNC:17754]	-0.8744	5.014e-08	1.223e-06	287.4	309.5	272.4	526.8	565.9	511.5	504.4	504.7	484.5	485.5	503.6	485.9
	ENSG00000169710	FASN	fatty acid synthase [Source:HGNC Symbol;Acc:HGNC:3594]	-0.8751	8.143e-06	6.517e-05	2205	3446	3783	5954	5883	5370	6778	5552	3132	3853	5942	3952
	ENSG00000100580	TMED8	transmembrane p24 trafficking protein family member 8 [Source:HGNC Symbol;Acc:HGNC:18633]	-0.8754	2.17e-09	1.239e-07	643.6	600.1	577.1	1084	1141	1111	1047	1114	1144	1183	1076	1058
	ENSG00000172817	CYP7B1	cytochrome P450 family 7 subfamily B member 1 [Source:HGNC Symbol;Acc:HGNC:2652]	-0.8756	0.002617	0.007331	14.58	22.03	6.984	34.67	43.79	24.77	44.47	37.7	37.48	47.74	32.97	26.15
	ENSG00000146281	PM20D2	peptidase M20 domain containing 2 [Source:HGNC Symbol;Acc:HGNC:21408]	-0.876	9.195e-10	6.503e-08	662.3	697.6	674.9	1277	1250	1201	1253	1315	1528	1537	1238	1379
	ENSG00000130844	ZNF331	zinc finger protein 331 [Source:HGNC Symbol;Acc:HGNC:15489]	-0.876	3.038e-07	4.828e-06	518.6	674.5	503.7	1010	1131	969.7	971.8	1057	912.3	644	1134	1034
	ENSG00000186642	PDE2A	phosphodiesterase 2A [Source:HGNC Symbol;Acc:HGNC:8777]	-0.8762	0.000375	0.001456	15.62	17.83	15.71	45.27	28.07	40.01	24.95	32.46	22.85	28.82	35.97	32.68
	ENSG00000061918	GUCY1B3	guanylate cyclase 1 soluble subunit beta [Source:HGNC Symbol;Acc:HGNC:4687]	-0.8773	0.001104	0.003555	6.249	6.294	8.73	20.23	30.32	14.29	14.1	21.99	10.06	17.11	10.99	14.16
	ENSG00000166851	PLK1	polo like kinase 1 [Source:HGNC Symbol;Acc:HGNC:9077]	-0.8795	1.005e-09	6.894e-08	1079	1277	1190	2224	2115	2154	1963	2094	1843	1652	2134	1972
	ENSG00000080031	PTPRH	protein tyrosine phosphatase, receptor type H [Source:HGNC Symbol;Acc:HGNC:9672]	-0.8798	0.0002028	0.0008847	31.24	35.67	27.06	51.05	68.49	76.2	59.66	82.72	63.99	67.55	80.93	77.35
	ENSG00000124216	SNAI1	snail family transcriptional repressor 1 [Source:HGNC Symbol;Acc:HGNC:11128]	-0.88	0.0001957	0.0008588	36.45	40.91	29.68	90.54	67.37	60.96	84.6	56.54	48.45	53.14	58.95	46.84
	ENSG00000010319	SEMA3G	semaphorin 3G [Source:HGNC Symbol;Acc:HGNC:30400]	-0.8845	0.001118	0.003596	7.29	7.343	6.111	12.52	29.19	21.91	14.1	13.61	11.88	13.51	14.99	20.7
	ENSG00000198915	RASGEF1A	RasGEF domain family member 1A [Source:HGNC Symbol;Acc:HGNC:24246]	-0.8846	8.141e-06	6.517e-05	86.44	81.83	64.6	149.3	151.6	148.6	168.1	136.1	150.8	145	175.8	127.5
	ENSG00000119121	TRPM6	transient receptor potential cation channel subfamily M member 6 [Source:HGNC Symbol;Acc:HGNC:17995]	-0.8848	0.0001515	0.0006972	76.02	76.58	43.65	140.6	128	112.4	151.9	183.2	170	142.3	163.9	129.6
	ENSG00000160447	PKN3	protein kinase N3 [Source:HGNC Symbol;Acc:HGNC:17999]	-0.8869	4.291e-06	3.936e-05	216.6	318.9	346.6	558.6	555.8	534.4	543.4	503.7	362	289.1	573.5	430.3
	ENSG00000196365	LONP1	lon peptidase 1, mitochondrial [Source:HGNC Symbol;Acc:HGNC:9479]	-0.887	5.041e-08	1.226e-06	861.3	1131	1092	2021	1921	1745	2115	1830	1325	1474	1768	1558
	ENSG00000155629	PIK3AP1	phosphoinositide-3-kinase adaptor protein 1 [Source:HGNC Symbol;Acc:HGNC:30034]	-0.8883	1.467e-05	0.000105	60.4	69.24	63.73	139.7	108.9	130.5	130.2	107.9	101.5	122.5	134.9	131.8
	ENSG00000060982	BCAT1	branched chain amino acid transaminase 1 [Source:HGNC Symbol;Acc:HGNC:976]	-0.889	2.826e-06	2.838e-05	216.6	223.4	198.2	422.8	458.1	317.2	360.1	356	551.2	385.5	323.7	417.2
	ENSG00000034053	APBA2	amyloid beta precursor protein binding family A member 2 [Source:HGNC Symbol;Acc:HGNC:579]	-0.8923	2.635e-07	4.36e-06	285.3	377.7	367.5	608.7	686.1	631.5	622.6	593.7	449.7	480.1	592.5	504.4
	ENSG00000174132	FAM174A	family with sequence similarity 174 member A [Source:HGNC Symbol;Acc:HGNC:24943]	-0.8927	4.546e-06	4.117e-05	92.69	104.9	95.16	216.7	176.3	170.5	177.9	159.2	166.4	148.6	130.9	160.1
	ENSG00000070214	SLC44A1	solute carrier family 44 member 1 [Source:HGNC Symbol;Acc:HGNC:18798]	-0.8933	4.576e-10	3.954e-08	1067	924.2	979.5	1811	1832	1854	1817	1851	2150	2135	1732	2050
	ENSG00000157927	RADIL	Rap associating with DIL domain [Source:HGNC Symbol;Acc:HGNC:22226]	-0.8938	2.078e-05	0.0001394	41.66	54.55	50.64	96.32	101.1	99.06	91.11	84.82	51.19	54.94	81.93	56.65
	ENSG00000144485	HES6	hes family bHLH transcription factor 6 [Source:HGNC Symbol;Acc:HGNC:18254]	-0.8947	1.925e-05	0.0001316	56.24	65.04	82.07	141.6	132.5	128.6	141	142.4	96.89	124.3	155.9	96.96
	ENSG00000223802	CERS1	ceramide synthase 1 [Source:HGNC Symbol;Acc:HGNC:14253]	-0.8952	9.822e-05	0.0004887	35.41	55.6	52.38	81.87	105.5	103.8	92.19	95.29	70.39	77.46	96.91	100.2
	ENSG00000111012	CYP27B1	cytochrome P450 family 27 subfamily B member 1 [Source:HGNC Symbol;Acc:HGNC:2606]	-0.8963	7.02e-06	5.8e-05	85.4	68.19	90.8	165.7	166.2	146.7	169.2	162.3	149	169.3	162.9	143.8
	ENSG00000188582	PAQR9	progestin and adipoQ receptor family member 9 [Source:HGNC Symbol;Acc:HGNC:30131]	-0.8963	1.19e-05	8.904e-05	60.4	68.19	66.35	145.4	125.8	114.3	158.4	169.6	146.3	200.9	169.8	124.2
	ENSG00000125249	RAP2A	RAP2A, member of RAS oncogene family [Source:HGNC Symbol;Acc:HGNC:9861]	-0.8976	1.472e-08	5.1e-07	366.6	333.6	318.7	630.9	651.2	623.9	549.9	611.5	775.2	701.6	519.5	634
	ENSG00000102225	CDK16	cyclin dependent kinase 16 [Source:HGNC Symbol;Acc:HGNC:8749]	-0.8985	1.08e-09	7.372e-08	1441	1765	1607	2940	2955	3027	2961	2993	2519	2595	3018	2812
	ENSG00000149503	INCENP	inner centromere protein [Source:HGNC Symbol;Acc:HGNC:6058]	-0.8985	4.464e-09	2.192e-07	676.9	820.4	805.8	1412	1427	1447	1343	1317	1016	1051	1315	1185
	ENSG00000242485	MRPL20	mitochondrial ribosomal protein L20 [Source:HGNC Symbol;Acc:HGNC:14478]	-0.9025	1.104e-09	7.476e-08	571.7	622.1	589.3	1129	1109	1093	1113	1111	970.8	1114	1115	1075
	ENSG00000123977	DAW1	dynein assembly factor with WD repeats 1 [Source:HGNC Symbol;Acc:HGNC:26383]	-0.903	0.0006037	0.002154	16.66	10.49	11.35	39.49	34.81	22.86	44.47	51.31	31.08	50.44	31.97	25.06
	ENSG00000123610	TNFAIP6	TNF alpha induced protein 6 [Source:HGNC Symbol;Acc:HGNC:11898]	-0.9044	0.001224	0.003869	6.249	11.54	3.492	26.97	21.33	16.19	39.05	48.17	31.08	46.84	54.95	28.32
	ENSG00000185947	ZNF267	zinc finger protein 267 [Source:HGNC Symbol;Acc:HGNC:13060]	-0.9057	5.844e-06	5.004e-05	189.5	131.1	213	345.8	336.9	339.1	310.2	309.9	408.6	380.1	338.7	351.9
	ENSG00000148219	ASTN2	astrotactin 2 [Source:HGNC Symbol;Acc:HGNC:17021]	-0.9062	2.694e-07	4.431e-06	170.8	164.7	190.3	310.1	335.7	359.1	317.8	288	300.7	298.1	315.7	358.4
	ENSG00000102096	PIM2	Pim-2 proto-oncogene, serine/threonine kinase [Source:HGNC Symbol;Acc:HGNC:8987]	-0.9078	2.935e-08	8.493e-07	322.8	330.5	279.4	568.3	597.4	592.5	476.2	492.1	514.6	428.7	562.5	558.9
	ENSG00000050405	LIMA1	LIM domain and actin binding 1 [Source:HGNC Symbol;Acc:HGNC:24636]	-0.9079	1.754e-06	1.923e-05	179.1	161.6	165	288	293.1	383.9	334.1	314.1	377.5	389.1	328.7	381.3
	ENSG00000204673	AKT1S1	AKT1 substrate 1 [Source:HGNC Symbol;Acc:HGNC:28426]	-0.9098	3.146e-10	3.137e-08	1045	1137	1190	2164	2041	2105	2147	2095	1743	1787	2085	1848
	ENSG00000108788	MLX	MLX, MAX dimerization protein [Source:HGNC Symbol;Acc:HGNC:11645]	-0.9109	3.515e-10	3.286e-08	805	842.4	829.4	1539	1482	1621	1714	1728	1630	1840	1673	1610
	ENSG00000131773	KHDRBS3	KH RNA binding domain containing, signal transduction associated 3 [Source:HGNC Symbol;Acc:HGNC:18117]	-0.9118	1.989e-05	0.0001351	51.03	43.01	42.78	85.72	93.2	101.9	88.94	64.92	109.7	88.27	66.94	72.99
	ENSG00000126461	SCAF1	SR-related CTD associated factor 1 [Source:HGNC Symbol;Acc:HGNC:30403]	-0.9131	7.222e-07	9.406e-06	780	1188	1166	1978	2038	1873	2128	1896	1299	1359	1985	1531
	ENSG00000280087	AC011481.3		-0.9138	4.831e-05	0.0002767	77.06	81.83	55.87	168.6	138.1	118.1	132.3	108.9	84.1	109.9	129.9	87.15
	ENSG00000131979	GCH1	GTP cyclohydrolase 1 [Source:HGNC Symbol;Acc:HGNC:4193]	-0.915	5.656e-07	7.782e-06	143.7	121.7	119.6	249.5	253.8	241.9	266.8	292.1	316.3	301.7	275.8	256
	ENSG00000072858	SIDT1	SID1 transmembrane family member 1 [Source:HGNC Symbol;Acc:HGNC:25967]	-0.9151	0.0005705	0.002054	11.46	7.343	13.97	25.04	24.7	38.1	48.81	49.21	27.42	36.03	32.97	46.84
	ENSG00000109576	AADAT	aminoadipate aminotransferase [Source:HGNC Symbol;Acc:HGNC:17929]	-0.9164	8.032e-08	1.774e-06	235.4	229.7	206.9	409.3	461.5	412.4	412.2	419.9	446.1	431.4	421.6	434.7
	ENSG00000101017	CD40	CD40 molecule [Source:HGNC Symbol;Acc:HGNC:11919]	-0.9174	3.482e-05	0.0002118	44.78	43.01	50.64	105.9	77.48	101.9	136.7	127.7	75.87	118	136.9	138.4
	ENSG00000184343	SRPK3	SRSF protein kinase 3 [Source:HGNC Symbol;Acc:HGNC:11402]	-0.9181	0.0004398	0.00166	21.87	46.16	29.68	56.83	75.23	77.15	55.32	71.2	53.02	30.62	88.92	83.89
	ENSG00000179292	TMEM151A	transmembrane protein 151A [Source:HGNC Symbol;Acc:HGNC:28497]	-0.9187	0.0006045	0.002156	12.5	29.37	30.56	54.9	58.39	50.48	72.67	57.59	31.08	27.92	59.95	39.22
	ENSG00000047597	XK	X-linked Kx blood group [Source:HGNC Symbol;Acc:HGNC:12811]	-0.9194	5.511e-06	4.793e-05	74.98	62.94	70.72	153.1	128	136.2	139.9	119.4	129.8	154.9	129.9	147.1
	ENSG00000213047	DENND1B	DENN domain containing 1B [Source:HGNC Symbol;Acc:HGNC:28404]	-0.9223	1.143e-06	1.364e-05	134.3	112.2	131	218.6	252.6	265.8	234.3	201	218.5	234.2	205.8	223.3
	ENSG00000227234	SPANXB1	SPANX family member B1 [Source:HGNC Symbol;Acc:HGNC:14329]	-0.9259	0.0007404	0.002549	9.373	10.49	6.111	23.12	16.84	34.29	35.79	33.51	22.85	37.83	22.98	26.15
	ENSG00000076604	TRAF4	TNF receptor associated factor 4 [Source:HGNC Symbol;Acc:HGNC:12034]	-0.9267	8.11e-10	5.951e-08	1196	1430	1338	2366	2572	2562	2572	2777	2078	2114	2867	2417
	ENSG00000167112	TRUB2	TruB pseudouridine synthase family member 2 [Source:HGNC Symbol;Acc:HGNC:17170]	-0.9267	9.447e-10	6.613e-08	820.6	725.9	839	1486	1469	1571	1640	1417	1437	1516	1487	1491
	ENSG00000164078	MST1R	macrophage stimulating 1 receptor [Source:HGNC Symbol;Acc:HGNC:7381]	-0.9288	2.802e-05	0.0001771	217.7	275.9	387.6	488.3	552.4	659.1	767.9	814.7	585.9	599	774.3	675.4
	ENSG00000185745	IFIT1	interferon induced protein with tetratricopeptide repeats 1 [Source:HGNC Symbol;Acc:HGNC:5407]	-0.9291	9.992e-05	0.0004956	42.7	37.77	61.11	84.76	95.44	116.2	74.84	65.97	63.99	72.06	67.94	94.78
	ENSG00000174791	RIN1	Ras and Rab interactor 1 [Source:HGNC Symbol;Acc:HGNC:18749]	-0.9305	1.885e-05	0.0001294	189.5	332.6	283.7	534.5	580.5	439.1	469.7	482.7	307.1	275.6	470.6	370.4
	ENSG00000071626	DAZAP1	DAZ associated protein 1 [Source:HGNC Symbol;Acc:HGNC:2683]	-0.9308	1.362e-08	4.83e-07	930	1182	1209	2208	2119	1987	2247	2194	1718	1749	2187	1944
	ENSG00000255346	NOX5	NADPH oxidase 5 [Source:HGNC Symbol;Acc:HGNC:14874]	-0.9309	0.0002197	0.0009416	4.166	2.098	3.492	13.48	16.84	15.24	6.508	9.424	15.54	10.81	11.99	10.89
	ENSG00000196132	MYT1	myelin transcription factor 1 [Source:HGNC Symbol;Acc:HGNC:7622]	-0.9312	0.0003062	0.001237	0	2.098	1.746	13.48	12.35	8.573	9.762	7.33	5.485	5.404	0.9991	15.25
	ENSG00000007171	NOS2	nitric oxide synthase 2 [Source:HGNC Symbol;Acc:HGNC:7873]	-0.9324	0.0002	0.0008748	1.041	3.147	1.746	14.45	10.11	13.34	13.02	8.377	11.88	9.007	9.991	10.89
	ENSG00000069812	HES2	hes family bHLH transcription factor 2 [Source:HGNC Symbol;Acc:HGNC:16005]	-0.9328	0.001681	0.005043	16.66	26.23	26.19	33.71	44.91	79.06	46.64	56.54	59.42	35.13	59.95	69.72
	ENSG00000172927	MYEOV	myeloma overexpressed [Source:HGNC Symbol;Acc:HGNC:7563]	-0.9349	2.588e-11	5.147e-09	1662	1768	1705	3205	3229	3326	3790	3618	3129	3472	3847	3352
	ENSG00000187094	CCK	cholecystokinin [Source:HGNC Symbol;Acc:HGNC:1569]	-0.9353	0.0004335	0.001638	15.62	10.49	7.857	36.6	30.32	23.81	31.45	21.99	24.68	27.92	23.98	30.5
	ENSG00000196793	ZNF239	zinc finger protein 239 [Source:HGNC Symbol;Acc:HGNC:13031]	-0.9371	7.455e-05	0.0003924	55.2	56.65	55	106.9	150.5	88.58	85.69	116.2	102.4	107.2	134.9	101.3
	ENSG00000155100	OTUD6B	OTU domain containing 6B [Source:HGNC Symbol;Acc:HGNC:24281]	-0.9386	2.841e-08	8.267e-07	370.7	408.1	328.3	755.1	689.4	682	659.5	677.5	711.2	700.7	668.4	660.2
	ENSG00000162241	SLC25A45	solute carrier family 25 member 45 [Source:HGNC Symbol;Acc:HGNC:27442]	-0.9394	3.901e-07	5.844e-06	127.1	147.9	134.4	246.6	286.3	273.4	291.8	292.1	213.9	203.6	310.7	278.9
	ENSG00000125912	NCLN	nicalin [Source:HGNC Symbol;Acc:HGNC:26923]	-0.9407	3.928e-07	5.872e-06	657.1	959.9	922.8	1750	1661	1458	1709	1675	1038	1168	1597	1178
	ENSG00000186897	C1QL4	complement C1q like 4 [Source:HGNC Symbol;Acc:HGNC:31416]	-0.943	0.0001874	0.0008302	24.99	22.03	27.94	65.49	40.42	63.82	39.05	25.13	41.13	31.52	44.96	31.59
	ENSG00000142945	KIF2C	kinesin family member 2C [Source:HGNC Symbol;Acc:HGNC:6393]	-0.9435	1.352e-09	8.788e-08	623.8	699.7	610.3	1189	1249	1275	997.9	1147	1234	1183	1163	1295
	ENSG00000182551	ADI1	acireductone dioxygenase 1 [Source:HGNC Symbol;Acc:HGNC:30576]	-0.9451	5.864e-11	9.504e-09	1613	1761	1581	3150	3106	3228	3332	3538	3442	3589	3578	3645
	ENSG00000162641	AKNAD1	AKNA domain containing 1 [Source:HGNC Symbol;Acc:HGNC:28398]	-0.9455	0.0003238	0.001291	4.166	6.294	6.111	26.01	16.84	16.19	16.27	17.8	21.94	20.72	8.992	17.43
	ENSG00000100304	TTLL12	tubulin tyrosine ligase like 12 [Source:HGNC Symbol;Acc:HGNC:28974]	-0.948	9.06e-08	1.944e-06	436.4	573.8	601.5	1089	1040	987.8	1115	1157	837.3	855.7	1143	882.4
	ENSG00000158220	ESYT3	extended synaptotagmin 3 [Source:HGNC Symbol;Acc:HGNC:24295]	-0.9483	2.636e-05	0.0001687	32.28	33.57	30.56	76.09	72.98	62.87	71.59	85.86	74.96	43.23	93.92	80.62
	ENSG00000129932	DOHH	deoxyhypusine hydroxylase [Source:HGNC Symbol;Acc:HGNC:28662]	-0.9487	8.38e-06	6.661e-05	62.49	78.68	77.7	162.8	159.4	125.7	126.9	130.9	81.35	96.37	138.9	90.42
	ENSG00000082153	BZW1	basic leucine zipper and W2 domains 1 [Source:HGNC Symbol;Acc:HGNC:18380]	-0.9502	1.157e-10	1.526e-08	2420	2304	2101	4550	4263	4283	4570	4619	4913	5572	4523	4498
	ENSG00000121766	ZCCHC17	zinc finger CCHC-type containing 17 [Source:HGNC Symbol;Acc:HGNC:30246]	-0.9506	4.756e-09	2.278e-07	308.3	307.4	302.9	591.4	579.4	616.3	571.6	604.2	685.6	603.5	533.5	533.8
	ENSG00000106541	AGR2	anterior gradient 2, protein disulphide isomerase family member [Source:HGNC Symbol;Acc:HGNC:328]	-0.9506	1.484e-06	1.687e-05	814.4	627.3	768.3	1290	1195	1775	2671	2394	2042	2971	2179	2448
	ENSG00000112297	CRYBG1	crystallin beta-gamma domain containing 1 [Source:HGNC Symbol;Acc:HGNC:356]	-0.9513	0.0001196	0.0005741	26.04	35.67	46.27	76.09	68.49	91.44	58.57	60.73	79.53	68.45	61.94	89.33
	ENSG00000145506	NKD2	naked cuticle homolog 2 [Source:HGNC Symbol;Acc:HGNC:17046]	-0.9529	0.0002567	0.00107	33.33	57.7	74.21	113.7	135.9	100	99.79	99.48	75.87	53.14	107.9	77.35
	ENSG00000145332	KLHL8	kelch like family member 8 [Source:HGNC Symbol;Acc:HGNC:18644]	-0.954	1.98e-08	6.299e-07	247.9	241.3	227.9	495.1	455.9	452.4	471.8	520.4	511	545.8	472.6	479.3
	ENSG00000163909	HEYL	hes related family bHLH transcription factor with YRPW motif-like [Source:HGNC Symbol;Acc:HGNC:4882]	-0.9546	3.005e-06	2.979e-05	72.9	76.58	80.32	160.8	174	136.2	151.9	164.4	138.9	147.7	154.9	128.6
	ENSG00000115286	NDUFS7	NADH:ubiquinone oxidoreductase core subunit S7 [Source:HGNC Symbol;Acc:HGNC:7714]	-0.9563	5.989e-05	0.0003276	106.2	196.2	220.9	348.7	370.5	322.9	365.5	311	185.6	198.2	368.7	277.8
	ENSG00000100711	ZFYVE21	zinc finger FYVE-type containing 21 [Source:HGNC Symbol;Acc:HGNC:20760]	-0.958	1.002e-08	3.871e-07	303.1	317.9	284.6	604.9	611.9	554.4	653	568.6	589.6	630.5	643.4	585
	ENSG00000271605	MILR1	mast cell immunoglobulin like receptor 1 [Source:HGNC Symbol;Acc:HGNC:27570]	-0.958	0.0004162	0.001582	29.16	34.62	38.41	52.97	66.25	105.7	44.47	67.02	63.07	50.44	37.97	74.08
	ENSG00000198576	ARC	activity regulated cytoskeleton associated protein [Source:HGNC Symbol;Acc:HGNC:648]	-0.9593	0.000788	0.002684	3.124	11.54	3.492	23.12	19.09	20	15.19	24.08	5.485	10.81	20.98	14.16
	ENSG00000198355	PIM3	Pim-3 proto-oncogene, serine/threonine kinase [Source:HGNC Symbol;Acc:HGNC:19310]	-0.9596	1.423e-06	1.633e-05	140.6	175.2	174.6	381.4	288.6	303.9	320	321.5	218.5	221.6	320.7	277.8
	ENSG00000116990	MYCL	MYCL proto-oncogene, bHLH transcription factor [Source:HGNC Symbol;Acc:HGNC:7555]	-0.9605	0.0004524	0.001694	5.207	5.245	10.48	18.3	21.33	29.53	18.44	19.9	21.94	24.32	17.98	18.52
	ENSG00000170231	FABP6	fatty acid binding protein 6 [Source:HGNC Symbol;Acc:HGNC:3561]	-0.9624	0.0003599	0.001408	2.083	3.147	4.365	15.41	10.11	20.96	19.52	16.75	15.54	14.41	13.99	15.25
	ENSG00000162777	DENND2D	DENN domain containing 2D [Source:HGNC Symbol;Acc:HGNC:26192]	-0.9628	0.0001537	0.000706	11.46	20.98	18.33	41.42	38.18	46.67	47.72	54.45	55.76	62.15	59.95	72.99
	ENSG00000188910	GJB3	gap junction protein beta 3 [Source:HGNC Symbol;Acc:HGNC:4285]	-0.9631	0.003083	0.00841	7.29	10.49	16.59	14.45	35.93	45.72	48.81	46.07	63.07	54.94	47.96	51.2
	ENSG00000104142	VPS18	VPS18, CORVET/HOPS core subunit [Source:HGNC Symbol;Acc:HGNC:15972]	-0.9641	4.078e-09	2.046e-07	388.4	401.8	454	833.1	809.6	796.3	843.9	734	611.5	649.4	702.4	671.1
	ENSG00000111424	VDR	vitamin D receptor [Source:HGNC Symbol;Acc:HGNC:12679]	-0.9646	3.973e-08	1.039e-06	171.8	187.8	180.7	359.3	369.4	345.8	299.4	327.7	295.3	297.2	355.7	329
	ENSG00000101188	NTSR1	neurotensin receptor 1 [Source:HGNC Symbol;Acc:HGNC:8039]	-0.9667	0.0003152	0.001264	1.041	2.098	2.619	9.632	20.21	10.48	8.677	9.424	9.141	0.9007	7.993	5.447
	ENSG00000124762	CDKN1A	cyclin dependent kinase inhibitor 1A [Source:HGNC Symbol;Acc:HGNC:1784]	-0.9698	7.473e-11	1.085e-08	5026	5440	5216	9607	10050	10830	9330	9376	8142	8924	10330	10260
	ENSG00000089558	KCNH4	potassium voltage-gated channel subfamily H member 4 [Source:HGNC Symbol;Acc:HGNC:6253]	-0.9701	0.0007728	0.00264	0	4.196	0.873	18.3	8.983	10.48	16.27	19.9	6.399	5.404	6.994	11.98
	ENSG00000184185	KCNJ12	potassium voltage-gated channel subfamily J member 12 [Source:HGNC Symbol;Acc:HGNC:6258]	-0.9708	0.0002122	0.0009155	6.249	4.196	6.984	22.15	24.7	16.19	29.29	35.6	25.59	20.72	33.97	14.16
	ENSG00000114923	SLC4A3	solute carrier family 4 member 3 [Source:HGNC Symbol;Acc:HGNC:11029]	-0.9715	8.363e-06	6.652e-05	70.82	87.07	82.07	182	183	131.4	147.5	170.7	94.15	79.26	157.9	142.7
	ENSG00000137880	GCHFR	GTP cyclohydrolase I feedback regulator [Source:HGNC Symbol;Acc:HGNC:4194]	-0.9716	7.402e-05	0.0003901	32.28	22.03	34.05	66.46	77.48	58.1	103	78.53	55.76	54.94	116.9	69.72
	ENSG00000167772	ANGPTL4	angiopoietin like 4 [Source:HGNC Symbol;Acc:HGNC:16039]	-0.9738	2.056e-06	2.185e-05	90.6	106	98.65	213.8	222.3	168.6	219.1	227.2	132.5	197.3	278.8	181.9
	ENSG00000006606	CCL26	C-C motif chemokine ligand 26 [Source:HGNC Symbol;Acc:HGNC:10625]	-0.9744	0.000103	0.0005071	13.54	19.93	12.22	38.53	40.42	38.1	27.12	26.18	28.34	25.22	27.98	23.97
	ENSG00000165025	SYK	spleen associated tyrosine kinase [Source:HGNC Symbol;Acc:HGNC:11491]	-0.9754	0.001012	0.003301	14.58	12.59	20.95	25.04	39.3	59.06	70.5	32.46	45.7	38.73	37.97	62.1
	ENSG00000112339	HBS1L	HBS1 like translational GTPase [Source:HGNC Symbol;Acc:HGNC:4834]	-0.9766	1.46e-09	9.224e-08	498.8	445.8	447.9	948.7	888.2	906.8	919.8	903.7	1061	1091	967.1	959.8
	ENSG00000140519	RHCG	Rh family C glycoprotein [Source:HGNC Symbol;Acc:HGNC:18140]	-0.9777	3.39e-06	3.28e-05	59.36	50.35	58.49	114.6	121.3	121.9	164.9	134	143.5	146.8	177.8	134
	ENSG00000197362	ZNF786	zinc finger protein 786 [Source:HGNC Symbol;Acc:HGNC:21806]	-0.9795	1.412e-06	1.622e-05	85.4	114.3	110.9	205.2	230.2	202.9	197.4	208.4	181	175.6	225.8	187.4
	ENSG00000183578	TNFAIP8L3	TNF alpha induced protein 8 like 3 [Source:HGNC Symbol;Acc:HGNC:20620]	-0.9817	8.894e-05	0.0004511	16.66	17.83	11.35	42.38	38.18	37.15	42.3	38.74	35.65	52.24	32.97	47.93
	ENSG00000169727	GPS1	G protein pathway suppressor 1 [Source:HGNC Symbol;Acc:HGNC:4549]	-0.9829	1.767e-09	1.067e-07	1264	1598	1549	3039	2851	2789	3017	3008	2135	2279	2972	2582
	ENSG00000108602	ALDH3A1	aldehyde dehydrogenase 3 family member A1 [Source:HGNC Symbol;Acc:HGNC:405]	-0.9837	1.791e-09	1.077e-07	24940	31400	29200	56010	57710	54080	64070	60960	38670	46060	59740	48280
	ENSG00000188229	TUBB4B	tubulin beta 4B class IVb [Source:HGNC Symbol;Acc:HGNC:20771]	-0.9841	9.859e-11	1.359e-08	6367	7377	7096	14030	13470	13420	13200	13220	10470	11410	13520	12000
	ENSG00000071051	NCK2	NCK adaptor protein 2 [Source:HGNC Symbol;Acc:HGNC:7665]	-0.9855	1.61e-08	5.427e-07	224.9	263.3	253.2	502.8	503	480.1	488.1	476.4	454.3	452.1	506.5	420.5
	ENSG00000127666	TICAM1	toll like receptor adaptor molecule 1 [Source:HGNC Symbol;Acc:HGNC:18348]	-0.9856	1.425e-05	0.0001031	63.53	79.73	107.4	187.8	179.7	158.1	197.4	180.1	133.5	110.8	169.8	132.9
	ENSG00000183607	GKN2	gastrokine 2 [Source:HGNC Symbol;Acc:HGNC:24588]	-0.9856	0.0005845	0.002098	6.249	4.196	0.873	18.3	20.21	12.38	9.762	23.04	10.97	22.52	28.97	19.61
	ENSG00000163235	TGFA	transforming growth factor alpha [Source:HGNC Symbol;Acc:HGNC:11765]	-0.9868	2.114e-09	1.218e-07	519.7	509.8	459.2	1054	940.9	955.4	1033	1133	1227	1233	1136	1004
	ENSG00000075234	TTC38	tetratricopeptide repeat domain 38 [Source:HGNC Symbol;Acc:HGNC:26082]	-0.9878	8.799e-08	1.903e-06	152	183.6	173.7	343.8	326.7	360.1	366.6	357.1	322.7	345.9	358.7	334.5
	ENSG00000131620	ANO1	anoctamin 1 [Source:HGNC Symbol;Acc:HGNC:21625]	-0.9885	0.003253	0.008802	16.66	15.74	34.92	27.93	59.51	77.15	59.66	54.45	83.18	54.04	70.94	75.17
	ENSG00000149091	DGKZ	diacylglycerol kinase zeta [Source:HGNC Symbol;Acc:HGNC:2857]	-0.9934	2.145e-07	3.701e-06	367.6	534	501.1	926.6	1015	863	936	885.9	660.9	666.5	981.1	750.6
	ENSG00000163293	NIPAL1	NIPA like domain containing 1 [Source:HGNC Symbol;Acc:HGNC:27194]	-0.9943	3.577e-05	0.0002167	27.08	20.98	25.32	51.05	62.88	60.96	47.72	33.51	57.59	53.14	53.95	78.44
	ENSG00000136710	CCDC115	coiled-coil domain containing 115 [Source:HGNC Symbol;Acc:HGNC:28178]	-0.9947	8.13e-09	3.343e-07	223.9	237.1	236.6	473.9	480.6	454.4	494.6	456.5	500.9	426.9	460.6	507.7
	ENSG00000158055	GRHL3	grainyhead like transcription factor 3 [Source:HGNC Symbol;Acc:HGNC:25839]	-0.9981	0.0002124	0.000916	27.08	45.11	34.05	62.6	69.62	106.7	79.18	73.3	57.59	60.35	117.9	122
	ENSG00000198624	CCDC69	coiled-coil domain containing 69 [Source:HGNC Symbol;Acc:HGNC:24487]	-0.9994	1.83e-06	1.987e-05	67.69	83.92	64.6	153.1	149.3	154.3	143.2	143.5	101.5	142.3	141.9	148.2
	ENSG00000113356	POLR3G	RNA polymerase III subunit G [Source:HGNC Symbol;Acc:HGNC:30075]	-1	4.564e-09	2.217e-07	281.2	301.1	271.5	583.7	586.1	552.5	531.5	579.1	624.3	698.9	590.5	568.7
	ENSG00000125520	SLC2A4RG	SLC2A4 regulator [Source:HGNC Symbol;Acc:HGNC:15930]	-1.001	1.087e-07	2.261e-06	558.2	824.6	746.4	1501	1438	1320	1227	1220	895.8	884.5	1350	1075
	ENSG00000005981	ASB4	ankyrin repeat and SOCS box containing 4 [Source:HGNC Symbol;Acc:HGNC:16009]	-1.005	2.17e-06	2.28e-05	111.4	86.02	82.07	215.7	193.1	175.3	129.1	90.05	124.3	100.9	95.91	101.3
	ENSG00000261236	BOP1	block of proliferation 1 [Source:HGNC Symbol;Acc:HGNC:15519]	-1.006	1.579e-06	1.769e-05	732.1	1210	1131	2164	2205	1792	2380	2073	1310	1551	2108	1565
	ENSG00000112238	PRDM13	PR/SET domain 13 [Source:HGNC Symbol;Acc:HGNC:13998]	-1.009	0.000162	0.0007364	14.58	25.18	31.43	66.46	52.77	54.29	46.64	46.07	53.02	56.74	47.96	52.29
	ENSG00000167037	SGSM1	small G protein signaling modulator 1 [Source:HGNC Symbol;Acc:HGNC:29410]	-1.009	0.000345	0.001361	20.83	8.392	10.48	43.34	33.69	31.43	42.3	55.5	47.53	31.52	43.96	43.58
	ENSG00000036672	USP2	ubiquitin specific peptidase 2 [Source:HGNC Symbol;Acc:HGNC:12618]	-1.01	9.078e-05	0.0004584	5.207	5.245	6.111	19.26	19.09	24.77	27.12	19.9	17.37	18.91	23.98	19.61
	ENSG00000083807	SLC27A5	solute carrier family 27 member 5 [Source:HGNC Symbol;Acc:HGNC:10999]	-1.011	5.786e-08	1.355e-06	129.1	126.9	133.6	275.5	268.4	265.8	263.6	278.5	209.3	228.8	261.8	264.7
	ENSG00000141994	DUS3L	dihydrouridine synthase 3 like [Source:HGNC Symbol;Acc:HGNC:26920]	-1.011	9.62e-06	7.456e-05	142.7	237.1	217.4	439.2	458.1	330.5	428.4	381.1	206.6	227.9	396.6	337.7
	ENSG00000267157	AC011499.1		-1.011	0.0002705	0.001116	16.66	28.32	22.7	57.79	70.74	38.1	66.16	53.4	31.08	33.33	56.95	29.41
	ENSG00000177614	PGBD5	piggyBac transposable element derived 5 [Source:HGNC Symbol;Acc:HGNC:19405]	-1.011	0.0003014	0.001222	9.373	4.196	8.73	28.89	16.84	28.58	15.19	21.99	17.37	18.91	8.992	10.89
	ENSG00000179698	WDR97	WD repeat domain 97 [Source:HGNC Symbol;Acc:HGNC:26959]	-1.012	0.0001777	0.000796	44.78	107	69.84	162.8	178.5	132.4	185.5	189.5	115.2	60.35	198.8	148.2
	ENSG00000057704	TMCC3	transmembrane and coiled-coil domain family 3 [Source:HGNC Symbol;Acc:HGNC:29199]	-1.013	0.0003332	0.001323	7.29	11.54	8.73	21.19	23.58	40.01	35.79	28.27	31.08	39.63	36.97	38.13
	ENSG00000151364	KCTD14	potassium channel tetramerization domain containing 14 [Source:HGNC Symbol;Acc:HGNC:23295]	-1.013	0.0003871	0.001495	4.166	11.54	13.97	34.67	30.32	25.72	37.96	55.5	45.7	42.33	60.95	46.84
	ENSG00000141971	MVB12A	multivesicular body subunit 12A [Source:HGNC Symbol;Acc:HGNC:25153]	-1.014	2.265e-07	3.875e-06	136.4	187.8	173.7	354.4	338	336.2	329.7	330.9	241.3	271.1	295.7	283.2
	ENSG00000151655	ITIH2	inter-alpha-trypsin inhibitor heavy chain 2 [Source:HGNC Symbol;Acc:HGNC:6167]	-1.014	0.0001487	0.0006873	47.91	34.62	23.57	90.54	62.88	85.73	118.2	107.9	89.58	130.6	118.9	92.6
	ENSG00000148803	FUOM	fucose mutarotase [Source:HGNC Symbol;Acc:HGNC:24733]	-1.015	2.749e-05	0.0001744	23.95	38.82	35.79	79.94	74.11	74.3	72.67	72.25	62.16	53.14	73.93	69.72
	ENSG00000139546	TARBP2	TARBP2, RISC loading complex RNA binding subunit [Source:HGNC Symbol;Acc:HGNC:11569]	-1.016	4.112e-09	2.056e-07	335.3	400.7	398.1	760.9	759	786.8	825.4	851.3	676.4	668.3	831.3	709.2
	ENSG00000159423	ALDH4A1	aldehyde dehydrogenase 4 family member A1 [Source:HGNC Symbol;Acc:HGNC:406]	-1.016	1.578e-07	2.991e-06	242.7	349.3	278.5	571.1	629.9	574.4	619.3	590.6	435.1	506.2	623.4	521.8
	ENSG00000068489	PRR11	proline rich 11 [Source:HGNC Symbol;Acc:HGNC:25619]	-1.017	3.701e-11	6.736e-09	808.1	784.7	833.7	1607	1665	1631	1402	1483	1614	1608	1510	1481
	ENSG00000134686	PHC2	polyhomeotic homolog 2 [Source:HGNC Symbol;Acc:HGNC:3183]	-1.017	2.135e-10	2.356e-08	686.3	780.5	718.5	1529	1437	1447	1505	1587	1291	1457	1481	1254
	ENSG00000167792	NDUFV1	NADH:ubiquinone oxidoreductase core subunit V1 [Source:HGNC Symbol;Acc:HGNC:7716]	-1.019	9.444e-09	3.715e-07	1020	1430	1293	2577	2520	2460	2611	2466	1899	1821	2473	2231
	ENSG00000133863	TEX15	testis expressed 15, meiosis and synapsis associated [Source:HGNC Symbol;Acc:HGNC:11738]	-1.019	4.314e-06	3.948e-05	49.99	56.65	46.27	100.2	117.9	119.1	102	95.29	119.7	112.6	107.9	113.3
	ENSG00000163739	CXCL1	C-X-C motif chemokine ligand 1 [Source:HGNC Symbol;Acc:HGNC:4602]	-1.02	2.587e-08	7.658e-07	164.5	162.6	158	353.5	327.9	323.9	382.9	337.2	303.5	374.7	375.7	317
	ENSG00000140451	PIF1	PIF1 5'-to-3' DNA helicase [Source:HGNC Symbol;Acc:HGNC:26220]	-1.02	4.417e-06	4.019e-05	68.73	89.17	71.59	162.8	190.9	139.1	131.2	141.4	100.6	58.54	188.8	154.7
	ENSG00000174469	CNTNAP2	contactin associated protein like 2 [Source:HGNC Symbol;Acc:HGNC:13830]	-1.021	0.0003212	0.001282	13.54	7.343	4.365	30.82	22.46	26.67	147.5	147.6	42.96	154.9	133.9	54.47
	ENSG00000198837	DENND4B	DENN domain containing 4B [Source:HGNC Symbol;Acc:HGNC:29044]	-1.022	6.477e-09	2.908e-07	623.8	844.5	763	1500	1545	1483	1596	1566	1293	1050	1564	1422
	ENSG00000196372	ASB13	ankyrin repeat and SOCS box containing 13 [Source:HGNC Symbol;Acc:HGNC:19765]	-1.023	7.702e-08	1.711e-06	179.1	163.7	198.2	391	336.9	393.4	398.1	370.7	395.8	383.7	339.7	357.3
	ENSG00000181896	ZNF101	zinc finger protein 101 [Source:HGNC Symbol;Acc:HGNC:12881]	-1.023	5.156e-07	7.247e-06	76.02	90.22	78.57	168.6	180.8	174.3	159.4	151.8	178.2	160.3	145.9	173.2
	ENSG00000137267	TUBB2A	tubulin beta 2A class IIa [Source:HGNC Symbol;Acc:HGNC:12412]	-1.024	5.266e-08	1.265e-06	231.2	297.9	247.9	565.4	542.3	488.6	516.3	518.3	415	542.2	558.5	517.5
	ENSG00000197498	RPF2	ribosome production factor 2 homolog [Source:HGNC Symbol;Acc:HGNC:20870]	-1.028	1.484e-09	9.293e-08	425.9	380.8	373.7	778.2	797.2	839.2	822.2	823	910.4	953.8	826.3	808.3
	ENSG00000141965	FEM1A	fem-1 homolog A [Source:HGNC Symbol;Acc:HGNC:16934]	-1.028	3.217e-08	9.11e-07	213.5	259.1	278.5	529.7	512	511.5	493.5	495.3	397.6	461.2	475.6	492.4
	ENSG00000136770	DNAJC1	DnaJ heat shock protein family (Hsp40) member C1 [Source:HGNC Symbol;Acc:HGNC:20090]	-1.03	1.106e-09	7.476e-08	378	346.2	379.8	741.6	789.4	738.2	644.3	691.1	748.6	798.9	701.4	747.3
	ENSG00000166394	CYB5R2	cytochrome b5 reductase 2 [Source:HGNC Symbol;Acc:HGNC:24376]	-1.034	1.452e-05	0.0001044	24.99	26.23	31.43	67.42	70.74	61.91	83.52	79.58	70.39	97.27	67.94	90.42
	ENSG00000037280	FLT4	fms related tyrosine kinase 4 [Source:HGNC Symbol;Acc:HGNC:3767]	-1.037	6.639e-07	8.789e-06	92.69	122.7	130.1	234	261.6	241.9	184.4	232.5	171.8	144.1	202.8	211.3
	ENSG00000163694	RBM47	RNA binding motif protein 47 [Source:HGNC Symbol;Acc:HGNC:30358]	-1.04	2.577e-10	2.685e-08	889.4	772.1	793.6	1630	1609	1795	1821	1621	1738	1883	1655	1666
	ENSG00000173557	C2orf70	chromosome 2 open reading frame 70 [Source:HGNC Symbol;Acc:HGNC:27938]	-1.04	7.905e-05	0.0004112	0	0	1.746	12.52	11.23	11.43	8.677	3.141	9.141	9.908	13.99	10.89
	ENSG00000177830	CHID1	chitinase domain containing 1 [Source:HGNC Symbol;Acc:HGNC:28474]	-1.041	6.609e-10	5.125e-08	432.2	466.8	481	900.5	985.9	963	941.5	1010	687.4	780	938.2	855.2
	ENSG00000107130	NCS1	neuronal calcium sensor 1 [Source:HGNC Symbol;Acc:HGNC:3953]	-1.043	2.403e-10	2.531e-08	664.4	762.7	781.4	1537	1509	1500	1525	1501	1327	1337	1593	1318
	ENSG00000266714	MYO15B	myosin XVB [Source:HGNC Symbol;Acc:HGNC:14083]	-1.046	8.984e-07	1.12e-05	657.1	999.8	1123	1745	2012	1983	2528	2246	1437	1465	2319	1868
	ENSG00000187867	PALM3	paralemmin 3 [Source:HGNC Symbol;Acc:HGNC:33274]	-1.046	5.565e-05	0.0003086	22.91	31.47	16.59	59.72	59.51	56.2	41.22	51.31	32.91	34.23	42.96	45.76
	ENSG00000162813	BPNT1	3'(2'), 5'-bisphosphate nucleotidase 1 [Source:HGNC Symbol;Acc:HGNC:1096]	-1.048	3.395e-09	1.776e-07	362.4	316.8	310.8	676.1	655.7	725.8	653	746.6	773.3	826.8	694.4	722.3
	ENSG00000115232	ITGA4	integrin subunit alpha 4 [Source:HGNC Symbol;Acc:HGNC:6140]	-1.049	0.0002373	0.001002	12.5	13.64	12.22	22.15	44.91	43.82	20.61	13.61	24.68	16.21	17.98	31.59
	ENSG00000241484	ARHGAP8	Rho GTPase activating protein 8 [Source:HGNC Symbol;Acc:HGNC:677]	-1.05	2.092e-05	0.00014	19.79	23.08	17.46	49.12	50.53	55.25	57.49	56.54	51.19	54.94	74.93	62.1
	ENSG00000213965	NUDT19	nudix hydrolase 19 [Source:HGNC Symbol;Acc:HGNC:32036]	-1.052	5.687e-10	4.555e-08	610.3	516.1	541.3	1206	1134	1118	1200	1254	1324	1407	1282	1194
	ENSG00000131746	TNS4	tensin 4 [Source:HGNC Symbol;Acc:HGNC:24352]	-1.054	2.022e-11	4.6e-09	2320	2362	2559	4707	5195	5046	4199	4596	4296	3311	4550	4287
	ENSG00000145569	FAM105A	family with sequence similarity 105 member A [Source:HGNC Symbol;Acc:HGNC:25629]	-1.056	9.835e-07	1.205e-05	105.2	94.42	75.08	196.5	183	215.3	116.1	135.1	165.5	177.4	144.9	185.2
	ENSG00000113211	PCDHB6	protocadherin beta 6 [Source:HGNC Symbol;Acc:HGNC:8691]	-1.056	8.152e-05	0.0004213	13.54	19.93	24.45	61.64	44.91	45.72	36.88	52.36	47.53	36.93	51.95	64.28
	ENSG00000104825	NFKBIB	NFKB inhibitor beta [Source:HGNC Symbol;Acc:HGNC:7798]	-1.058	1.469e-10	1.84e-08	493.6	497.3	494.1	1056	1050	993.5	1139	1025	802.6	994.4	1106	890.1
	ENSG00000080644	CHRNA3	cholinergic receptor nicotinic alpha 3 subunit [Source:HGNC Symbol;Acc:HGNC:1957]	-1.059	5.982e-05	0.0003275	21.87	15.74	24.45	42.38	56.14	62.87	54.23	53.4	60.33	39.63	48.96	40.31
	ENSG00000003096	KLHL13	kelch like family member 13 [Source:HGNC Symbol;Acc:HGNC:22931]	-1.059	0.0001555	0.0007129	18.75	9.442	12.22	41.42	46.04	28.58	46.64	34.55	44.79	39.63	47.96	47.93
	ENSG00000198753	PLXNB3	plexin B3 [Source:HGNC Symbol;Acc:HGNC:9105]	-1.064	9.983e-05	0.0004955	44.78	106	87.3	162.8	210	156.2	138.8	172.8	99.64	69.35	207.8	185.2
	ENSG00000173110	HSPA6	heat shock protein family A (Hsp70) member 6 [Source:HGNC Symbol;Acc:HGNC:5239]	-1.067	0.000615	0.002188	2.083	8.392	0.873	24.08	15.72	15.24	16.27	18.85	12.8	12.61	11.99	11.98
	ENSG00000136155	SCEL	sciellin [Source:HGNC Symbol;Acc:HGNC:10573]	-1.07	0.0007144	0.002474	26.04	30.42	58.49	62.6	85.34	127.6	117.1	129.8	135.3	145.9	125.9	175.4
	ENSG00000149136	SSRP1	structure specific recognition protein 1 [Source:HGNC Symbol;Acc:HGNC:11327]	-1.077	1.752e-12	9.565e-10	3492	3467	3524	7297	7209	7462	7174	7177	7290	7746	7233	7332
	ENSG00000083454	P2RX5	purinergic receptor P2X 5 [Source:HGNC Symbol;Acc:HGNC:8536]	-1.078	3.015e-07	4.802e-06	115.6	107	84.68	226.3	227.9	219.1	226.7	269.1	230.4	213.5	259.8	264.7
	ENSG00000183145	RIPPLY3	ripply transcriptional repressor 3 [Source:HGNC Symbol;Acc:HGNC:3047]	-1.078	0.0002449	0.00103	7.29	1.049	2.619	17.34	22.46	16.19	19.52	19.9	23.77	17.11	17.98	17.43
	ENSG00000185862	EVI2B	ecotropic viral integration site 2B [Source:HGNC Symbol;Acc:HGNC:3500]	-1.08	0.0002357	0.0009973	16.66	5.245	12.22	41.42	35.93	27.62	6.508	11.52	25.59	7.206	7.993	25.06
	ENSG00000183876	ARSI	arylsulfatase family member I [Source:HGNC Symbol;Acc:HGNC:32521]	-1.083	3.103e-08	8.883e-07	137.5	137.4	121.4	278.4	296.4	289.6	346	282.7	267.8	250.4	331.7	282.2
	ENSG00000198131	ZNF544	zinc finger protein 544 [Source:HGNC Symbol;Acc:HGNC:16759]	-1.083	3.009e-07	4.798e-06	182.2	155.3	124.8	348.7	349.2	302.9	351.4	397.9	352.8	426	335.7	342.1
	ENSG00000135842	FAM129A	family with sequence similarity 129 member A [Source:HGNC Symbol;Acc:HGNC:16784]	-1.084	4.922e-06	4.388e-05	38.53	56.65	57.62	118.5	110	126.7	60.74	62.83	112.4	59.45	70.94	83.89
	ENSG00000159450	TCHH	trichohyalin [Source:HGNC Symbol;Acc:HGNC:11791]	-1.084	0.0003176	0.001272	2.083	12.59	8.73	26.97	28.07	27.62	20.61	25.13	22.85	13.51	32.97	27.24
	ENSG00000156869	FRRS1	ferric chelate reductase 1 [Source:HGNC Symbol;Acc:HGNC:27622]	-1.087	1.109e-05	8.403e-05	27.08	31.47	22.7	61.64	69.62	72.39	81.35	82.72	76.78	93.67	68.94	91.51
	ENSG00000165449	SLC16A9	solute carrier family 16 member 9 [Source:HGNC Symbol;Acc:HGNC:23520]	-1.087	3.032e-05	0.0001889	43.74	36.72	34.92	83.79	121.3	72.39	57.49	92.15	92.32	79.26	77.93	71.9
	ENSG00000113319	RASGRF2	Ras protein specific guanine nucleotide releasing factor 2 [Source:HGNC Symbol;Acc:HGNC:9876]	-1.087	4.973e-05	0.0002828	58.32	46.16	31.43	116.5	120.1	80.96	59.66	56.54	62.16	74.76	66.94	61.01
	ENSG00000182580	EPHB3	EPH receptor B3 [Source:HGNC Symbol;Acc:HGNC:3394]	-1.09	0.000167	0.0007534	10.41	6.294	13.97	26.97	28.07	43.82	18.44	16.75	19.2	19.82	18.98	32.68
	ENSG00000171700	RGS19	regulator of G protein signaling 19 [Source:HGNC Symbol;Acc:HGNC:13735]	-1.091	1.896e-07	3.418e-06	119.8	152.1	130.1	296.7	327.9	259.1	286.3	255.5	164.5	210.8	267.8	224.4
	ENSG00000226887	ERVMER34-1	endogenous retrovirus group MER34 member 1, envelope [Source:HGNC Symbol;Acc:HGNC:42970]	-1.091	0.000665	0.002333	6.249	6.294	22.7	35.64	39.3	36.2	32.54	35.6	63.07	43.23	41.96	44.67
	ENSG00000164647	STEAP1	STEAP family member 1 [Source:HGNC Symbol;Acc:HGNC:11378]	-1.092	2.946e-08	8.501e-07	272.9	206.7	244.5	478.7	522.1	562.9	541.2	623	673.7	607.1	519.5	599.2
	ENSG00000170608	FOXA3	forkhead box A3 [Source:HGNC Symbol;Acc:HGNC:5023]	-1.094	0.0006591	0.002318	8.331	5.245	18.33	26.01	29.19	47.63	47.72	35.6	36.56	36.03	35.97	40.31
	ENSG00000164626	KCNK5	potassium two pore domain channel subfamily K member 5 [Source:HGNC Symbol;Acc:HGNC:6280]	-1.096	1.955e-06	2.094e-05	57.28	48.26	61.99	113.7	133.6	142.9	213.7	212.6	132.5	181.9	208.8	178.7
	ENSG00000174840	PDE12	phosphodiesterase 12 [Source:HGNC Symbol;Acc:HGNC:25386]	-1.098	1.727e-10	2.032e-08	420.7	438.5	419.9	931.4	880.3	935.4	939.3	914.1	990.9	1003	878.2	897.7
	ENSG00000130768	SMPDL3B	sphingomyelin phosphodiesterase acid like 3B [Source:HGNC Symbol;Acc:HGNC:21416]	-1.099	6.23e-05	0.0003386	41.66	43.01	34.05	64.53	95.44	124.8	122.6	120.4	86.84	90.97	109.9	116.6
	ENSG00000095209	TMEM38B	transmembrane protein 38B [Source:HGNC Symbol;Acc:HGNC:25535]	-1.1	1.61e-09	9.946e-08	371.8	329.4	314.3	687.7	740	762	592.2	592.7	766	784.5	630.4	650.4
	ENSG00000171608	PIK3CD	phosphatidylinositol-4,5-bisphosphate 3-kinase catalytic subunit delta [Source:HGNC Symbol;Acc:HGNC:8977]	-1.104	2.251e-08	6.904e-07	141.6	174.1	153.7	355.4	332.4	345.8	385	368.6	295.3	290	392.6	295.2
	ENSG00000174899	PQLC2L	PQ loop repeat containing 2 like [Source:HGNC Symbol;Acc:HGNC:25146]	-1.107	3.749e-05	0.0002254	26.04	15.74	13.97	48.16	52.77	51.44	45.56	47.12	62.16	31.52	38.97	32.68
	ENSG00000163053	SLC16A14	solute carrier family 16 member 14 [Source:HGNC Symbol;Acc:HGNC:26417]	-1.111	0.0002252	0.0009627	10.41	13.64	3.492	25.04	33.69	33.34	28.2	34.55	31.08	45.94	38.97	37.04
	ENSG00000049249	TNFRSF9	TNF receptor superfamily member 9 [Source:HGNC Symbol;Acc:HGNC:11924]	-1.113	8.195e-07	1.046e-05	51.03	53.5	55	117.5	139.2	121	118.2	141.4	154.5	145.9	126.9	128.6
	ENSG00000197696	NMB	neuromedin B [Source:HGNC Symbol;Acc:HGNC:7842]	-1.119	1.911e-07	3.424e-06	73.94	81.83	71.59	171.4	165.1	186.7	181.1	170.7	165.5	168.4	205.8	195
	ENSG00000099875	MKNK2	MAP kinase interacting serine/threonine kinase 2 [Source:HGNC Symbol;Acc:HGNC:7111]	-1.121	3.35e-07	5.167e-06	313.5	489.9	522.1	928.5	976.9	998.2	989.2	1046	842.8	770.1	1055	1004
	ENSG00000084628	NKAIN1	sodium/potassium transporting ATPase interacting 1 [Source:HGNC Symbol;Acc:HGNC:25743]	-1.124	0.0001146	0.0005546	2.083	2.098	3.492	22.15	8.983	20	29.29	20.94	13.71	32.42	25.98	15.25
	ENSG00000184307	ZDHHC23	zinc finger DHHC-type containing 23 [Source:HGNC Symbol;Acc:HGNC:28654]	-1.126	1.62e-09	9.96e-08	245.8	244.4	222.6	545.1	523.2	506.7	478.3	455.5	507.3	444.9	416.6	546.9
	ENSG00000143847	PPFIA4	PTPRF interacting protein alpha 4 [Source:HGNC Symbol;Acc:HGNC:9248]	-1.129	2.156e-05	0.0001436	16.66	22.03	13.1	48.16	53.9	44.77	34.71	26.18	39.31	22.52	38.97	28.32
	ENSG00000171517	LPAR3	lysophosphatidic acid receptor 3 [Source:HGNC Symbol;Acc:HGNC:14298]	-1.129	0.000318	0.001273	9.373	9.442	4.365	25.04	42.67	18.1	14.1	25.13	21.94	22.52	16.98	20.7
	ENSG00000197608	ZNF841	zinc finger protein 841 [Source:HGNC Symbol;Acc:HGNC:27611]	-1.13	9.898e-06	7.628e-05	28.12	43.01	41.03	80.9	110	89.54	69.42	81.67	93.24	51.34	105.9	94.78
	ENSG00000076356	PLXNA2	plexin A2 [Source:HGNC Symbol;Acc:HGNC:9100]	-1.132	0.000682	0.002383	62.49	66.09	137.9	148.3	168.4	304.8	323.2	326.7	268.7	272	268.8	360.6
	ENSG00000168505	GBX2	gastrulation brain homeobox 2 [Source:HGNC Symbol;Acc:HGNC:4186]	-1.136	1.2e-05	8.966e-05	16.66	26.23	20.95	55.86	62.88	56.2	60.74	50.26	37.48	51.34	48.96	38.13
	ENSG00000152766	ANKRD22	ankyrin repeat domain 22 [Source:HGNC Symbol;Acc:HGNC:28321]	-1.137	8.473e-05	0.0004349	3.124	4.196	9.603	24.08	26.95	22.86	34.71	18.85	38.39	27.02	21.98	22.88
	ENSG00000173846	PLK3	polo like kinase 3 [Source:HGNC Symbol;Acc:HGNC:2154]	-1.141	5.858e-08	1.364e-06	153.1	217.2	186	391	445.8	416.3	370.9	420.9	307.1	289.1	461.6	411.8
	ENSG00000138111	MFSD13A	major facilitator superfamily domain containing 13A [Source:HGNC Symbol;Acc:HGNC:26196]	-1.141	2.058e-06	2.186e-05	45.82	54.55	63.73	151.2	128	117.2	121.5	140.3	111.5	111.7	176.8	143.8
	ENSG00000161513	FDXR	ferredoxin reductase [Source:HGNC Symbol;Acc:HGNC:3642]	-1.144	4.592e-08	1.153e-06	827.9	1288	1075	2201	2598	2235	1958	2041	1401	1401	2249	2124
	ENSG00000115361	ACADL	acyl-CoA dehydrogenase long chain [Source:HGNC Symbol;Acc:HGNC:88]	-1.146	6.026e-05	0.000329	7.29	5.245	3.492	27.93	25.83	17.15	24.95	20.94	42.05	39.63	31.97	37.04
	ENSG00000169894	MUC3A	mucin 3A, cell surface associated [Source:HGNC Symbol;Acc:HGNC:7513]	-1.147	2.44e-05	0.0001575	18.75	24.13	20.08	61.64	42.67	68.58	50.98	47.12	62.16	45.03	65.94	75.17
	ENSG00000008838	MED24	mediator complex subunit 24 [Source:HGNC Symbol;Acc:HGNC:22963]	-1.148	2.211e-10	2.406e-08	812.3	971.4	1035	2108	2127	2003	2112	2220	1846	1788	2202	1880
	ENSG00000050820	BCAR1	BCAR1, Cas family scaffolding protein [Source:HGNC Symbol;Acc:HGNC:971]	-1.149	1.037e-06	1.259e-05	436.4	756.4	776.1	1505	1551	1326	1478	1453	775.2	843	1360	1029
	ENSG00000176170	SPHK1	sphingosine kinase 1 [Source:HGNC Symbol;Acc:HGNC:11240]	-1.152	4.266e-06	3.921e-05	56.24	92.32	74.21	209	168.4	149.5	231	190.6	117.9	165.7	182.8	129.6
	ENSG00000116852	KIF21B	kinesin family member 21B [Source:HGNC Symbol;Acc:HGNC:29442]	-1.16	4.491e-06	4.073e-05	58.32	56.65	88.18	135.8	170.7	184.8	156.2	204.2	153.6	152.2	197.8	207
	ENSG00000124145	SDC4	syndecan 4 [Source:HGNC Symbol;Acc:HGNC:10661]	-1.162	3.865e-11	6.891e-09	614.4	607.4	551.8	1300	1295	1372	1399	1489	1531	1573	1424	1386
	ENSG00000103257	SLC7A5	solute carrier family 7 member 5 [Source:HGNC Symbol;Acc:HGNC:11063]	-1.163	6.345e-11	9.841e-09	12570	14960	14480	32110	32180	29050	33010	31700	24640	26310	30570	24610
	ENSG00000131015	ULBP2	UL16 binding protein 2 [Source:HGNC Symbol;Acc:HGNC:14894]	-1.163	6.936e-07	9.112e-06	58.32	73.43	68.1	185.9	141.5	152.4	115	131.9	128.9	139.6	141.9	137.3
	ENSG00000007516	BAIAP3	BAI1 associated protein 3 [Source:HGNC Symbol;Acc:HGNC:948]	-1.163	0.0004507	0.001689	4.166	4.196	18.33	32.75	34.81	31.43	20.61	25.13	17.37	19.82	32.97	33.77
	ENSG00000145248	SLC10A4	solute carrier family 10 member 4 [Source:HGNC Symbol;Acc:HGNC:22980]	-1.164	6.435e-06	5.415e-05	48.95	38.82	38.41	128.1	105.5	82.87	100.9	105.8	98.72	102.7	94.92	113.3
	ENSG00000138685	FGF2	fibroblast growth factor 2 [Source:HGNC Symbol;Acc:HGNC:3676]	-1.167	6.758e-12	2.189e-09	1013	983	935.9	2279	2227	2057	2244	2289	2476	2643	2118	2168
	ENSG00000157111	TMEM171	transmembrane protein 171 [Source:HGNC Symbol;Acc:HGNC:27031]	-1.167	3.394e-06	3.281e-05	26.04	37.77	31.43	88.61	84.21	76.2	83.52	91.1	73.13	74.76	104.9	57.74
	ENSG00000204713	TRIM27	tripartite motif containing 27 [Source:HGNC Symbol;Acc:HGNC:9975]	-1.171	5.092e-11	8.581e-09	499.9	488.9	451.4	1078	1069	1103	1064	1107	1193	1111	1257	1132
	ENSG00000136237	RAPGEF5	Rap guanine nucleotide exchange factor 5 [Source:HGNC Symbol;Acc:HGNC:16862]	-1.171	1.446e-05	0.0001042	14.58	22.03	21.83	47.19	57.26	63.82	49.89	65.97	68.56	51.34	64.94	56.65
	ENSG00000279806	AC018629.1		-1.172	1.128e-08	4.217e-07	216.6	161.6	187.7	445.9	435.7	420.1	353.6	379.1	369.3	336.9	375.7	329
	ENSG00000280123	AC023632.6		-1.172	4.071e-06	3.777e-05	23.95	22.03	25.32	58.75	71.86	66.68	78.09	67.02	85.92	83.76	74.93	75.17
	ENSG00000129965	INS-IGF2	INS-IGF2 readthrough [Source:HGNC Symbol;Acc:HGNC:33527]	-1.173	2.375e-05	0.0001544	18.75	9.442	14.84	50.08	39.3	43.82	48.81	46.07	33.82	52.24	42.96	28.32
	ENSG00000112031	MTRF1L	mitochondrial translational release factor 1 like [Source:HGNC Symbol;Acc:HGNC:21051]	-1.176	1.411e-08	4.964e-07	144.8	157.4	165	331.3	404.2	351.5	362.3	355	399.5	393.6	352.7	395.5
	ENSG00000105409	ATP1A3	ATPase Na+/K+ transporting subunit alpha 3 [Source:HGNC Symbol;Acc:HGNC:801]	-1.176	2.252e-07	3.856e-06	68.73	68.19	87.3	189.7	166.2	185.7	151.9	166.5	131.6	109	175.8	154.7
	ENSG00000100055	CYTH4	cytohesin 4 [Source:HGNC Symbol;Acc:HGNC:9505]	-1.179	3.73e-05	0.0002243	4.166	1.049	4.365	22.15	19.09	18.1	14.1	15.71	11.88	18.91	17.98	14.16
	ENSG00000116741	RGS2	regulator of G protein signaling 2 [Source:HGNC Symbol;Acc:HGNC:9998]	-1.18	3.448e-09	1.787e-07	170.8	182.5	158.9	385.3	387.4	413.4	480.5	597.9	526.5	637.7	586.5	463
	ENSG00000111110	PPM1H	protein phosphatase, Mg2+/Mn2+ dependent 1H [Source:HGNC Symbol;Acc:HGNC:18583]	-1.183	1.772e-10	2.067e-08	404.1	379.8	351	863.9	834.3	889.7	735.4	771.7	809.9	900.7	736.3	784.4
	ENSG00000184937	WT1	Wilms tumor 1 [Source:HGNC Symbol;Acc:HGNC:12796]	-1.188	2.115e-07	3.659e-06	103.1	75.53	77.7	208	188.6	218.1	159.4	179.1	189.2	201.8	174.8	184.1
	ENSG00000184916	JAG2	jagged 2 [Source:HGNC Symbol;Acc:HGNC:6189]	-1.191	1.048e-08	4.005e-07	168.7	223.4	220.9	479.6	483.9	464.8	489.2	438.7	282.5	336.9	469.6	368.2
	ENSG00000185418	TARSL2	threonyl-tRNA synthetase like 2 [Source:HGNC Symbol;Acc:HGNC:24728]	-1.192	7.356e-09	3.148e-07	131.2	135.3	137.1	323.6	338	292.4	343.8	338.2	336.4	417	345.7	351.9
	ENSG00000107731	UNC5B	unc-5 netrin receptor B [Source:HGNC Symbol;Acc:HGNC:12568]	-1.193	8.646e-05	0.0004418	5.207	8.392	17.46	37.56	34.81	38.1	28.2	28.27	25.59	29.72	31.97	34.86
	ENSG00000169598	DFFB	DNA fragmentation factor subunit beta [Source:HGNC Symbol;Acc:HGNC:2773]	-1.196	3.591e-06	3.418e-05	38.53	27.28	38.41	78.02	94.32	103.8	97.62	104.7	96.89	100.9	70.94	105.7
	ENSG00000164362	TERT	telomerase reverse transcriptase [Source:HGNC Symbol;Acc:HGNC:11730]	-1.199	1.574e-05	0.0001111	29.16	58.75	53.26	135.8	126.9	99.06	112.8	120.4	53.93	75.66	119.9	81.71
	ENSG00000144278	GALNT13	polypeptide N-acetylgalactosaminyltransferase 13 [Source:HGNC Symbol;Acc:HGNC:23242]	-1.202	4.434e-09	2.185e-07	276	230.8	226.1	617.4	576	514.4	516.3	550.8	624.3	591.8	537.5	541.4
	ENSG00000184216	IRAK1	interleukin 1 receptor associated kinase 1 [Source:HGNC Symbol;Acc:HGNC:6112]	-1.203	7.866e-10	5.867e-08	2206	2909	2751	6260	6332	5411	6353	6081	4640	5015	6184	4985
	ENSG00000178150	ZNF114	zinc finger protein 114 [Source:HGNC Symbol;Acc:HGNC:12894]	-1.203	1.884e-07	3.402e-06	74.98	79.73	81.19	219.6	195.4	162.9	136.7	143.5	156.3	159.4	94.92	158
	ENSG00000101144	BMP7	bone morphogenetic protein 7 [Source:HGNC Symbol;Acc:HGNC:1074]	-1.204	6.954e-05	0.0003721	23.95	25.18	39.29	52.97	86.46	103.8	32.54	30.37	38.39	20.72	33.97	45.76
	ENSG00000156968	MPV17L	MPV17 mitochondrial inner membrane protein like [Source:HGNC Symbol;Acc:HGNC:26827]	-1.208	1.953e-07	3.475e-06	112.5	86.02	79.45	236.9	234.7	201.9	295	267	314.4	352.2	282.7	260.4
	ENSG00000182175	RGMA	repulsive guidance molecule family member a [Source:HGNC Symbol;Acc:HGNC:30308]	-1.211	7.802e-06	6.319e-05	9.373	7.343	8.73	33.71	30.32	33.34	9.762	13.61	10.97	9.007	16.98	14.16
	ENSG00000184232	OAF	out at first homolog [Source:HGNC Symbol;Acc:HGNC:28752]	-1.217	1.27e-06	1.479e-05	54.15	92.32	95.16	200.3	202.1	197.2	212.6	214.7	171.8	179.2	203.8	237.5
	ENSG00000102312	PORCN	porcupine O-acyltransferase [Source:HGNC Symbol;Acc:HGNC:17652]	-1.22	4.279e-08	1.098e-06	183.3	196.2	182.5	522	453.6	362	246.2	271.2	260.5	199.1	267.8	251.7
	ENSG00000037897	METTL1	methyltransferase like 1 [Source:HGNC Symbol;Acc:HGNC:7030]	-1.222	5.5e-10	4.482e-08	276	278	255.8	691.5	623.2	595.3	653	686.9	585.9	705.2	738.3	649.3
	ENSG00000197136	PCNX3	pecanex homolog 3 [Source:HGNC Symbol;Acc:HGNC:18760]	-1.224	4.306e-09	2.135e-07	609.2	846.6	892.2	1790	1871	1830	1898	1783	1138	1122	1752	1390
	ENSG00000111846	GCNT2	glucosaminyl (N-acetyl) transferase 2, I-branching enzyme (I blood group) [Source:HGNC Symbol;Acc:HGNC:4204]	-1.228	4.851e-10	4.113e-08	272.9	283.2	240.1	629.9	649	606.8	676.8	674.3	706.6	832.2	646.4	640.6
	ENSG00000178752	ERFE	erythroferrone [Source:HGNC Symbol;Acc:HGNC:26727]	-1.23	2.651e-07	4.381e-06	55.2	75.53	65.48	160.8	184.1	152.4	117.1	138.2	144.4	96.37	140.9	143.8
	ENSG00000030110	BAK1	BCL2 antagonist/killer 1 [Source:HGNC Symbol;Acc:HGNC:949]	-1.233	1.933e-09	1.142e-07	159.3	169.9	185.1	429.6	417.7	394.3	469.7	420.9	367.5	407.1	414.6	426
	ENSG00000136944	LMX1B	LIM homeobox transcription factor 1 beta [Source:HGNC Symbol;Acc:HGNC:6654]	-1.233	2.154e-06	2.268e-05	26.04	34.62	34.92	93.43	74.11	95.25	73.76	90.05	74.04	65.75	90.92	66.45
	ENSG00000174307	PHLDA3	pleckstrin homology like domain family A member 3 [Source:HGNC Symbol;Acc:HGNC:8934]	-1.235	5.539e-12	1.908e-09	993.5	1162	1107	2608	2562	2489	2447	2452	1812	2067	2609	2227
	ENSG00000141540	TTYH2	tweety family member 2 [Source:HGNC Symbol;Acc:HGNC:13877]	-1.235	4.122e-07	6.082e-06	45.82	47.21	41.91	104	129.1	121.9	87.86	101.6	107.9	99.08	115.9	99.14
	ENSG00000182379	NXPH4	neurexophilin 4 [Source:HGNC Symbol;Acc:HGNC:8078]	-1.243	2.181e-05	0.0001447	15.62	28.32	33.18	59.72	86.46	78.11	73.76	90.05	59.42	54.94	77.93	79.53
	ENSG00000185818	NAT8L	N-acetyltransferase 8 like [Source:HGNC Symbol;Acc:HGNC:26742]	-1.245	6.24e-07	8.417e-06	106.2	187.8	144.9	374.7	388.5	310.5	302.6	316.2	256.9	254.9	313.7	253.8
	ENSG00000188761	BCL2L15	BCL2 like 15 [Source:HGNC Symbol;Acc:HGNC:33624]	-1.245	9.753e-06	7.542e-05	29.16	16.78	20.95	53.94	69.62	74.3	57.49	67.02	48.45	61.25	54.95	88.24
	ENSG00000166825	ANPEP	alanyl aminopeptidase, membrane [Source:HGNC Symbol;Acc:HGNC:500]	-1.249	1.634e-08	5.466e-07	502	667.2	586.7	1589	1460	1133	847.1	1001	1134	703.4	993.1	1094
	ENSG00000268173	AC007192.1		-1.251	2.408e-11	5.021e-09	545.7	539.2	582.3	1298	1258	1421	1375	1302	1080	1170	1347	1349
	ENSG00000103111	MON1B	MON1 homolog B, secretory trafficking associated [Source:HGNC Symbol;Acc:HGNC:25020]	-1.253	2.3e-11	4.906e-09	583.2	680.8	688	1546	1547	1566	1701	1620	1428	1452	1547	1558
	ENSG00000173153	ESRRA	estrogen related receptor alpha [Source:HGNC Symbol;Acc:HGNC:3471]	-1.253	7.427e-09	3.168e-07	244.7	346.2	326.5	780.2	748.9	683.9	753.8	814.7	614.3	626	750.3	658
	ENSG00000132386	SERPINF1	serpin family F member 1 [Source:HGNC Symbol;Acc:HGNC:8824]	-1.255	1.846e-05	0.0001272	20.83	34.62	16.59	58.75	72.98	78.11	57.49	65.97	58.5	49.54	74.93	83.89
	ENSG00000184992	BRI3BP	BRI3 binding protein [Source:HGNC Symbol;Acc:HGNC:14251]	-1.257	9.396e-13	6.107e-10	1281	1221	1139	2858	2879	2928	3201	3088	3067	3535	3090	2893
	ENSG00000165912	PACSIN3	protein kinase C and casein kinase substrate in neurons 3 [Source:HGNC Symbol;Acc:HGNC:8572]	-1.259	1.228e-08	4.475e-07	182.2	264.4	243.6	544.2	546.8	589.6	689.8	592.7	421.4	495.4	643.4	520.7
	ENSG00000125731	SH2D3A	SH2 domain containing 3A [Source:HGNC Symbol;Acc:HGNC:16885]	-1.261	1.384e-07	2.703e-06	65.61	69.24	92.54	185.9	206.6	193.4	229.9	225.1	171.8	180.1	277.8	210.3
	ENSG00000130066	SAT1	spermidine/spermine N1-acetyltransferase 1 [Source:HGNC Symbol;Acc:HGNC:10540]	-1.263	4.548e-12	1.686e-09	2094	1954	1775	4509	4512	4865	4430	4546	4640	4242	5265	5547
	ENSG00000175606	TMEM70	transmembrane protein 70 [Source:HGNC Symbol;Acc:HGNC:26050]	-1.264	6.424e-11	9.852e-09	361.4	359.8	357.1	932.3	819.7	855.4	882.9	883.8	994.5	951.1	868.2	891.1
	ENSG00000051128	HOMER3	homer scaffolding protein 3 [Source:HGNC Symbol;Acc:HGNC:17514]	-1.265	7.232e-08	1.61e-06	129.1	174.1	199.9	436.3	439	372.4	436	453.4	288.9	325.1	428.6	348.6
	ENSG00000131668	BARX1	BARX homeobox 1 [Source:HGNC Symbol;Acc:HGNC:955]	-1.265	1.129e-05	8.53e-05	17.7	33.57	18.33	76.09	65.12	64.77	55.32	59.69	44.79	37.83	76.93	43.58
	ENSG00000144596	GRIP2	glutamate receptor interacting protein 2 [Source:HGNC Symbol;Acc:HGNC:23841]	-1.266	5.919e-06	5.062e-05	21.87	39.86	27.06	85.72	95.44	72.39	69.42	86.91	46.62	47.74	89.92	80.62
	ENSG00000008283	CYB561	cytochrome b561 [Source:HGNC Symbol;Acc:HGNC:2571]	-1.267	5.179e-10	4.31e-08	292.6	318.9	347.5	845.6	714.1	772.5	850.4	844	830.9	772.8	853.2	817.1
	ENSG00000144843	ADPRH	ADP-ribosylarginine hydrolase [Source:HGNC Symbol;Acc:HGNC:269]	-1.27	3.53e-06	3.372e-05	52.07	50.35	27.94	124.2	108.9	116.2	131.2	134	141.7	147.7	136.9	132.9
	ENSG00000165757	JCAD	junctional cadherin 5 associated [Source:HGNC Symbol;Acc:HGNC:29283]	-1.271	1.591e-08	5.39e-07	161.4	203.5	151.9	446.9	451.4	378.2	318.9	341.4	215.7	354.9	311.7	238.6
	ENSG00000168890	TMEM150A	transmembrane protein 150A [Source:HGNC Symbol;Acc:HGNC:24677]	-1.272	1.835e-08	5.956e-07	83.31	83.92	82.94	218.6	229.1	194.3	276.6	249.2	182.8	190	242.8	222.2
	ENSG00000167705	RILP	Rab interacting lysosomal protein [Source:HGNC Symbol;Acc:HGNC:30266]	-1.273	4.684e-08	1.164e-06	62.49	61.89	65.48	179.1	156.1	161.9	159.4	160.2	118.8	151.3	189.8	137.3
	ENSG00000183798	EMILIN3	elastin microfibril interfacer 3 [Source:HGNC Symbol;Acc:HGNC:16123]	-1.273	1.699e-05	0.0001183	0	1.049	1.746	17.34	11.23	20	7.593	12.57	8.227	3.603	17.98	15.25
	ENSG00000130038	CRACR2A	calcium release activated channel regulator 2A [Source:HGNC Symbol;Acc:HGNC:28657]	-1.273	5.071e-05	0.0002873	9.373	8.392	20.95	35.64	50.53	51.44	40.13	49.21	48.45	43.23	42.96	43.58
	ENSG00000135069	PSAT1	phosphoserine aminotransferase 1 [Source:HGNC Symbol;Acc:HGNC:19129]	-1.275	3.869e-13	3.301e-10	2605	2636	2701	6297	6683	6120	5459	5791	7546	6223	5804	5960
	ENSG00000122574	WIPF3	WAS/WASL interacting protein family member 3 [Source:HGNC Symbol;Acc:HGNC:22004]	-1.278	7.183e-07	9.374e-06	46.86	35.67	54.13	110.8	128	134.3	117.1	125.7	122.5	109	132.9	153.6
	ENSG00000077585	GPR137B	G protein-coupled receptor 137B [Source:HGNC Symbol;Acc:HGNC:11862]	-1.287	1.974e-09	1.162e-07	166.6	159.5	136.2	393	380.6	383.9	382.9	383.2	470.8	436.8	424.6	417.2
	ENSG00000171219	CDC42BPG	CDC42 binding protein kinase gamma [Source:HGNC Symbol;Acc:HGNC:29829]	-1.29	2.28e-05	0.0001498	31.24	30.42	58.49	83.79	121.3	134.3	143.2	121.5	102.4	104.5	152.9	147.1
	ENSG00000141232	TOB1	transducer of ERBB2, 1 [Source:HGNC Symbol;Acc:HGNC:11979]	-1.294	1.162e-10	1.526e-08	980	796.2	735.1	2001	2047	2090	1773	1749	2153	1816	1861	2111
	ENSG00000164933	SLC25A32	solute carrier family 25 member 32 [Source:HGNC Symbol;Acc:HGNC:29683]	-1.3	2.746e-10	2.815e-08	359.3	368.2	297.7	885.1	804	850.6	877.5	939.3	979.9	1073	897.2	870.4
	ENSG00000101945	SUV39H1	suppressor of variegation 3-9 homolog 1 [Source:HGNC Symbol;Acc:HGNC:11479]	-1.303	6.212e-11	9.746e-09	305.1	335.7	354.5	814.8	847.7	820.1	776.6	738.2	741.3	674.6	780.3	750.6
	ENSG00000145982	FARS2	phenylalanyl-tRNA synthetase 2, mitochondrial [Source:HGNC Symbol;Acc:HGNC:21062]	-1.305	9.802e-09	3.822e-07	92.69	108.1	105.6	257.2	248.1	288.6	289.6	262.8	245.9	283.7	278.8	270.2
	ENSG00000101187	SLCO4A1	solute carrier organic anion transporter family member 4A1 [Source:HGNC Symbol;Acc:HGNC:10953]	-1.309	1.299e-08	4.677e-07	104.1	145.8	122.2	322.7	329	306.7	324.3	270.2	245	211.7	296.7	276.7
	ENSG00000115041	KCNIP3	potassium voltage-gated channel interacting protein 3 [Source:HGNC Symbol;Acc:HGNC:15523]	-1.32	1.344e-05	9.854e-05	9.373	16.78	10.48	36.6	40.42	57.15	32.54	27.22	33.82	14.41	38.97	32.68
	ENSG00000178075	GRAMD1C	GRAM domain containing 1C [Source:HGNC Symbol;Acc:HGNC:25252]	-1.322	6.628e-06	5.534e-05	5.207	5.245	7.857	26.01	28.07	36.2	16.27	13.61	16.45	19.82	13.99	31.59
	ENSG00000166165	CKB	creatine kinase B [Source:HGNC Symbol;Acc:HGNC:1991]	-1.323	9.929e-08	2.111e-06	147.9	263.3	220	529.7	550.2	532.5	593.3	559.2	325.4	406.2	614.5	391.1
	ENSG00000184363	PKP3	plakophilin 3 [Source:HGNC Symbol;Acc:HGNC:9025]	-1.328	1.374e-07	2.695e-06	157.3	258.1	264.5	582.7	523.2	636.3	728.9	608.4	418.7	504.4	672.4	531.6
	ENSG00000085117	CD82	CD82 molecule [Source:HGNC Symbol;Acc:HGNC:6210]	-1.329	1.27e-08	4.584e-07	85.4	100.7	83.81	220.6	240.3	255.3	146.4	190.6	160	155.8	199.8	198.3
	ENSG00000198700	IPO9	importin 9 [Source:HGNC Symbol;Acc:HGNC:19425]	-1.332	3.867e-13	3.301e-10	1808	1641	1626	4129	4257	4319	4013	4203	4325	4300	4069	4220
	ENSG00000165905	LARGE2	LARGE xylosyl- and glucuronyltransferase 2 [Source:HGNC Symbol;Acc:HGNC:16522]	-1.333	7.221e-05	0.0003824	2.083	12.59	12.22	38.53	30.32	43.82	43.39	45.03	29.25	42.33	61.94	49.02
	ENSG00000165272	AQP3	aquaporin 3 (Gill blood group) [Source:HGNC Symbol;Acc:HGNC:636]	-1.335	0.0002544	0.001062	117.7	100.7	196.4	235	269.5	585.8	579.2	509.9	319.9	399.9	436.6	551.2
	ENSG00000180543	TSPYL5	TSPY like 5 [Source:HGNC Symbol;Acc:HGNC:29367]	-1.337	4.722e-11	8.057e-09	290.6	278	311.7	728.1	745.6	779.2	732.1	715.2	866.6	830.4	737.3	741.9
	ENSG00000106025	TSPAN12	tetraspanin 12 [Source:HGNC Symbol;Acc:HGNC:21641]	-1.338	1.18e-06	1.4e-05	22.91	16.78	19.21	65.49	58.39	68.58	55.32	54.45	67.64	75.66	77.93	76.26
	ENSG00000171126	KCNG3	potassium voltage-gated channel modifier subfamily G member 3 [Source:HGNC Symbol;Acc:HGNC:18306]	-1.34	7.145e-06	5.878e-05	15.62	9.442	12.22	56.83	46.04	36.2	52.06	36.65	62.16	52.24	50.95	49.02
	ENSG00000169884	WNT10B	Wnt family member 10B [Source:HGNC Symbol;Acc:HGNC:12775]	-1.344	3.074e-05	0.0001909	13.54	20.98	6.111	47.19	56.14	42.86	53.15	68.06	31.08	47.74	74.93	41.4
	ENSG00000235750	KIAA0040	KIAA0040 [Source:HGNC Symbol;Acc:HGNC:28950]	-1.344	4.137e-05	0.000244	15.62	15.74	29.68	55.86	51.65	93.35	71.59	65.97	83.18	72.96	56.95	88.24
	ENSG00000087303	NID2	nidogen 2 [Source:HGNC Symbol;Acc:HGNC:13389]	-1.348	1.491e-07	2.866e-06	168.7	146.9	105.6	402.6	396.4	304.8	316.7	314.1	297.1	314.3	313.7	264.7
	ENSG00000164825	DEFB1	defensin beta 1 [Source:HGNC Symbol;Acc:HGNC:2766]	-1.353	0.002421	0.006858	6.249	0	9.603	11.56	19.09	56.2	48.81	32.46	31.08	45.03	51.95	64.28
	ENSG00000124664	SPDEF	SAM pointed domain containing ETS transcription factor [Source:HGNC Symbol;Acc:HGNC:17257]	-1.354	3.945e-08	1.035e-06	51.03	54.55	55	142.5	146	164.8	170.3	153.9	107.9	125.2	150.9	142.7
	ENSG00000214717	ZBED1	zinc finger BED-type containing 1 [Source:HGNC Symbol;Acc:HGNC:447]	-1.36	2.517e-11	5.128e-09	359.3	329.4	321.3	854.3	845.5	913.5	757.1	792.7	692	734.1	822.3	751.7
	ENSG00000117461	PIK3R3	phosphoinositide-3-kinase regulatory subunit 3 [Source:HGNC Symbol;Acc:HGNC:8981]	-1.36	1.422e-07	2.765e-06	43.74	35.67	38.41	104	122.4	120	97.62	119.4	119.7	119.8	121.9	135.1
	ENSG00000105246	EBI3	Epstein-Barr virus induced 3 [Source:HGNC Symbol;Acc:HGNC:3129]	-1.362	8.25e-07	1.05e-05	19.79	26.23	22.7	79.94	64	77.15	62.91	60.73	50.28	33.33	71.94	51.2
	ENSG00000175352	NRIP3	nuclear receptor interacting protein 3 [Source:HGNC Symbol;Acc:HGNC:1167]	-1.362	1.656e-06	1.836e-05	26.04	18.88	19.21	76.09	57.26	75.25	66.16	71.2	58.5	69.35	67.94	67.54
	ENSG00000164323	CFAP97	cilia and flagella associated protein 97 [Source:HGNC Symbol;Acc:HGNC:29276]	-1.363	1.167e-11	3.124e-09	372.8	392.3	406.8	1019	1054	965.9	933.9	978	1148	1021	938.2	991.4
	ENSG00000080823	MOK	MOK protein kinase [Source:HGNC Symbol;Acc:HGNC:9833]	-1.366	9.146e-10	6.503e-08	242.7	323.1	252.3	731	733.2	670.6	596.6	655.5	589.6	541.3	692.4	665.6
	ENSG00000005020	SKAP2	src kinase associated phosphoprotein 2 [Source:HGNC Symbol;Acc:HGNC:15687]	-1.367	7.152e-11	1.05e-08	478	480.5	383.3	1152	1137	1180	1151	1219	1341	1309	1115	1287
	ENSG00000165300	SLITRK5	SLIT and NTRK like family member 5 [Source:HGNC Symbol;Acc:HGNC:20295]	-1.369	4e-10	3.616e-08	160.4	146.9	141.4	407.4	394.1	392.4	102	114.1	117	90.97	98.91	115.5
	ENSG00000104267	CA2	carbonic anhydrase 2 [Source:HGNC Symbol;Acc:HGNC:1373]	-1.374	3.232e-08	9.134e-07	51.03	58.75	65.48	158.9	165.1	175.3	172.5	166.5	215.7	169.3	191.8	160.1
	ENSG00000126945	HNRNPH2	heterogeneous nuclear ribonucleoprotein H2 [Source:HGNC Symbol;Acc:HGNC:5042]	-1.378	6.896e-12	2.189e-09	845.6	702.9	734.2	1905	1929	2093	2024	2125	2110	2364	1825	2097
	ENSG00000027869	SH2D2A	SH2 domain containing 2A [Source:HGNC Symbol;Acc:HGNC:10821]	-1.382	2.666e-06	2.702e-05	7.29	12.59	10.48	42.38	47.16	37.15	55.32	47.12	34.74	54.04	47.96	41.4
	ENSG00000111490	TBC1D30	TBC1 domain family member 30 [Source:HGNC Symbol;Acc:HGNC:29164]	-1.389	1.152e-06	1.372e-05	42.7	30.42	41.03	104	95.44	144.8	137.7	134	127.1	149.5	123.9	155.8
	ENSG00000131094	C1QL1	complement C1q like 1 [Source:HGNC Symbol;Acc:HGNC:24182]	-1.39	8.547e-07	1.076e-05	29.16	50.35	38.41	130	124.6	100	123.6	109.9	74.96	99.08	114.9	103.5
	ENSG00000147799	ARHGAP39	Rho GTPase activating protein 39 [Source:HGNC Symbol;Acc:HGNC:29351]	-1.392	1.297e-07	2.563e-06	74.98	123.8	128.3	325.5	295.3	282.9	269	290.1	162.7	181.9	274.8	197.2
	ENSG00000100196	KDELR3	KDEL endoplasmic reticulum protein retention receptor 3 [Source:HGNC Symbol;Acc:HGNC:6306]	-1.397	4.291e-10	3.828e-08	153.1	150	147.5	420.9	372.8	429.6	458.8	409.4	492.7	461.2	409.6	434.7
	ENSG00000119900	OGFRL1	opioid growth factor receptor like 1 [Source:HGNC Symbol;Acc:HGNC:21378]	-1.406	2.428e-11	5.021e-09	419.7	376.6	358.8	1098	992.6	988.7	938.2	919.4	1037	1104	879.2	919.5
	ENSG00000175785	PRIMA1	proline rich membrane anchor 1 [Source:HGNC Symbol;Acc:HGNC:18319]	-1.408	1.172e-05	8.786e-05	12.5	7.343	10.48	37.56	31.44	59.06	32.54	32.46	25.59	18.01	24.98	25.06
	ENSG00000079337	RAPGEF3	Rap guanine nucleotide exchange factor 3 [Source:HGNC Symbol;Acc:HGNC:16629]	-1.417	8.909e-07	1.113e-05	17.7	20.98	13.97	60.68	69.62	58.1	59.66	53.4	52.1	45.94	55.95	53.38
	ENSG00000089723	OTUB2	OTU deubiquitinase, ubiquitin aldehyde binding 2 [Source:HGNC Symbol;Acc:HGNC:20351]	-1.419	1.257e-07	2.502e-06	130.2	121.7	83.81	357.3	321.1	255.3	262.5	286.9	221.2	324.2	285.7	241.9
	ENSG00000169136	ATF5	activating transcription factor 5 [Source:HGNC Symbol;Acc:HGNC:790]	-1.42	3.559e-10	3.305e-08	315.5	418.6	386.8	1107	982.5	936.3	1015	964.4	754.1	819.6	957.1	856.3
	ENSG00000168061	SAC3D1	SAC3 domain containing 1 [Source:HGNC Symbol;Acc:HGNC:30179]	-1.428	7.111e-09	3.083e-07	134.3	209.8	178.1	489.3	498.5	457.2	467.5	433.5	300.7	310.7	491.6	358.4
	ENSG00000138646	HERC5	HECT and RLD domain containing E3 ubiquitin protein ligase 5 [Source:HGNC Symbol;Acc:HGNC:24368]	-1.438	9.276e-09	3.676e-07	96.85	79.73	82.07	273.5	215.6	254.3	195.2	183.2	213.9	192.7	202.8	275.6
	ENSG00000163735	CXCL5	C-X-C motif chemokine ligand 5 [Source:HGNC Symbol;Acc:HGNC:10642]	-1.44	8.501e-11	1.196e-08	3404	2941	2657	9079	8072	7097	8693	9423	8934	10900	9715	7784
	ENSG00000185442	FAM174B	family with sequence similarity 174 member B [Source:HGNC Symbol;Acc:HGNC:34339]	-1.447	7.138e-09	3.083e-07	69.78	71.34	60.24	203.2	183	206.7	244	268.1	272.4	222.5	244.8	233.1
	ENSG00000011347	SYT7	synaptotagmin 7 [Source:HGNC Symbol;Acc:HGNC:11514]	-1.458	2.308e-05	0.0001513	2.083	8.392	12.22	30.82	47.16	38.1	21.69	27.22	17.37	18.91	29.97	39.22
	ENSG00000158715	SLC45A3	solute carrier family 45 member 3 [Source:HGNC Symbol;Acc:HGNC:8642]	-1.462	3.818e-08	1.014e-06	52.07	59.8	60.24	200.3	176.3	146.7	207.2	186.4	157.2	173.8	233.8	124.2
	ENSG00000065911	MTHFD2	methylenetetrahydrofolate dehydrogenase (NADP+ dependent) 2, methenyltetrahydrofolate cyclohydrolase [Source:HGNC Symbol;Acc:HGNC:7434]	-1.467	2.772e-14	5.789e-11	1962	1852	1932	5253	5228	5325	5050	5484	6684	5954	5382	5374
	ENSG00000105699	LSR	lipolysis stimulated lipoprotein receptor [Source:HGNC Symbol;Acc:HGNC:29572]	-1.468	1.707e-06	1.879e-05	87.48	106	177.2	315	315.5	448.6	394.8	353.9	335.5	281	419.6	410.7
	ENSG00000131037	EPS8L1	EPS8 like 1 [Source:HGNC Symbol;Acc:HGNC:21295]	-1.475	4.535e-07	6.546e-06	23.95	30.42	20.08	99.2	80.84	76.2	84.6	65.97	63.07	54.94	75.93	59.92
	ENSG00000181915	ADO	2-aminoethanethiol dioxygenase [Source:HGNC Symbol;Acc:HGNC:23506]	-1.484	7.175e-12	2.226e-09	340.5	318.9	300.3	866.8	911.7	933.5	791.8	836.6	939.7	929.5	862.2	765.9
	ENSG00000121005	CRISPLD1	cysteine rich secretory protein LCCL domain containing 1 [Source:HGNC Symbol;Acc:HGNC:18206]	-1.486	1.374e-06	1.586e-05	18.75	8.392	13.1	54.9	55.02	55.25	59.66	56.54	75.87	82.86	64.94	72.99
	ENSG00000181649	PHLDA2	pleckstrin homology like domain family A member 2 [Source:HGNC Symbol;Acc:HGNC:12385]	-1.487	1.289e-07	2.56e-06	76.02	121.7	146.7	372.7	320	324.8	443.6	318.3	235.8	249.5	436.6	283.2
	ENSG00000164543	STK17A	serine/threonine kinase 17a [Source:HGNC Symbol;Acc:HGNC:11395]	-1.5	4.571e-12	1.686e-09	442.6	499.4	432.2	1380	1286	1238	1094	1133	1369	1285	1146	1194
	ENSG00000214706	IFRD2	interferon related developmental regulator 2 [Source:HGNC Symbol;Acc:HGNC:5457]	-1.503	2.741e-10	2.815e-08	389.5	532.9	533.4	1406	1484	1265	1449	1428	1095	1256	1393	1168
	ENSG00000112294	ALDH5A1	aldehyde dehydrogenase 5 family member A1 [Source:HGNC Symbol;Acc:HGNC:408]	-1.515	1.863e-11	4.384e-09	218.7	222.4	204.3	622.2	603	656.3	584.6	574.9	649.9	606.2	564.5	603.5
	ENSG00000109511	ANXA10	annexin A10 [Source:HGNC Symbol;Acc:HGNC:534]	-1.52	1.139e-07	2.345e-06	68.73	73.43	43.65	220.6	176.3	181	161.6	162.3	251.4	203.6	161.9	256
	ENSG00000116771	AGMAT	agmatinase [Source:HGNC Symbol;Acc:HGNC:18407]	-1.524	1.266e-08	4.584e-07	99.98	89.17	72.46	303.4	266.1	228.6	326.5	283.8	255	306.2	272.8	282.2
	ENSG00000171346	KRT15	keratin 15 [Source:HGNC Symbol;Acc:HGNC:6421]	-1.525	2.685e-05	0.0001713	18.75	35.67	68.1	117.5	125.8	169.5	143.2	140.3	156.3	124.3	152.9	214.6
	ENSG00000127774	EMC6	ER membrane protein complex subunit 6 [Source:HGNC Symbol;Acc:HGNC:28430]	-1.527	5.159e-11	8.587e-09	260.4	273.8	291.6	908.3	752.3	757.3	778.8	763.3	623.4	705.2	756.3	704.9
	ENSG00000167244	IGF2	insulin like growth factor 2 [Source:HGNC Symbol;Acc:HGNC:5466]	-1.527	1.177e-07	2.394e-06	30.2	23.08	31.43	112.7	97.69	88.58	88.94	90.05	67.64	85.57	90.92	53.38
	ENSG00000143374	TARS2	threonyl-tRNA synthetase 2, mitochondrial (putative) [Source:HGNC Symbol;Acc:HGNC:30740]	-1.531	1.898e-10	2.196e-08	243.7	325.2	299.5	779.2	927.5	842	748.4	822	812.6	782.7	775.3	829
	ENSG00000170837	GPR27	G protein-coupled receptor 27 [Source:HGNC Symbol;Acc:HGNC:4482]	-1.541	8.054e-08	1.776e-06	21.87	26.23	31.43	92.46	94.32	101	108.5	100.5	128.9	112.6	98.91	118.7
	ENSG00000198959	TGM2	transglutaminase 2 [Source:HGNC Symbol;Acc:HGNC:11778]	-1.546	2.64e-11	5.147e-09	3244	3645	2887	10240	9981	8144	7952	7966	7298	7433	8001	7321
	ENSG00000080824	HSP90AA1	heat shock protein 90 alpha family class A member 1 [Source:HGNC Symbol;Acc:HGNC:5253]	-1.566	5.248e-14	7.163e-11	22050	22450	20930	65580	63270	63270	58500	60950	64000	72410	60100	63160
[truncated: 32 more rows]

## Sheet: A375
	Identifier	gene_name	description	log2 Ratio	pValue	FDR	A375_sh_Dox_1 [normalized count]	A375_sh_Dox_2 [normalized count]	A375_sh_Dox_3 [normalized count]	A375_sh_NT_1 [normalized count]	A375_sh_NT_2 [normalized count]	A375_sh_NT_3 [normalized count]	A375_wt_Dox_1 [normalized count]	A375_wt_Dox_2 [normalized count]	A375_wt_Dox_3 [normalized count]	A375_wt_NT_1 [normalized count]	A375_wt_NT_2 [normalized count]	A375_wt_NT_3 [normalized count]		Criteria:
	ENSG00000179776	CDH5	cadherin 5 [Source:HGNC Symbol;Acc:HGNC:1764]	2.791	1.351e-09	2.396e-06	1424	1459	1224	195.8	235.1	139	65.69	63.34	48.1	55.43	145.9	101.8		≥1.5 fold change
	ENSG00000078401	EDN1	endothelin 1 [Source:HGNC Symbol;Acc:HGNC:3176]	2.463	6.096e-08	8.217e-06	948.7	945	1148	250.5	125	151.1	117.6	101.6	100.9	117.9	63.51	66.78		p <0.01
	ENSG00000221946	FXYD7	FXYD domain containing ion transport regulator 7 [Source:HGNC Symbol;Acc:HGNC:4034]	2.421	2.523e-09	2.651e-06	1406	1086	1364	285.3	203	207.2	123.7	154	164.1	171.6	151.1	196.1		FDR <0.05
	ENSG00000184524	CEND1	cell cycle exit and neuronal differentiation 1 [Source:HGNC Symbol;Acc:HGNC:24153]	2.417	7.963e-07	3.15e-05	7117	4527	5922	1669	827	765	786.8	960	823.4	915.1	857.4	908.4
	ENSG00000116726	PRAMEF12	PRAME family member 12 [Source:HGNC Symbol;Acc:HGNC:22125]	2.224	3.537e-05	0.0003662	114.7	174.2	325	20.87	37.4	49.21	41.25	79.73	91.49	78.31	60.08	53
	ENSG00000135472	FAIM2	Fas apoptotic inhibitory molecule 2 [Source:HGNC Symbol;Acc:HGNC:17067]	2.189	4.474e-08	7.027e-06	2969	3057	4004	962.1	571.7	637.2	673.7	634.5	717.8	527.1	529.5	596.8
	ENSG00000281571	AC241585.3		2.143	0.0009681	0.004312	326.5	48.92	98.91	34.79	28.85	24.18	24.44	64.44	29.24	44	56.64	66.78
	ENSG00000171385	KCND3	potassium voltage-gated channel subfamily D member 3 [Source:HGNC Symbol;Acc:HGNC:6239]	2.068	2.231e-06	5.767e-05	251.8	480.9	544.5	97.41	99.37	84.61	44.3	79.73	87.72	32.56	51.49	42.4
	ENSG00000180532	ZSCAN4	zinc finger and SCAN domain containing 4 [Source:HGNC Symbol;Acc:HGNC:23709]	2.066	4.245e-06	8.574e-05	187.9	256.5	369.3	64.61	70.52	37.99	61.11	73.17	116	60.71	103.8	83.74
	ENSG00000149968	MMP3	matrix metallopeptidase 3 [Source:HGNC Symbol;Acc:HGNC:7173]	2.008	7.294e-07	2.98e-05	1010	1481	1779	322	267.1	443.8	197.1	180.2	244.3	178.6	130.5	170.7
	ENSG00000121904	CSMD2	CUB and Sushi multiple domains 2 [Source:HGNC Symbol;Acc:HGNC:19290]	2.007	1.779e-10	2.396e-06	1507	1592	1479	355.8	354.7	402.4	227.6	257.7	233.9	227	206.8	311.6
	ENSG00000182053	TRIM49B	tripartite motif containing 49B [Source:HGNC Symbol;Acc:HGNC:42955]	1.925	9.154e-06	0.0001416	60.84	59.66	106.5	7.952	16.03	14.68	9.166	28.4	43.39	16.72	30.04	16.96
	ENSG00000158258	CLSTN2	calsyntenin 2 [Source:HGNC Symbol;Acc:HGNC:17448]	1.924	3.377e-07	1.877e-05	189.4	274.4	302.4	54.67	60.91	63.89	74.86	98.29	59.42	52.8	120.2	79.5
	ENSG00000240871	KRTAP4-7	keratin associated protein 4-7 [Source:HGNC Symbol;Acc:HGNC:18898]	1.856	2.287e-06	5.862e-05	58.53	56.08	65	12.92	5.343	10.36	4.583	8.737	3.773	8.799	3.433	5.3
	ENSG00000279108	AC008537.3		1.822	1.863e-05	0.0002306	72.39	109.8	155.4	17.89	27.78	28.49	18.33	20.75	13.21	15.84	12.87	41.34
	ENSG00000065325	GLP2R	glucagon like peptide 2 receptor [Source:HGNC Symbol;Acc:HGNC:4325]	1.786	4.325e-08	7.007e-06	1194	1574	1446	321	456.3	419.6	330	321.1	370.7	266.6	342.4	336
	ENSG00000174145	NWD2	NACHT and WD repeat domain containing 2 [Source:HGNC Symbol;Acc:HGNC:29229]	1.777	8.429e-07	3.27e-05	197.1	255.4	202.5	43.73	53.43	71.66	59.58	44.78	52.82	73.91	71.23	75.26
	ENSG00000134259	NGF	nerve growth factor [Source:HGNC Symbol;Acc:HGNC:7808]	1.765	2.559e-07	1.623e-05	196.4	193.3	249.6	50.69	52.36	63.89	25.97	46.96	53.76	28.16	42.05	29.68
	ENSG00000204880	KRTAP4-8	keratin associated protein 4-8 [Source:HGNC Symbol;Acc:HGNC:17230]	1.761	1.649e-05	0.0002125	385	312.6	526.6	167	96.17	78.57	65.69	50.24	84.89	61.59	55.79	53
	ENSG00000148948	LRRC4C	leucine rich repeat containing 4C [Source:HGNC Symbol;Acc:HGNC:29317]	1.746	6.076e-05	0.0005451	94.72	84.72	87.61	31.81	6.411	20.72	9.166	16.38	23.58	12.32	22.31	12.72
	ENSG00000149256	TENM4	teneurin transmembrane protein 4 [Source:HGNC Symbol;Acc:HGNC:29945]	1.733	1.355e-07	1.204e-05	547.5	634.8	600.1	214.7	156	144.2	85.55	108.1	113.2	95.91	66.94	68.9
	ENSG00000212722	KRTAP4-9	keratin associated protein 4-9 [Source:HGNC Symbol;Acc:HGNC:18910]	1.718	0.0001465	0.001046	240.3	202.9	291.1	117.3	32.06	53.53	38.19	33.86	24.52	45.76	16.31	28.62
	ENSG00000183813	CCR4	C-C motif chemokine receptor 4 [Source:HGNC Symbol;Acc:HGNC:1605]	1.711	0.000136	0.0009886	193.3	131.3	110.2	55.66	42.74	16.4	24.44	22.94	16.98	48.4	34.33	19.08
	ENSG00000197361	FBXL22	F-box and leucine rich repeat protein 22 [Source:HGNC Symbol;Acc:HGNC:27537]	1.7	7.8e-06	0.0001298	344.2	287.6	321.2	131.2	86.55	56.99	79.44	100.5	78.29	105.6	106.4	82.68
	ENSG00000198695	MT-ND6	mitochondrially encoded NADH:ubiquinone oxidoreductase core subunit 6 [Source:HGNC Symbol;Acc:HGNC:7462]	1.697	4.349e-07	2.165e-05	84950	79260	69400	32680	20730	18410	39070	23220	25250	34570	32550	37810
	ENSG00000189253	TRIM64B	tripartite motif containing 64B [Source:HGNC Symbol;Acc:HGNC:37147]	1.678	0.0002805	0.001681	43.12	46.54	79.13	21.87	4.274	6.907	7.639	17.47	17.92	8.799	11.16	10.6
	ENSG00000198542	ITGBL1	integrin subunit beta like 1 [Source:HGNC Symbol;Acc:HGNC:6164]	1.657	5.393e-07	2.464e-05	201	201.7	219.5	53.67	49.15	73.39	39.72	58.98	53.76	40.48	59.22	62.54
	ENSG00000204767	FAM196B	family with sequence similarity 196 member B [Source:HGNC Symbol;Acc:HGNC:37271]	1.652	4.487e-07	2.213e-05	808.6	1046	1368	323	325.9	353.1	200.1	204.2	248.1	128.5	179.4	190.8
	ENSG00000204449	TRIM49C	tripartite motif containing 49C [Source:HGNC Symbol;Acc:HGNC:38877]	1.622	0.0001371	0.0009946	20.79	28.64	55.58	2.982	7.48	4.317	10.69	7.645	18.86	1.76	0	6.36
	ENSG00000149596	JPH2	junctophilin 2 [Source:HGNC Symbol;Acc:HGNC:14202]	1.614	2.316e-07	1.551e-05	868.7	918.8	1141	300.2	256.4	375.6	123.7	191.1	206.6	125.8	149.3	176
	ENSG00000158428	CATIP	ciliogenesis associated TTC17 interacting protein [Source:HGNC Symbol;Acc:HGNC:25062]	1.606	7.801e-05	0.0006532	59.3	46.54	100.8	16.9	21.37	11.22	9.166	21.84	24.52	14.08	20.6	37.1
	ENSG00000204478	PRAMEF20	PRAME family member 20 [Source:HGNC Symbol;Acc:HGNC:25224]	1.597	9.785e-06	0.0001488	32.34	29.83	45.22	5.964	4.274	6.044	15.28	19.66	14.15	14.96	19.74	24.38
	ENSG00000206561	COLQ	collagen like tail subunit of asymmetric acetylcholinesterase [Source:HGNC Symbol;Acc:HGNC:2226]	1.596	1.56e-07	1.281e-05	626.8	618.1	814.9	242.5	226.5	192.5	160.4	220.6	232	234.1	195.7	231.1
	ENSG00000109339	MAPK10	mitogen-activated protein kinase 10 [Source:HGNC Symbol;Acc:HGNC:6872]	1.565	1.027e-07	1.079e-05	334.2	360.4	385.3	105.4	111.1	127.8	97.77	132.1	114.1	107.3	143.3	111.3
	ENSG00000281741	AC241377.3		1.564	7.687e-05	0.0006467	127.8	65.63	67.83	24.85	28.85	17.27	24.44	19.66	16.03	28.16	32.61	24.38
	ENSG00000139200	PIANP	PILR alpha associated neural protein [Source:HGNC Symbol;Acc:HGNC:25338]	1.558	4.972e-07	2.338e-05	832.5	741	925.1	349.9	227.6	250.4	209.3	231.5	309.4	191.8	246.3	278.8
	ENSG00000168930	TRIM49	tripartite motif containing 49 [Source:HGNC Symbol;Acc:HGNC:13431]	1.558	0.0001297	0.0009552	36.96	36.99	65.94	5.964	6.411	15.54	3.055	13.11	15.09	21.12	10.3	9.54
	ENSG00000101280	ANGPT4	angiopoietin 4 [Source:HGNC Symbol;Acc:HGNC:487]	1.553	9.047e-07	3.374e-05	202.5	285.2	221.4	67.59	74.8	78.57	87.08	97.2	62.25	92.39	88.4	74.2
	ENSG00000185112	FAM43A	family with sequence similarity 43 member A [Source:HGNC Symbol;Acc:HGNC:26888]	1.541	4.981e-05	0.0004712	4481	2472	2410	1464	921.1	809.9	1024	1050	836.6	1261	1026	915.8
	ENSG00000248144	ADH1C	alcohol dehydrogenase 1C (class I), gamma polypeptide [Source:HGNC Symbol;Acc:HGNC:251]	1.535	0.0003577	0.002027	40.81	26.25	20.72	1.988	9.617	0.8634	6.111	4.369	2.83	7.919	2.575	5.3
	ENSG00000166473	PKD1L2	polycystin 1 like 2 (gene/pseudogene) [Source:HGNC Symbol;Acc:HGNC:21715]	1.518	1.127e-08	3.795e-06	2168	2179	2361	866.7	798.2	653.6	589.7	747	740.4	603.6	679.7	588.3
	ENSG00000197646	PDCD1LG2	programmed cell death 1 ligand 2 [Source:HGNC Symbol;Acc:HGNC:18731]	1.515	5.626e-07	2.528e-05	1377	1477	1264	610.3	431.7	377.3	340.7	264.3	259.4	317.7	308.1	226.8
	ENSG00000249156	AC233724.6		1.487	6.929e-06	0.0001198	81.63	78.75	104.6	24.85	21.37	29.36	42.78	65.53	61.31	66.87	63.51	54.06
	ENSG00000132874	SLC14A2	solute carrier family 14 member 2 [Source:HGNC Symbol;Acc:HGNC:10919]	1.485	3.062e-05	0.0003297	271.8	276.8	184.6	113.3	70.52	59.58	93.19	74.27	56.59	87.11	69.52	85.86
	ENSG00000057657	PRDM1	PR/SET domain 1 [Source:HGNC Symbol;Acc:HGNC:9346]	1.475	1.15e-08	3.795e-06	3074	3186	2644	1204	1004	967.9	789.8	880.3	673.5	881.7	767.3	757.9
	ENSG00000237515	SHISA9	shisa family member 9 [Source:HGNC Symbol;Acc:HGNC:37231]	1.467	5.779e-06	0.0001057	96.26	93.07	96.09	33.79	21.37	29.36	41.25	37.13	22.64	37.84	29.18	31.8
	ENSG00000166448	TMEM130	transmembrane protein 130 [Source:HGNC Symbol;Acc:HGNC:25429]	1.452	4.303e-06	8.647e-05	633	599	832.8	200.8	214.8	316.9	212.4	281.8	382	227	255.8	303.2
	ENSG00000181218	HIST3H2A	histone cluster 3 H2A [Source:HGNC Symbol;Acc:HGNC:20507]	1.447	2.127e-06	5.644e-05	3127	2082	2699	1161	986.2	732.2	789.8	841	736.7	962.6	922.6	806.7
	ENSG00000164483	SAMD3	sterile alpha motif domain containing 3 [Source:HGNC Symbol;Acc:HGNC:21574]	1.446	1.356e-05	0.0001849	96.26	153.9	144.1	45.72	42.74	37.13	19.86	20.75	27.35	17.6	16.31	19.08
	ENSG00000101605	MYOM1	myomesin 1 [Source:HGNC Symbol;Acc:HGNC:7613]	1.44	3.02e-06	6.927e-05	134	140.8	156.4	50.69	52.36	37.99	35.14	40.41	42.44	32.56	27.46	37.1
	ENSG00000142611	PRDM16	PR/SET domain 16 [Source:HGNC Symbol;Acc:HGNC:14000]	1.439	8.101e-05	0.000671	30.8	13.13	14.13	0.994	2.137	0.8634	4.583	5.461	0.9432	0.8799	3.433	0
	ENSG00000120051	CFAP58	cilia and flagella associated protein 58 [Source:HGNC Symbol;Acc:HGNC:26676]	1.437	1.016e-05	0.0001526	254.1	281.6	179	94.43	86.55	64.76	106.9	74.27	70.74	107.3	75.53	75.26
	ENSG00000124479	NDP	NDP, norrin cystine knot growth factor [Source:HGNC Symbol;Acc:HGNC:7678]	1.423	4.717e-05	0.0004524	100.9	112.2	100.8	47.71	29.92	21.59	29.03	46.96	46.22	45.76	32.61	33.92
	ENSG00000256043	CTSO	cathepsin O [Source:HGNC Symbol;Acc:HGNC:2542]	1.421	5.257e-08	7.745e-06	560.6	585.9	557.7	219.7	196.6	200.3	224.6	195.5	259.4	218.2	230	233.2
	ENSG00000129757	CDKN1C	cyclin dependent kinase inhibitor 1C [Source:HGNC Symbol;Acc:HGNC:1786]	1.415	6.891e-05	0.0005987	1613	733.8	1079	374.7	365.4	525	449.1	537.3	600.8	559.6	535.5	728.2
	ENSG00000147394	ZNF185	zinc finger protein 185 with LIM domain [Source:HGNC Symbol;Acc:HGNC:12976]	1.41	1.922e-07	1.426e-05	796.3	824.5	974.1	331	270.3	353.1	285.7	313.4	266	264.9	337.3	284.1
	ENSG00000189068	VSTM1	V-set and transmembrane domain containing 1 [Source:HGNC Symbol;Acc:HGNC:29455]	1.408	2.474e-05	0.0002831	924.1	1221	1701	404.5	410.3	608.7	195.5	228.3	299.9	161.9	169.1	189.7
	ENSG00000204936	CD177	CD177 molecule [Source:HGNC Symbol;Acc:HGNC:30072]	1.387	1.647e-06	4.861e-05	262.6	315	331.6	121.3	117.5	90.66	87.08	126.7	114.1	108.2	101.3	63.6
	ENSG00000212724	KRTAP2-3	keratin associated protein 2-3 [Source:HGNC Symbol;Acc:HGNC:18906]	1.377	0.0002371	0.001486	2054	1778	2261	1238	468	615.6	634	510	416.9	483.1	259.2	252.3
	ENSG00000212993	POU5F1B	POU class 5 homeobox 1B [Source:HGNC Symbol;Acc:HGNC:9223]	1.374	4.102e-05	0.0004104	58.53	71.59	97.03	26.84	20.3	22.45	24.44	15.29	29.24	9.679	27.46	37.1
	ENSG00000279196	AC135048.4		1.368	1.183e-05	0.0001684	218.7	158.7	214.8	78.52	52.36	80.3	58.05	48.05	86.78	58.07	66.08	83.74
	ENSG00000283740	AC233724.16		1.367	0.0003265	0.001891	60.07	56.08	110.2	16.9	33.12	20.72	27.5	24.03	33.96	36.08	44.63	48.76
	ENSG00000154764	WNT7A	Wnt family member 7A [Source:HGNC Symbol;Acc:HGNC:12786]	1.36	4.93e-05	0.0004673	351.9	251.8	374	84.49	112.2	164.9	41.25	19.66	24.52	31.68	29.18	32.86
	ENSG00000004809	SLC22A16	solute carrier family 22 member 16 [Source:HGNC Symbol;Acc:HGNC:20302]	1.36	0.0005849	0.002937	29.26	51.31	34.86	11.93	2.137	12.09	10.69	4.369	1.886	13.2	6.008	11.66
	ENSG00000108684	ASIC2	acid sensing ion channel subunit 2 [Source:HGNC Symbol;Acc:HGNC:99]	1.347	6.613e-07	2.779e-05	289.6	301.9	260.9	115.3	105.8	95.84	94.72	107	91.49	81.83	73.81	62.54
	ENSG00000163346	PBXIP1	PBX homeobox interacting protein 1 [Source:HGNC Symbol;Acc:HGNC:21199]	1.343	9.794e-10	2.396e-06	19900	21200	24670	8872	8708	8247	7257	8446	9028	8691	8352	9103
	ENSG00000243137	PSG4	pregnancy specific beta-1-glycoprotein 4 [Source:HGNC Symbol;Acc:HGNC:9521]	1.339	0.001368	0.005668	18.48	48.92	61.23	9.94	7.48	14.68	4.583	16.38	12.26	6.159	6.008	6.36
	ENSG00000250782	AC233724.12		1.337	0.0003053	0.001797	60.07	41.76	101.7	20.87	19.23	23.31	12.22	24.03	30.18	22.88	16.31	14.84
	ENSG00000091831	ESR1	estrogen receptor 1 [Source:HGNC Symbol;Acc:HGNC:3467]	1.333	1.756e-05	0.0002213	77.78	102.6	94.2	24.85	34.19	31.95	16.8	19.66	56.59	23.76	12.02	14.84
	ENSG00000234409	CCDC188	coiled-coil domain containing 188 [Source:HGNC Symbol;Acc:HGNC:51899]	1.326	1.513e-06	4.617e-05	2465	1792	2224	1064	759.7	739.9	664.6	855.1	918.7	897.5	822.2	865
	ENSG00000142675	CNKSR1	connector enhancer of kinase suppressor of Ras 1 [Source:HGNC Symbol;Acc:HGNC:19700]	1.324	8.144e-06	0.0001321	805.5	828.1	829	436.3	284.2	244.3	249	267.6	312.2	235.8	307.3	240.6
	ENSG00000179148	ALOXE3	arachidonate lipoxygenase 3 [Source:HGNC Symbol;Acc:HGNC:13743]	1.323	8.81e-07	3.33e-05	639.2	622.9	580.3	288.2	229.7	200.3	216.9	204.2	148.1	227.9	176.8	119.8
	ENSG00000284299	AL590132.1		1.319	9.267e-06	0.0001428	586.8	571.6	471	270.4	207.3	158	255.1	186.8	164.1	234.1	238.6	165.4
	ENSG00000154027	AK5	adenylate kinase 5 [Source:HGNC Symbol;Acc:HGNC:365]	1.318	9.651e-06	0.0001472	2785	2796	3366	1624	881.5	1056	1004	967.6	986.6	1010	938.9	891.5
	ENSG00000145794	MEGF10	multiple EGF like domains 10 [Source:HGNC Symbol;Acc:HGNC:29634]	1.314	9.277e-09	3.655e-06	4499	5186	5513	1829	2103	2143	1789	1579	1814	1560	1894	2072
	ENSG00000231924	PSG1	pregnancy specific beta-1-glycoprotein 1 [Source:HGNC Symbol;Acc:HGNC:9514]	1.309	8.553e-05	0.0006977	87.02	138.4	132.8	44.73	51.29	31.08	30.55	54.61	33.96	36.96	45.49	20.14
	ENSG00000143536	CRNN	cornulin [Source:HGNC Symbol;Acc:HGNC:1230]	1.309	0.0007247	0.003457	57.76	75.17	97.97	10.93	36.33	28.49	7.639	7.645	10.38	0.8799	2.575	6.36
	ENSG00000279476	AC092139.3		1.304	0.0008598	0.003935	43.12	54.89	76.31	29.82	8.548	14.68	6.111	5.461	7.546	4.4	0.8582	5.3
	ENSG00000100867	DHRS2	dehydrogenase/reductase 2 [Source:HGNC Symbol;Acc:HGNC:18349]	1.302	4.426e-08	7.02e-06	3286	3207	3162	1439	1381	1072	936.5	1076	869.6	1149	1125	1034
	ENSG00000177519	RPRM	reprimo, TP53 dependent G2 arrest mediator homolog [Source:HGNC Symbol;Acc:HGNC:24201]	1.275	4.578e-05	0.0004428	137.1	95.46	99.86	39.76	49.15	32.81	51.94	44.78	44.33	58.07	33.47	40.28
	ENSG00000092529	CAPN3	calpain 3 [Source:HGNC Symbol;Acc:HGNC:1480]	1.273	3.136e-07	1.805e-05	433.6	451	450.3	178.9	192.3	163.2	155.8	160.5	206.6	185.7	175.9	198.2
	ENSG00000100311	PDGFB	platelet derived growth factor subunit B [Source:HGNC Symbol;Acc:HGNC:8800]	1.273	3.177e-07	1.823e-05	705.4	631.2	807.3	282.3	276.7	309.1	230.7	257.7	272.6	229.7	163.1	207.8
	ENSG00000157404	KIT	KIT proto-oncogene receptor tyrosine kinase [Source:HGNC Symbol;Acc:HGNC:6342]	1.273	0.0004537	0.002435	18.48	32.22	45.22	6.958	9.617	6.044	0	7.645	12.26	0.8799	4.291	0
	ENSG00000283776	AC233724.17		1.272	0.0001333	0.0009775	31.57	40.57	52.75	9.94	9.617	14.68	4.583	22.94	25.47	14.96	30.04	20.14
	ENSG00000177675	CD163L1	CD163 molecule like 1 [Source:HGNC Symbol;Acc:HGNC:30375]	1.271	1.005e-07	1.077e-05	1696	2051	1838	858.8	675.3	755.5	543.9	631.3	570.6	601	611.1	550.1
	ENSG00000165244	ZNF367	zinc finger protein 367 [Source:HGNC Symbol;Acc:HGNC:18320]	1.265	6.444e-08	8.224e-06	8812	7618	7063	3724	2804	3204	3304	3014	3109	2975	2801	3339
	ENSG00000120937	NPPB	natriuretic peptide B [Source:HGNC Symbol;Acc:HGNC:7940]	1.265	0.002844	0.01006	63.92	115.7	212.9	42.74	39.54	62.17	19.86	32.76	63.2	22.88	22.31	22.26
	ENSG00000239605	STPG4	sperm-tail PG-rich repeat containing 4 [Source:HGNC Symbol;Acc:HGNC:26850]	1.26	3.437e-07	1.883e-05	499	504.7	533.2	230.6	192.3	200.3	191	209.7	241.5	143.4	216.3	200.3
	ENSG00000187772	LIN28B	lin-28 homolog B [Source:HGNC Symbol;Acc:HGNC:32207]	1.259	1.048e-09	2.396e-06	6595	7699	6903	3031	2900	2882	2574	2641	2716	2393	2691	2750
	ENSG00000125864	BFSP1	beaded filament structural protein 1 [Source:HGNC Symbol;Acc:HGNC:1040]	1.255	4.804e-09	3.25e-06	5888	6681	7277	2623	2761	2886	2608	2766	3227	2732	3120	3094
	ENSG00000177575	CD163	CD163 molecule [Source:HGNC Symbol;Acc:HGNC:1631]	1.253	8.653e-05	0.0007034	53.14	60.86	42.39	20.87	14.96	12.95	16.8	12.01	15.09	7.919	12.02	12.72
	ENSG00000186529	CYP4F3	cytochrome P450 family 4 subfamily F member 3 [Source:HGNC Symbol;Acc:HGNC:2646]	1.251	1.18e-05	0.0001683	258.7	243.4	333.5	124.2	121.8	88.93	70.27	90.65	65.08	80.07	101.3	60.42
	ENSG00000266202	AC005697.1		1.247	5.928e-06	0.0001075	120.9	130.1	129.1	50.69	43.81	48.35	56.53	65.53	75.46	60.71	42.05	56.18
	ENSG00000278989	AP001148.1		1.244	2.848e-05	0.0003142	140.9	145.6	110.2	52.68	58.77	39.72	64.16	53.52	60.37	40.48	42.91	56.18
	ENSG00000134258	VTCN1	V-set domain containing T-cell activation inhibitor 1 [Source:HGNC Symbol;Acc:HGNC:28873]	1.244	0.0006641	0.003236	23.87	35.8	40.51	14.91	5.343	5.181	12.22	9.829	3.773	11.44	4.291	9.54
	ENSG00000110375	UPK2	uroplakin 2 [Source:HGNC Symbol;Acc:HGNC:12579]	1.236	6.221e-05	0.0005548	83.17	56.08	67.83	21.87	28.85	21.59	24.44	25.12	39.62	18.48	12.02	15.9
	ENSG00000165799	RNASE7	ribonuclease A family member 7 [Source:HGNC Symbol;Acc:HGNC:19278]	1.231	8.54e-05	0.0006973	20.02	21.48	17.9	3.976	3.206	1.727	4.583	2.184	4.716	8.799	4.291	5.3
	ENSG00000272031	ANKRD34A	ankyrin repeat domain 34A [Source:HGNC Symbol;Acc:HGNC:27639]	1.23	1.485e-08	4.259e-06	6359	5804	6456	3019	2415	2464	2391	2582	2604	2693	2582	2819
	ENSG00000213029	SPHAR	S-phase response (cyclin related) [Source:HGNC Symbol;Acc:HGNC:16957]	1.23	0.0003307	0.001909	204.1	170.6	106.5	80.51	64.11	44.9	177.2	90.65	53.76	51.92	67.8	63.6
	ENSG00000232859	LYRM9	LYR motif containing 9 [Source:HGNC Symbol;Acc:HGNC:27314]	1.228	1.907e-07	1.421e-05	732.3	780.4	830.9	356.8	322.7	302.2	343.7	383.3	395.2	314.1	270.3	294.7
	ENSG00000182752	PAPPA	pappalysin 1 [Source:HGNC Symbol;Acc:HGNC:8602]	1.228	3.761e-06	7.922e-05	2327	3419	3362	1082	1509	1269	808.2	759	698	695.1	1080	989
	ENSG00000138356	AOX1	aldehyde oxidase 1 [Source:HGNC Symbol;Acc:HGNC:553]	1.225	1.139e-07	1.097e-05	2258	2667	2841	1157	964.9	1172	849.4	756.9	828.1	641.5	713.2	711.3
	ENSG00000141639	MAPK4	mitogen-activated protein kinase 4 [Source:HGNC Symbol;Acc:HGNC:6878]	1.223	1.832e-05	0.0002274	638.4	893.7	822.4	286.3	427.4	276.3	268.9	507.8	391.4	258.7	642	454.7
	ENSG00000173391	OLR1	oxidized low density lipoprotein receptor 1 [Source:HGNC Symbol;Acc:HGNC:8133]	1.222	0.003448	0.01169	259.5	527.4	758.3	126.2	243.6	271.1	80.97	170.4	202.8	49.28	150.2	116.6
	ENSG00000198520	C1orf228	chromosome 1 open reading frame 228 [Source:HGNC Symbol;Acc:HGNC:34345]	1.22	8.83e-05	0.0007149	77.01	91.88	94.2	33.79	40.6	22.45	16.8	26.21	34.9	23.76	42.91	30.74
	ENSG00000151388	ADAMTS12	ADAM metallopeptidase with thrombospondin type 1 motif 12 [Source:HGNC Symbol;Acc:HGNC:14605]	1.218	9.603e-09	3.655e-06	27160	33270	34880	13730	12830	14280	11430	11270	11150	10870	11280	12030
	ENSG00000112902	SEMA5A	semaphorin 5A [Source:HGNC Symbol;Acc:HGNC:10736]	1.217	1.942e-06	5.325e-05	1044	1271	1069	546.7	509.7	379.9	249	259.9	219.8	236.7	228.3	147.3
	ENSG00000166035	LIPC	lipase C, hepatic type [Source:HGNC Symbol;Acc:HGNC:6619]	1.217	1.682e-05	0.0002153	211	196.9	209.1	107.3	72.66	69.07	65.69	93.92	84.89	87.99	118.4	134.6
	ENSG00000179023	KLHDC7A	kelch domain containing 7A [Source:HGNC Symbol;Acc:HGNC:26791]	1.215	2.418e-05	0.0002776	558.3	757.7	854.4	235.6	365.4	314.3	184.9	232.6	220.7	158.4	213.7	152.6
	ENSG00000158373	HIST1H2BD	histone cluster 1 H2B family member d [Source:HGNC Symbol;Acc:HGNC:4747]	1.214	1.25e-06	4.061e-05	1067	988	1000	531.8	367.6	398	363.6	374.6	333	534.1	334.7	379.5
	ENSG00000099994	SUSD2	sushi domain containing 2 [Source:HGNC Symbol;Acc:HGNC:30667]	1.2	2.484e-07	1.607e-05	21390	16270	19640	9806	7616	7446	5729	5902	4792	6122	5058	4974
	ENSG00000100628	ASB2	ankyrin repeat and SOCS box containing 2 [Source:HGNC Symbol;Acc:HGNC:16012]	1.2	3.092e-05	0.0003321	369.6	359.2	329.7	200.8	118.6	124.3	134.4	215.2	174.5	207.7	206	168.5
	ENSG00000185127	C6orf120	chromosome 6 open reading frame 120 [Source:HGNC Symbol;Acc:HGNC:21247]	1.198	4.468e-09	3.25e-06	13780	12050	11750	5943	5286	5091	5139	5018	4794	5045	5388	5039
	ENSG00000144229	THSD7B	thrombospondin type 1 domain containing 7B [Source:HGNC Symbol;Acc:HGNC:29348]	1.197	0.0004641	0.002474	120.1	152.7	166.7	39.76	44.88	88.07	25.97	26.21	33.01	28.16	18.88	36.04
	ENSG00000143473	KCNH1	potassium voltage-gated channel subfamily H member 1 [Source:HGNC Symbol;Acc:HGNC:6250]	1.194	9.37e-06	0.0001439	2038	2271	2087	1168	947.8	658.8	1030	745.9	709.3	927.4	995.6	701.7
	ENSG00000110092	CCND1	cyclin D1 [Source:HGNC Symbol;Acc:HGNC:1582]	1.193	4.442e-07	2.202e-05	261700	223900	208300	122700	92060	87850	94040	93220	81880	112100	93040	92760
	ENSG00000181322	NME9	NME/NM23 family member 9 [Source:HGNC Symbol;Acc:HGNC:21343]	1.182	4.946e-05	0.0004681	105.5	122.9	99.86	47.71	48.08	32.81	32.08	39.32	40.56	30.8	52.35	49.82
	ENSG00000180481	GLIPR1L2	GLI pathogenesis related 1 like 2 [Source:HGNC Symbol;Acc:HGNC:28592]	1.177	0.000376	0.002112	56.22	53.7	46.16	8.946	21.37	22.45	35.14	17.47	30.18	13.2	22.31	18.02
	ENSG00000237693	IRGM	immunity related GTPase M [Source:HGNC Symbol;Acc:HGNC:29597]	1.17	0.0003114	0.001824	176.3	140.8	127.2	86.47	55.56	40.58	45.83	51.33	22.64	61.59	45.49	27.56
	ENSG00000050438	SLC4A8	solute carrier family 4 member 8 [Source:HGNC Symbol;Acc:HGNC:11034]	1.169	6.713e-07	2.799e-05	4320	4950	4870	2573	1790	1891	1661	1538	1490	1688	1593	1656
	ENSG00000169962	TAS1R3	taste 1 receptor member 3 [Source:HGNC Symbol;Acc:HGNC:15661]	1.169	0.000195	0.001286	175.6	120.5	182.8	50.69	56.63	88.93	55	66.62	85.83	60.71	72.95	99.64
	ENSG00000189325	C6orf222	chromosome 6 open reading frame 222 [Source:HGNC Symbol;Acc:HGNC:33769]	1.169	0.006342	0.01884	48.52	26.25	23.55	18.89	8.548	1.727	9.166	12.01	2.83	6.159	6.008	2.12
	ENSG00000128482	RNF112	ring finger protein 112 [Source:HGNC Symbol;Acc:HGNC:12968]	1.162	8.036e-05	0.0006674	94.72	90.69	127.2	46.72	43.81	33.67	29.03	26.21	36.79	55.43	31.75	42.4
	ENSG00000144476	ACKR3	atypical chemokine receptor 3 [Source:HGNC Symbol;Acc:HGNC:23692]	1.156	8.497e-05	0.0006959	83.94	76.37	76.31	22.86	38.47	29.36	24.44	12.01	12.26	10.56	7.724	16.96
	ENSG00000164440	TXLNB	taxilin beta [Source:HGNC Symbol;Acc:HGNC:21617]	1.154	4.61e-05	0.0004449	90.87	120.5	107.4	47.71	36.33	42.31	12.22	48.05	32.07	26.4	46.35	31.8
	ENSG00000219438	FAM19A5	family with sequence similarity 19 member A5, C-C motif chemokine like [Source:HGNC Symbol;Acc:HGNC:21592]	1.154	0.0004009	0.002215	92.41	75.17	77.25	35.78	41.67	18.13	15.28	26.21	30.18	49.28	34.33	37.1
	ENSG00000283952	AC092017.3		1.151	0.0002147	0.001384	122.4	97.85	113	51.69	55.56	28.49	58.05	54.61	39.62	55.43	53.21	37.1
	ENSG00000169314	C22orf15	chromosome 22 open reading frame 15 [Source:HGNC Symbol;Acc:HGNC:15558]	1.151	0.0008696	0.003968	20.79	35.8	29.2	2.982	10.69	8.634	7.639	6.553	11.32	5.28	15.45	13.78
	ENSG00000091137	SLC26A4	solute carrier family 26 member 4 [Source:HGNC Symbol;Acc:HGNC:8818]	1.148	9.852e-07	3.482e-05	535.2	643.2	590.7	283.3	241.5	254.7	267.4	233.7	230.1	219.1	284.9	266.1
	ENSG00000278828	HIST1H3H	histone cluster 1 H3 family member h [Source:HGNC Symbol;Acc:HGNC:4775]	1.147	7.13e-06	0.0001225	257.2	282.8	269.4	120.3	133.6	95.84	85.55	119	86.78	110.9	102.1	77.38
	ENSG00000184347	SLIT3	slit guidance ligand 3 [Source:HGNC Symbol;Acc:HGNC:11087]	1.145	1.822e-05	0.000227	107	115.7	115.9	48.7	47.01	41.44	38.19	53.52	53.76	43.12	27.46	30.74
	ENSG00000092969	TGFB2	transforming growth factor beta 2 [Source:HGNC Symbol;Acc:HGNC:11768]	1.141	5.992e-05	0.00054	669.2	810.2	950.5	269.4	338.7	471.4	296.4	308	388.6	244.6	296.1	354
	ENSG00000153214	TMEM87B	transmembrane protein 87B [Source:HGNC Symbol;Acc:HGNC:25913]	1.138	1.003e-08	3.655e-06	11100	11170	10780	5677	4754	4530	4762	4556	4713	4719	4987	5012
	ENSG00000128567	PODXL	podocalyxin like [Source:HGNC Symbol;Acc:HGNC:9171]	1.135	9.006e-09	3.655e-06	50210	55130	63160	25780	24060	26650	17230	18950	19260	17220	16330	16870
	ENSG00000243073	PRAMEF4	PRAME family member 4 [Source:HGNC Symbol;Acc:HGNC:31971]	1.134	0.005113	0.01589	10.78	16.71	32.97	8.946	2.137	0.8634	3.055	10.92	21.69	18.48	15.45	5.3
	ENSG00000116774	OLFML3	olfactomedin like 3 [Source:HGNC Symbol;Acc:HGNC:24956]	1.132	1.139e-06	3.799e-05	1314	1554	1857	760.4	671	701.1	551.5	687	937.6	615.9	623.1	792.9
	ENSG00000142233	NTN5	netrin 5 [Source:HGNC Symbol;Acc:HGNC:25208]	1.125	6.58e-05	0.0005771	99.34	78.75	105.5	41.75	40.6	32.81	27.5	45.87	55.65	36.08	40.34	38.16
	ENSG00000150244	TRIM48	tripartite motif containing 48 [Source:HGNC Symbol;Acc:HGNC:19021]	1.124	0.0024	0.008773	31.57	59.66	86.67	17.89	27.78	19.86	21.39	48.05	49.05	36.08	53.21	37.1
	ENSG00000111305	GSG1	germ cell associated 1 [Source:HGNC Symbol;Acc:HGNC:19716]	1.117	5.551e-06	0.0001032	342.7	365.1	453.1	160	172	185.6	79.44	67.71	86.78	66.87	64.37	78.44
	ENSG00000169933	FRMPD4	FERM and PDZ domain containing 4 [Source:HGNC Symbol;Acc:HGNC:29007]	1.115	1.631e-07	1.3e-05	2284	2408	2144	1191	1004	937.7	1072	1050	919.6	1096	1065	1008
	ENSG00000250486	FAM218A	family with sequence similarity 218 member A [Source:HGNC Symbol;Acc:HGNC:26466]	1.115	1.211e-06	3.99e-05	505.2	507.1	537	252.5	238.3	208.1	216.9	271.9	216	167.2	234.3	195
	ENSG00000176125	UFSP1	UFM1 specific peptidase 1 (inactive) [Source:HGNC Symbol;Acc:HGNC:33821]	1.113	3.224e-05	0.0003431	767	482.1	553	312.1	263.9	242.6	275	257.7	234.9	216.5	258.3	226.8
	ENSG00000078018	MAP2	microtubule associated protein 2 [Source:HGNC Symbol;Acc:HGNC:6839]	1.112	1.082e-05	0.0001595	167.9	188.5	197.8	84.49	70.52	84.61	67.22	42.59	57.54	62.47	30.04	58.3
	ENSG00000126266	FFAR1	free fatty acid receptor 1 [Source:HGNC Symbol;Acc:HGNC:4498]	1.111	0.001228	0.00521	61.61	25.06	33.91	14.91	13.89	12.95	21.39	14.2	20.75	17.6	23.17	11.66
	ENSG00000198417	MT1F	metallothionein 1F [Source:HGNC Symbol;Acc:HGNC:7398]	1.11	0.0007345	0.003495	46.21	52.5	82.9	28.82	16.03	23.31	13.75	12.01	24.52	21.12	16.31	11.66
	ENSG00000184156	KCNQ3	potassium voltage-gated channel subfamily Q member 3 [Source:HGNC Symbol;Acc:HGNC:6297]	1.107	7.905e-06	0.0001302	240.3	269.7	281.7	104.4	134.6	112.2	19.86	24.03	24.52	22.88	25.75	37.1
	ENSG00000168079	SCARA5	scavenger receptor class A member 5 [Source:HGNC Symbol;Acc:HGNC:28701]	1.106	2.678e-08	5.755e-06	9134	9203	10160	4515	4839	3837	4479	4946	5726	4494	6045	4879
	ENSG00000127325	BEST3	bestrophin 3 [Source:HGNC Symbol;Acc:HGNC:17105]	1.105	2.937e-06	6.78e-05	531.4	646.7	596.3	308.1	242.6	255.6	165	168.2	185.8	138.1	208.6	191.9
[truncated: 1,818 more rows]

## Sheet: Overlap A375&549
	Identifier	gene_name	description	log2 Ratio	pValue	FDR	A375_sh_Dox_1 [normalized count]	A375_sh_Dox_2 [normalized count]	A375_sh_Dox_3 [normalized count]	A375_sh_NT_1 [normalized count]	A375_sh_NT_2 [normalized count]	A375_sh_NT_3 [normalized count]	A375_wt_Dox_1 [normalized count]	A375_wt_Dox_2 [normalized count]	A375_wt_Dox_3 [normalized count]	A375_wt_NT_1 [normalized count]	A375_wt_NT_2 [normalized count]	A375_wt_NT_3 [normalized count]		Criteria:
[truncated: 586 more rows]
